# Supplementary material for: PlantRep: a database of plant repetitive elements
Source: Plant Cell Rep. 2022 Jan 3;41(4):1163–6. doi: 10.1007/s00299-021-02817-y (PMC9035001; doi:10.1007/s00299-021-02817-y)
Supplement: Supplementary file 4 — Supplementary file4 (XLSX 1086 kb) [file 299_2021_2817_MOESM4_ESM.xlsx]

## Sheet: 3a number
Supplementary Table 3a The number of actutal repeat in different plant genome
Calculation method: The repeat name based on the DFAM database, according the result of homo annonation Repeatmask, the sum of the number of each repeat sequence was counted.
Species	ClassI:DIRS-DIRS	ClassI:DIRS-Ngaro	ClassI:DIRS-Viper	ClassI:LINE-CR1	ClassI:LINE-CRE	ClassI:LINE-Dong	ClassI:LINE-Dualen	ClassI:LINE-I	ClassI:LINE-L1	ClassI:LINE-L2	ClassI:LINE-Penelope	ClassI:LINE-Proto1	ClassI:LINE-Proto2	ClassI:LINE-R1	ClassI:LINE-R2	ClassI:LINE-RTE	ClassI:LINE-Rex	ClassI:LINE-Tad1	ClassI:LINE-unknown	ClassI:LTR-Cassandra	ClassI:LTR-Caulimovirus	ClassI:LTR-Copia	ClassI:LTR-ERV	ClassI:LTR-ERV1	ClassI:LTR-ERV4	ClassI:LTR-ERVK	ClassI:LTR-ERVL	ClassI:LTR-Gypsy	ClassI:LTR-Pao	ClassI:LTR-TRIM	ClassI:LTR-unknown	ClassI:Retroposon/L1-dep	ClassI:Retroposon/L1-derived	ClassI:Retroposon_nonLTR	ClassI:Retroposon_nonLTR-SVA	ClassI:SINE-5S	ClassI:SINE-7SL	ClassI:SINE-Alu	ClassI:SINE-B2	ClassI:SINE-B4	ClassI:SINE-ID	ClassI:SINE-MIR	ClassI:SINE-RTE	ClassI:SINE-U	ClassI:SINE-like	ClassI:SINE-tRNA	ClassI:SINE-unknown	ClassII:Circular_dsDNA-Crypton	ClassII:DNA_Polymerase-Maverick
3_Chloropicon_primus	0	0	0	0	0	0	0	0	0	0	0	0	0	0	0	0	0	0	0	0	0	0	0	0	0	0	0	21	0	0	0	0	0	0	0	0	0	0	0	0	0	0	0	0	0	0	0	0	0
4_Edaphochlamys_debaryana	48	0	54	0	0	0	1428	115	1971	0	38	0	0	0	0	466	0	0	0	0	0	115	0	0	0	0	0	934	0	122	0	0	0	0	0	0	0	0	0	0	0	0	0	0	47	58	0	0	0
5_Bathycoccus_prasinos	0	0	0	0	0	0	0	0	0	0	21	0	0	0	0	0	0	0	0	0	0	0	0	0	0	0	0	168	0	0	0	0	0	0	0	0	0	0	0	0	0	0	0	0	0	0	0	0	103
6_Ostreococcus_tauri	0	0	0	0	0	0	0	0	16	0	0	0	0	0	0	0	0	0	0	0	0	0	0	0	0	0	0	0	0	0	0	0	0	0	0	0	0	0	0	0	0	0	0	0	0	0	0	0	0
7_Ostreococcus_sp._lucimarinus	41	0	0	0	0	0	0	0	21	0	14	0	0	0	0	0	0	0	0	0	0	27	0	0	0	0	0	28	0	0	0	0	0	0	0	0	0	0	0	0	0	0	0	0	0	0	0	96	0
8_Micromonas	0	0	0	0	0	0	0	0	0	0	0	0	0	0	0	0	0	0	0	0	0	0	0	0	0	0	0	114	0	0	0	0	0	0	0	0	0	0	0	0	0	0	0	0	0	0	0	0	0
9_Micromonas_commoda	0	0	0	0	0	0	0	0	0	0	0	0	0	0	0	0	0	0	0	0	0	0	0	0	0	0	0	23	0	0	0	0	0	0	0	0	0	0	0	0	0	0	0	0	0	0	0	0	47
10_Micromonas_pusilla	0	0	0	0	0	0	0	0	0	0	0	0	0	0	0	0	0	0	0	0	0	12	0	0	0	0	0	24	0	0	0	0	0	0	0	0	0	0	0	0	0	0	0	0	0	0	0	34	0
11_Bathycoccus	0	24	0	0	0	0	0	76	36	0	27	0	0	0	0	0	0	0	0	0	0	51	0	0	0	0	0	42	0	0	0	0	0	0	0	0	0	0	0	0	0	0	0	0	0	69	0	43	128
12_unclassified_Mamiellophyceae	0	0	0	0	0	0	0	0	0	0	0	0	0	0	0	0	0	0	0	0	0	0	0	0	0	0	0	0	0	0	0	0	0	0	0	0	0	0	0	0	0	0	0	0	0	0	0	0	0
13_Cymbomonas_tetramitiformis	2544	1081	0	291	3611	0	1049	1910	203	565	457	0	0	88	126	76	0	0	201	0	0	4673	0	0	0	0	0	8341	808	0	0	0	0	0	0	0	0	0	0	0	205	0	0	0	396	102	0	546	126
14_Chlamydomonas	0	0	0	0	0	0	115	167	217	0	0	0	0	0	0	61	0	0	0	0	0	0	0	0	0	0	0	47	0	0	0	0	0	0	0	0	0	0	0	0	0	0	0	0	0	94	0	0	0
15_Chlamydomonas_applanata	26	0	0	0	0	0	40	1568	883	0	0	0	0	344	0	2650	0	0	595	0	0	776	0	0	0	0	0	514	357	0	0	0	0	0	0	0	0	0	0	0	0	0	0	0	0	0	0	63	0
16_Chlamydomonas_asymmetrica	0	36	0	0	0	0	1066	1868	2145	0	124	0	0	227	0	2987	0	0	137	0	0	416	0	0	0	0	0	1241	19	0	0	0	0	0	0	0	0	0	0	0	0	0	0	0	0	0	0	0	0
17_Chlamydomonas_debaryana	0	0	48	0	0	0	1470	95	2055	0	0	0	0	0	0	393	0	0	0	0	0	80	0	0	0	0	0	1130	0	228	0	0	0	0	0	0	0	0	0	0	0	0	0	0	35	147	0	0	0
18_Chlamydomonas_eustigma	0	0	0	0	0	0	483	104	90	34	0	0	0	410	0	26	0	0	0	0	0	469	0	0	0	0	0	1146	0	0	0	0	0	0	0	0	0	0	0	0	0	0	0	0	0	0	0	0	24
19_Chlamydomonas_reinhardtii	44	0	0	0	0	0	1249	3180	7271	0	75	0	0	1207	243	658	0	0	4721	0	0	268	0	0	0	0	0	846	0	209	45	0	0	0	0	0	0	0	0	0	27	0	0	0	15	341	0	0	875
20_Chlamydomonas_sphaeroides	120	0	73	0	0	0	2427	505	1757	0	93	0	0	0	34	820	0	0	52	0	0	156	0	0	0	33	0	751	309	0	0	0	0	0	0	0	0	0	0	0	0	0	0	0	19	0	0	0	0
21_Chloromonas	0	100	0	0	0	0	61	976	598	1988	0	0	0	334	194	1311	0	0	0	0	0	240	0	0	0	0	0	370	67	0	0	0	0	0	0	0	0	0	0	0	0	0	0	0	51	0	0	179	739
22_Eudorina	418	0	24	0	0	0	1226	5707	8524	1138	1041	0	0	1367	30	3205	0	0	0	0	0	452	0	762	32	49	0	4596	207	112	28	0	0	0	0	0	0	0	0	0	0	0	0	0	2530	559	0	0	124
23_Gonium_pectorale	314	0	0	0	0	0	852	451	2574	0	105	0	0	0	0	2914	0	0	0	0	0	106	0	16	0	0	39	1875	43	37	0	0	0	0	0	0	0	0	0	0	0	0	0	0	69	173	0	0	0
24_Volvox_carteri	1455	124	19	0	0	0	118	6555	4343	1443	174	0	0	1064	0	6291	63	0	44	0	0	2849	0	122	0	326	0	8044	0	234	0	0	0	0	0	0	0	0	0	0	57	0	0	0	1088	32	0	477	304
25_Yamagishiella_unicocca	316	68	0	0	0	0	1644	3242	6581	0	98	0	0	245	0	1631	0	0	0	0	0	1322	0	0	0	0	0	8073	66	0	134	0	0	0	0	0	0	0	0	0	0	0	0	0	459	473	0	0	0
26_Haematococcus	0	0	0	0	0	0	0	2874	4103	0	830	0	0	0	0	513	0	0	0	0	0	453	0	0	0	0	0	1025	0	0	0	0	0	0	0	0	0	0	0	0	0	0	0	0	50	0	0	968	0
27_Haematococcus_lacustris	0	960	0	374	0	0	3737	49952	5981	86	425	0	2050	16639	361	5452	0	0	226	0	0	8427	0	676	0	302	285	33074	2227	0	0	0	0	0	0	0	0	0	0	0	74	0	0	0	143	0	0	4526	1618
29_Characiochloris	0	119	0	0	0	0	222	1331	440	645	286	0	0	254	234	634	0	0	0	0	0	173	0	0	0	24	0	441	0	0	0	0	0	0	0	0	0	0	0	0	0	0	0	0	20	0	0	0	451
30_Dunaliella	0	0	0	0	0	0	218	447	270	0	0	0	0	24	0	0	0	0	0	0	0	30	0	0	0	0	0	193	0	0	0	0	0	0	0	0	0	0	0	0	0	0	0	0	0	0	0	0	0
31_Dunaliella_salina	183	0	0	355	58	0	70823	8736	4445	372	1107	0	767	3314	0	30137	0	0	174	0	0	4122	0	0	0	0	0	10154	230	0	58	0	0	0	0	0	0	0	0	0	0	0	0	0	0	87	0	104	0
32_Tetrabaena_socialis	0	0	0	0	0	0	1103	2272	1293	0	32	0	0	482	0	1453	0	0	0	0	0	0	0	0	0	0	0	1197	0	0	0	0	0	0	0	0	0	0	0	0	0	0	0	0	0	0	0	0	0
33_Mychonastes_homosphaera	0	0	0	0	0	0	0	0	0	0	0	0	0	0	0	0	0	0	0	0	0	0	0	0	0	0	0	227	0	0	0	0	0	0	0	0	0	0	0	0	0	0	0	0	0	0	0	0	0
34_Messastrum_gracile	0	0	0	0	0	0	0	248	0	0	0	0	0	0	0	23	227	0	0	0	0	103	0	0	0	0	0	0	0	0	0	0	0	0	0	0	0	0	0	0	0	0	0	0	0	0	0	0	0
35_Monoraphidium	0	0	0	0	0	0	32	17216	4687	0	47	0	0	15865	49	1869	0	0	0	0	0	171	0	51	0	0	0	8793	97	0	0	0	0	0	0	0	0	0	0	0	0	0	0	0	32	172	0	262	48
36_Monoraphidium_neglectum	0	0	0	0	0	0	141	2241	393	0	0	0	0	0	0	170	0	0	132	0	0	0	0	0	0	0	0	44	0	0	0	0	0	0	0	0	0	0	0	0	0	0	0	0	0	0	0	0	0
37_Raphidocelis_subcapitata	0	12	0	0	0	0	0	987	60	0	0	0	0	0	0	0	0	0	0	0	0	0	0	0	0	0	27	146	0	0	0	0	0	0	0	0	0	0	0	0	0	0	0	0	0	0	0	0	0
38_Desmodesmus_armatus	73	0	0	0	0	0	192	17272	5045	0	297	0	0	5860	0	2363	24	0	0	0	0	513	0	0	0	0	0	1280	54	0	0	0	0	0	0	0	0	0	0	0	0	0	0	0	274	147	0	500	214
39_Scenedesmus	42	0	0	0	0	0	0	37908	4686	0	0	0	0	13867	0	45	0	0	645	0	0	117	0	0	0	34	0	11249	35	0	0	0	0	0	0	0	0	0	0	0	0	18	0	0	0	0	0	69	0
40_Scenedesmus_quadricauda	0	0	0	0	0	0	0	805	0	0	0	0	0	0	0	0	0	0	0	0	0	52	0	0	0	0	0	0	0	0	0	0	0	0	0	0	0	0	0	0	0	0	0	0	136	0	0	0	0
41_Scenedesmus_vacuolatus	0	0	0	0	0	0	0	7764	274	0	0	0	0	1988	0	0	0	0	0	0	0	47	0	0	0	0	0	1608	0	0	0	0	0	0	0	0	0	0	0	0	0	0	0	0	0	0	0	0	0
42_Coelastrella	0	0	0	0	0	0	33	9579	460	0	0	0	0	17446	30	470	0	0	0	0	0	752	0	0	0	0	0	1361	0	0	0	0	0	0	0	0	0	0	0	0	45	0	0	0	0	45	0	0	0
43_Tetradesmus_obliquus	60	37	0	0	30	0	53	44644	5320	0	0	0	13	29458	0	474	0	0	109	0	0	531	0	87	0	0	0	1401	148	0	65	0	0	0	0	0	0	0	0	0	0	0	0	0	0	0	0	50	18
44_Tetraselmis_striata	8335	261	0	52	10575	0	1410	3199	176	624	30	0	0	197	0	7341	0	0	1323	0	0	4082	0	153	0	177	0	7359	487	0	205	0	0	0	0	0	0	0	0	0	0	136	0	0	0	54	0	109	100
45_Picocystis	23	0	0	0	0	0	0	40	15	16	0	0	0	79	0	0	0	0	0	0	0	788	0	0	0	38	0	1007	5	0	0	0	0	0	0	0	0	0	0	0	0	0	0	0	10	19	0	54	11
46_Ulva_mutabilis	37	43	0	0	8411	0	0	317	52	0	367	0	0	0	1418	211	0	0	40	0	0	5199	0	0	0	0	37	3283	579	0	8	0	0	0	0	38	0	0	0	0	0	0	0	0	0	0	0	0	0
47_Ulva_prolifera	44	0	0	0	2076	0	0	295	0	0	32	0	0	0	0	17	0	0	0	0	0	2279	0	110	0	0	0	733	10	0	0	0	0	0	0	0	0	0	0	0	31	0	0	0	42	25	0	0	0
48_Parachlorella_kessleri	0	0	0	0	0	0	79	521	18	0	0	0	0	93	0	840	0	0	0	0	0	29	0	0	0	0	0	28	15	0	0	0	0	0	0	0	0	0	0	0	0	0	0	0	0	0	0	34	0
49_Helicosporidium	0	0	0	0	0	0	0	0	0	0	0	0	0	0	0	0	0	0	0	0	0	0	0	0	0	0	0	0	0	0	0	0	0	0	0	0	0	0	0	0	0	0	0	0	0	0	0	0	0
51_Auxenochlorella_pyrenoidosa	0	0	0	0	0	0	0	88	23	0	0	0	0	28	0	69	0	0	0	0	0	46	0	0	0	0	0	19	0	0	0	0	0	0	0	0	0	0	0	0	0	0	0	0	0	0	0	0	0
52_Auxenochlorella_protothecoides	0	0	0	0	0	0	0	15	0	0	0	0	0	0	0	0	0	0	0	0	0	0	0	0	0	0	0	0	0	0	0	0	0	0	0	0	0	0	0	0	0	0	0	0	0	0	0	0	0
53_Micractinium_conductrix	0	0	48	0	0	0	112	5085	145	0	0	0	0	980	16	982	0	0	20	0	0	270	0	22	0	0	0	963	0	0	0	0	0	0	0	0	0	0	0	0	112	0	0	0	48	0	0	0	0
54_Chlorella_sorokiniana	0	0	0	0	0	0	34	1017	225	0	0	0	0	0	7	200	0	0	0	0	0	384	0	0	0	0	0	1942	0	0	0	0	0	0	0	0	0	0	0	0	85	0	0	0	0	0	0	0	0
55_Chlorella_variabilis	0	0	0	0	0	0	76	315	160	0	0	0	0	0	0	708	0	0	3	0	0	207	0	0	0	0	0	332	12	0	0	0	0	0	0	0	0	0	0	0	0	0	0	0	0	0	0	0	0
56_Chlorella_vulgaris	0	0	0	0	0	0	0	793	9	0	0	0	0	163	0	60	0	0	243	0	0	26	0	0	0	0	0	34	0	0	0	0	0	0	0	0	0	0	0	0	0	0	0	0	0	0	0	0	0
57_Prototheca_bovis	0	0	0	0	0	0	0	0	0	0	0	0	0	0	0	0	0	0	0	0	0	0	0	0	0	0	0	0	0	0	0	0	0	0	0	0	0	0	0	0	0	0	0	0	0	0	0	0	0
58_Prototheca_ciferrii	0	0	0	0	0	0	0	0	0	0	0	0	0	0	0	0	0	0	0	0	0	0	0	0	0	0	0	0	0	0	0	0	0	0	0	155	0	0	0	0	0	0	0	0	0	0	0	0	0
59_Prototheca_cutis	0	0	0	0	0	0	0	0	82	0	0	0	0	0	0	0	0	0	0	0	0	0	0	0	0	0	0	11	0	0	0	0	0	0	0	0	0	0	0	0	0	0	0	0	0	0	0	0	0
60_Prototheca_stagnorum	0	0	0	0	0	0	0	0	0	0	0	0	0	0	0	0	0	0	0	0	0	0	0	0	0	0	0	0	0	0	0	0	0	0	0	0	0	0	0	0	0	0	0	0	0	0	0	41	0
61_Prototheca_wickerhamii	0	0	0	0	0	0	0	12	0	0	0	0	0	0	0	0	0	0	0	0	0	49	0	0	0	0	0	205	0	0	0	0	0	0	0	31	0	0	0	0	0	0	0	0	0	0	0	0	0
62_Prototheca_zopfii	0	0	0	0	0	0	0	0	0	0	0	0	0	0	0	0	0	0	0	0	0	0	0	0	0	0	0	123	0	0	0	0	0	0	0	0	0	0	0	0	0	0	0	0	35	0	0	40	0
63_Chloroidium	0	0	0	0	0	0	0	0	0	0	0	0	0	0	0	64	0	0	0	0	0	0	0	0	0	0	0	0	0	0	0	0	0	0	0	0	0	0	0	0	0	0	0	0	0	0	0	0	0
64_Chlorella	0	0	0	0	0	0	103	0	28	0	0	0	0	0	0	154	0	0	0	0	0	0	0	0	0	0	0	38	0	0	0	0	0	0	0	0	0	0	0	0	0	0	0	0	0	0	0	0	0
65_Picochlorum	0	0	0	0	0	0	0	0	22	0	0	0	0	0	0	0	0	0	0	0	0	0	0	0	0	0	0	0	0	0	0	0	0	0	0	0	0	0	0	0	0	0	0	0	0	0	0	0	0
66_Botryococcus_braunii	372	0	0	90	2825	0	37	965	387	336	180	0	0	320	330	4886	0	0	563	0	0	11417	0	207	0	68	0	9417	0	0	77	0	0	0	0	0	0	0	0	0	0	0	0	0	0	0	0	212	0
67_Coccomyxa	0	0	0	0	0	0	0	0	155	0	0	0	0	31	0	436	0	0	0	0	0	0	0	0	0	0	0	52	12	0	0	0	0	0	0	0	0	0	0	0	0	0	0	0	0	0	0	0	0
68_Coccomyxa_subellipsoidea_C-169	0	0	0	0	0	0	37	0	415	0	0	0	0	0	0	584	0	0	0	0	0	0	0	0	0	0	0	38	0	0	0	0	0	0	0	0	0	0	0	0	0	0	0	0	0	0	0	0	0
69_unclassified_Trebouxiophyceae	582	0	0	0	0	0	462	21	58	0	0	0	0	0	0	440	0	0	60	0	0	0	0	0	0	0	0	370	62	0	0	0	0	0	0	0	0	0	0	0	0	0	0	0	0	0	0	24	0
70_Trebouxia	0	0	0	0	0	0	0	610	327	0	0	0	0	610	0	3223	0	0	14	0	0	34	0	57	0	0	0	2552	18	0	0	0	0	0	0	0	0	0	0	0	0	0	0	0	0	0	0	0	0
71_Trebouxia_gelatinosa	71	0	0	11	0	0	25	107	323	119	0	0	0	302	0	448	0	0	0	0	25	245	0	0	17	0	0	243	23	0	0	0	0	0	0	0	0	0	0	0	0	0	0	0	0	0	0	0	0
72_Chlorokybus_atmophyticus	415	381	0	54	260	0	0	819	240	834	0	0	0	60	0	0	0	0	0	0	0	1453	0	0	0	0	0	4797	369	0	62	0	0	0	0	0	0	0	0	0	0	0	0	0	0	113	0	180	0
73_Mesostigma_viride	517	235	0	1084	1338	0	0	0	511	0	320	0	0	0	259	15596	0	0	421	0	0	316	0	0	0	0	0	449	333	0	147	0	0	0	0	0	0	0	0	0	0	0	0	0	0	0	0	0	195
74_Klebsormidium_nitens	33	32	0	0	0	0	0	45	0	0	0	0	0	56	146	202	0	0	0	0	0	672	0	0	0	0	0	328	23	0	0	0	0	0	0	0	0	0	0	0	0	0	0	0	0	0	0	0	0
75_Chara_braunii	7337	1820	0	0	0	0	0	6377	91591	963	5224	0	0	9622	0	3130	0	0	0	0	0	35508	0	15442	0	9369	0	201759	3539	0	605	0	0	0	0	0	0	0	0	0	0	0	0	9086	3141	14256	0	9847	2771
76_Mesotaenium_endlicherianum	916	133	0	331	107	0	0	482	448	211	39	0	0	71	0	0	0	24	0	0	0	2719	115	59	0	145	0	16615	125	0	0	0	0	0	0	0	0	0	0	0	0	0	0	0	30	0	0	0	102
78_Physcomitrella_patens	0	0	0	0	0	0	0	207	9137	167	0	0	0	0	0	0	0	0	0	0	0	14817	0	0	0	0	0	133955	0	0	0	0	0	0	0	0	0	0	0	0	0	0	0	0	82	0	0	0	0
79_Pleurozium_schreberi	480	0	0	0	0	0	120	0	2028	832	95	0	0	0	0	0	0	0	0	0	0	2123	0	55	0	0	0	4550	0	0	0	0	0	0	0	0	0	0	0	0	0	137	0	0	0	0	0	0	446
80_Marchantia_inflexa	0	0	0	0	145	0	0	0	445	114	174	0	0	164	0	2228	0	100	565	0	0	11697	0	76	0	0	74	37030	352	0	0	0	0	0	0	0	0	0	0	0	0	0	0	0	100	93	0	0	389
81_Marchantia_polymorpha	152	0	0	112	0	0	0	450	247	652	125	0	0	0	0	2082	0	0	0	0	0	11981	0	0	0	0	0	11867	157	0	12	0	0	0	0	0	0	0	0	0	0	0	0	0	291	120	0	148	0
82_Selaginella_kraussiana	31	0	0	88	0	0	0	44	8658	664	306	0	0	56	0	5768	0	40	124	0	0	4878	0	129	19	0	0	12130	85	0	0	0	0	0	0	0	0	0	0	0	196	0	0	0	101	1531	0	0	72
83_Selaginella_moellendorffii	0	0	0	137	0	0	0	348	1786	0	387	0	0	377	59	188	0	0	65	2895	0	3219	0	47	0	76	0	56479	0	0	104	0	0	0	0	0	0	0	0	0	389	0	0	0	1485	0	0	77	380
84_Selaginella_tamariscina	126	155	0	407	0	0	0	2012	1699	14670	3007	0	0	0	0	281	0	0	0	0	0	10114	0	1122	151	468	0	54532	742	0	99	0	0	0	0	0	0	0	0	0	104	0	0	143	6801	0	0	801	1025
85_Adiantum_capillus_veneris	0	0	0	0	0	0	0	1676	125212	25481	24202	0	0	0	0	101253	0	954	0	6620	15476	420957	0	3823	0	12254	0	1279551	3824	0	2845	0	0	0	0	0	0	0	0	0	0	1377	0	0	2509	1276	0	1018	2220
86_Azolla_filliculoides	0	0	0	0	0	0	0	6	25622	10073	1000	0	352	0	0	31349	0	0	1179	1043	0	75641	0	0	0	0	0	108338	0	0	0	0	0	0	0	0	0	0	0	0	522	0	0	0	11865	0	0	0	764
87_Salvinia_cucullata	0	0	0	296	0	0	0	744	12680	559	0	0	0	0	644	744	0	0	0	664	0	17326	0	397	0	226	0	26274	56	0	0	0	0	0	0	0	0	0	0	0	0	0	0	0	6943	267	0	0	46
89_Gnetum_montanum	0	0	0	4995	0	0	0	3917	96659	3676	9911	0	0	3404	0	121318	0	0	0	19549	6487	163878	0	0	0	0	0	1112959	47156	0	5121	0	0	0	0	0	0	0	0	0	0	0	0	0	0	37807	0	0	26874
95_Sequoiadendron_giganteum	0	0	0	1469	0	0	0	2706	220208	25932	23644	0	0	0	0	12734	18256	0	0	46527	943	755015	0	10567	0	59438	0	1610479	27652	0	60407	0	0	5507	0	0	0	0	0	0	4339	0	0	0	0	0	0	24105	5479
97_Amborella_trichopoda	0	0	0	0	0	0	0	0	35887	1072	0	0	0	0	0	26553	0	0	0	0	15268	68094	0	0	0	0	0	159662	0	0	4858	0	0	0	0	0	0	0	0	0	0	0	0	0	0	4092	0	0	522
98_Nymphaea_colorata	699	0	0	0	0	0	0	0	11972	1284	2910	0	0	0	0	0	109	0	0	0	1131	37096	0	0	0	154	0	21304	628	0	241	0	0	0	0	0	0	0	0	0	0	0	0	91	59	0	0	405	100
99_Cinnamomum_micranthum	189	0	0	0	0	0	0	886	24819	0	0	0	0	27	120	34025	0	0	0	4477	780	62928	0	0	0	127	0	70387	1326	0	7532	0	0	0	0	0	0	0	0	0	0	0	0	0	0	11242	0	741	163
100_Persea_americana	19	0	0	637	0	0	0	250	13962	220	1726	0	0	57	0	19800	0	0	0	1257	408	38051	0	119	0	1460	0	47349	0	0	4288	0	0	0	0	0	0	0	0	0	0	0	0	0	0	2727	0	1131	453
101_Liriodendron_chinense	966	0	0	0	0	0	0	5980	38608	2788	0	0	0	582	0	34495	0	0	0	0	12417	194690	0	65717	0	2596	0	275663	839	0	6293	0	0	0	0	0	0	0	0	0	0	0	0	0	1653	0	0	0	5045
102_Magnolia_ashei	121	61	0	668	0	92	0	92	23285	2280	0	0	0	0	0	12923	0	0	0	0	654	41304	0	1060	129	448	0	64457	544	0	131	0	0	667	0	0	0	0	0	0	0	0	0	0	0	741	0	0	189
103_Spirodela_polyrhiza	117	28	0	0	0	0	0	0	644	0	204	0	0	0	0	0	0	0	0	0	0	10529	0	0	0	96	0	6094	84	0	0	0	0	0	0	0	0	0	0	0	0	0	0	0	0	0	0	0	0
104_Zostera_marina	0	0	0	209	0	0	0	166	18109	305	62	0	0	0	0	0	0	0	0	0	0	20576	0	93	0	0	0	23029	1041	0	0	0	0	0	0	0	0	0	0	0	59	0	0	0	134	0	0	0	0
105_Dioscorea_alata	609	0	0	182	0	0	0	0	18052	577	127	0	0	426	0	1509	0	0	0	2409	8758	38684	0	445	0	0	0	146312	64	0	464	0	0	0	0	0	0	0	0	0	0	0	0	0	0	555	0	479	0
106_Dioscorea_rotundata	584	0	0	167	0	0	0	180	11505	387	1166	0	0	0	0	708	0	0	0	97	3987	28468	0	283	0	0	0	83617	0	0	0	0	0	0	0	0	0	0	0	0	0	0	95	0	286	73	0	556	0
107_Trichopus_zeylanicus	893	536	0	353	0	0	0	895	2251	0	0	0	0	0	0	0	0	0	0	0	3567	45423	0	1464	0	1411	0	59236	11803	0	34	0	0	0	0	0	0	0	0	0	0	0	0	0	167	210	905	0	3727
108_Xerophyta_viscosa	0	0	0	0	0	0	0	683	4003	1134	103	0	0	455	137	7772	0	0	0	0	130	12985	0	110	0	0	314	28319	124	0	372	0	0	0	0	0	0	889	0	0	0	0	0	0	181	2349	0	232	1081
109_Asparagus_officinalis	0	0	0	0	394	0	0	0	18406	604	516	0	0	0	3176	11848	0	0	0	1951	78612	208300	0	0	0	0	0	277455	1208	0	971	0	0	0	0	0	0	0	0	0	0	0	0	0	0	350	0	1081	391
110_Apostasia_shenzhenica	0	532	0	0	1293	0	0	0	6708	0	0	0	0	318	0	31184	0	0	0	11037	1180	26049	0	322	0	48	0	27890	252	0	3799	0	0	0	0	0	0	0	0	0	0	0	0	0	0	903	0	0	402
111_Gastrodia_elata	0	0	0	7737	1195	0	0	1601	27217	283	0	0	0	918	0	33058	0	170	0	16535	470	57110	0	11	0	0	0	259700	0	0	0	0	0	0	0	0	0	0	0	0	588	0	0	0	0	243	0	0	0
112_Dendrobium_catenatum	0	0	0	0	0	0	0	0	61736	1622	900	0	0	543	0	28888	0	0	0	4570	377	216394	0	0	0	1134	0	126484	560	0	0	0	0	0	0	0	0	0	0	0	0	0	0	0	0	10796	0	0	287
113_Phalaenopsis_aphrodite	1442	0	0	0	0	0	0	0	27456	0	0	0	0	0	0	26547	0	128	0	1416	1174	75341	0	1798	0	759	0	214587	357	0	2301	0	0	0	0	0	0	0	0	0	0	0	0	0	0	269	0	0	0
114_Phalaenopsis_equestris	1437	0	0	0	0	0	0	263	39874	4249	0	0	0	0	587	30706	0	0	0	2216	1573	92605	0	607	0	0	0	283172	554	0	182	0	0	0	0	0	0	0	0	0	0	0	0	0	0	0	0	0	0
116_Vanilla_planifolia	0	0	0	0	0	0	0	0	75855	0	1255	0	0	0	0	32932	0	0	0	30414	3083	228137	0	0	0	0	0	210174	3706	0	0	0	0	0	0	0	0	0	0	0	0	0	0	0	622	1972	0	0	0
117_Cocos_nucifera	0	0	0	0	0	0	0	531	11866	1510	0	0	0	0	0	5730	0	0	0	430	1889	525948	0	16015	0	596	0	336376	3741	0	2437	0	0	0	0	0	0	0	0	0	0	0	0	0	0	3210	0	764	1252
118_Elaeis_guineensis	2519	0	0	0	0	0	0	805	13024	0	0	0	0	0	0	5235	0	0	0	244	2131	223320	0	0	0	0	0	128047	1017	0	4728	0	0	0	0	0	0	0	0	0	0	0	0	0	0	2691	0	951	0
119_Elaeis_oleifera	0	152	0	0	0	0	0	1381	17723	1383	0	0	0	0	2795	5886	0	0	0	0	2826	238959	0	1625	0	0	0	131460	4798	0	1316	0	0	0	0	0	0	0	0	0	0	0	0	0	0	4370	0	1027	1052
120_Calamus_simplicifolius	0	1658	0	0	0	0	0	0	44902	4813	8579	0	0	19	0	45986	0	0	0	271	2580	208181	0	3966	0	0	0	250337	0	0	1155	0	0	0	0	0	0	0	0	0	259	0	0	0	0	2122	0	2420	0
122_Ananas_comosus	2999	0	0	0	0	0	0	812	9013	478	204	0	0	0	0	0	0	0	0	3624	0	20082	0	11965	0	10	0	49934	501	0	7480	0	0	0	0	0	0	0	0	0	0	0	0	0	90	0	0	0	604
123_Raddia_distichophylla	0	0	0	0	0	0	0	648	23763	0	200	0	0	0	0	1486	0	0	552	557	0	77472	0	0	0	0	0	110049	0	0	4922	1708	3755	0	0	0	0	0	0	0	45	0	0	0	0	2590	354	0	898
124_Leersia_perrieri	0	0	0	62	0	0	0	408	12716	0	0	0	0	0	0	0	0	0	0	451	161	17098	0	0	0	0	0	33733	99	0	1615	393	2932	0	0	0	0	0	0	0	0	0	0	0	298	3186	633	0	0
125_Oryza_barthii	0	0	0	0	0	0	0	589	13469	0	0	0	0	0	0	55	0	0	0	821	0	15021	0	0	0	0	0	38521	41	0	1969	272	3962	0	0	0	0	0	0	0	47	0	0	0	97	4625	2169	0	0
126_Oryza_brachyantha	0	0	0	0	0	0	0	0	3944	0	0	0	0	0	0	0	0	0	0	681	0	13350	0	0	0	82	0	21251	0	0	1209	0	747	0	0	0	0	0	0	0	0	0	0	0	282	1811	604	0	0
127_Oryza_glaberrima	0	0	0	0	0	0	0	311	12427	0	0	0	0	0	0	0	0	0	0	828	47	15764	0	0	0	0	14	41992	152	0	1935	129	3698	0	0	0	0	0	0	0	0	0	0	0	79	3672	1813	0	0
128_Oryza_glumipatula	0	0	0	0	0	0	0	0	12813	0	0	0	0	0	0	0	0	0	0	878	0	15502	0	0	0	0	0	45032	146	0	2024	407	3797	0	0	0	0	0	0	0	0	0	0	0	174	2225	2133	177	0
129_Oryza_longistaminata	0	0	0	0	0	0	0	0	15365	0	0	0	0	0	0	60	0	0	0	646	132	16518	0	0	0	0	0	52972	105	0	2154	187	3817	0	0	0	0	0	0	0	0	0	0	0	143	6438	2258	0	0
130_Oryza_meridionalis	0	0	0	0	0	0	0	154	10836	524	0	0	0	0	0	0	0	0	0	984	0	14599	0	0	0	0	0	45853	0	0	1693	173	3640	0	0	0	0	0	0	0	0	0	0	0	78	4074	1837	44	0
131_Oryza_meyeriana_var._granulata	0	0	0	0	0	0	0	0	6402	1056	0	0	0	0	0	490	0	0	0	0	1735	40518	0	0	0	0	0	199784	0	0	2090	0	844	0	0	0	0	0	0	0	0	0	0	0	0	528	1619	0	0
132_Oryza_punctata	0	0	0	0	0	0	0	0	8907	130	0	0	0	0	0	0	0	0	0	582	175	20378	0	0	0	0	0	75752	0	0	1567	77	3821	0	0	0	0	0	0	0	0	0	0	0	101	3482	1561	0	0
133_Oryza_rufipogon	0	0	0	0	0	0	0	147	13268	0	0	0	0	0	0	0	0	0	0	1049	411	17986	0	0	0	0	0	71683	0	0	2097	0	4300	0	0	0	0	0	0	0	0	0	0	0	183	2592	2153	0	0
134_Oryza_sativa	0	0	0	0	0	0	0	0	11545	274	0	0	0	0	0	0	0	0	0	1123	321	13753	0	0	0	0	0	45092	0	0	2001	328	3371	0	0	0	0	0	0	0	0	0	0	0	477	2626	2096	0	0
135_Oryza_sativa_f._spontanea	119	0	0	0	0	0	0	171	13168	0	0	0	0	0	0	0	0	0	0	811	0	14539	0	0	0	0	0	44806	0	0	2064	111	3251	0	0	0	0	0	0	0	0	0	0	0	84	3390	2253	0	0
136_Zizania_latifolia	0	0	0	95	0	0	0	1124	5318	0	8	0	0	0	0	1946	0	0	0	479	0	55363	0	156	0	0	0	63499	48	0	3553	0	926	0	0	0	0	0	0	0	0	0	0	0	615	187	332	0	0
137_Brachypodium_distachyon	56	0	0	0	0	0	0	228	14843	0	138	0	34	0	0	0	0	0	0	139	252	12011	0	0	0	0	0	21841	134	0	1040	0	2605	0	0	0	0	0	0	0	0	0	0	0	36	1439	391	59	0
138_Dactylis_glomerata	0	0	0	0	0	0	0	0	67692	0	0	0	0	553	0	866	0	0	0	2148	0	153699	0	876	0	4389	0	794619	560	0	9119	6106	10043	0	0	0	0	0	0	0	0	0	0	0	197	2815	181	0	0
139_Lolium_perenne	0	0	0	0	0	0	0	2401	77933	0	0	0	0	590	0	1242	0	109	0	596	0	52091	0	103	0	0	0	77324	178	0	3842	2851	17007	0	0	0	0	0	0	0	0	0	0	0	0	4151	76	0	0
141_Hordeum_pubiflorum	0	0	0	0	0	0	0	2360	82820	0	0	0	0	490	0	6101	0	0	0	4498	989	406935	0	619	0	0	0	1444611	3291	0	6465	0	24954	0	0	0	0	0	0	0	0	0	0	0	0	10393	0	0	281
142_Hordeum_vulgare	0	0	0	0	0	0	0	5145	41587	1936	0	0	0	5777	0	2819	0	0	0	6130	0	367578	0	0	0	0	0	942380	0	0	3707	2570	12192	0	0	0	0	0	0	0	0	0	0	0	0	5005	0	0	0
144_Aegilops_tauschii	0	0	0	0	0	0	0	4955	78076	1802	0	0	0	2687	0	4295	0	0	0	6864	158	317727	0	0	0	0	0	774390	0	0	6336	0	14153	0	0	0	0	0	0	0	0	0	0	0	0	3314	0	0	1370
145_Triticum_aestivum	0	10063	0	11232	0	0	0	50234	244149	0	0	0	0	0	0	19350	0	0	0	22054	395	964634	0	0	0	0	0	2883174	0	0	16055	0	42496	0	0	0	0	0	0	0	0	0	0	0	0	4317	0	0	4197
146_Triticum_dicoccoides	0	0	0	0	0	0	0	20859	165412	0	0	0	0	11391	0	14953	0	0	0	8078	0	718178	0	0	0	0	0	2129998	7564	0	11318	1066	43144	0	0	0	0	0	0	0	0	0	0	0	0	27925	0	0	0
147_Triticum_urartu	0	0	0	0	0	0	0	9611	69445	937	2915	0	0	1452	0	3402	0	0	0	3809	0	326818	0	0	0	0	0	940081	0	0	2414	3122	13488	0	0	0	0	0	0	0	0	0	0	0	0	3762	0	0	1428
148_Eleusine_coracana	0	0	0	0	0	0	0	848	29546	0	0	0	0	0	0	7278	0	0	0	1833	1105	274739	0	0	0	0	0	445424	0	0	4923	525	1035	0	0	0	0	0	0	0	0	0	0	0	0	5818	300	0	0
149_Eleusine_indica	473	0	0	0	0	0	0	0	21196	305	0	0	0	0	0	2209	0	0	0	1083	202	77540	0	0	560	227	0	117868	0	0	2112	111	944	0	0	0	0	0	0	0	73	0	0	0	121	3527	111	0	0
150_Oropetium_thomaeum	66	0	0	121	0	0	0	0	6293	0	0	0	0	0	0	2091	0	0	0	1510	0	7892	0	0	0	0	0	24914	0	0	501	0	0	0	0	0	0	0	0	0	0	0	0	0	105	2534	173	0	0
151_Eragrostis_curvula	0	0	0	0	0	0	0	0	24409	0	779	0	0	0	0	1190	0	0	0	1398	236	21482	0	107	0	0	0	66570	481	0	1511	0	2137	0	0	0	0	0	0	0	0	0	0	0	148	8812	202	0	0
152_Eragrostis_tef	0	0	0	192	0	0	0	0	25901	0	0	0	0	0	0	1903	0	0	0	1702	0	21082	0	0	0	0	0	40782	126	0	2391	297	2318	0	0	0	0	0	0	0	0	0	0	0	261	10918	0	0	0
153_Sporobolus_alterniflorus	0	0	0	0	0	0	0	0	17706	0	0	0	0	0	0	2296	0	0	0	1022	0	35262	0	0	0	0	0	89501	0	0	2581	220	1208	0	0	0	0	0	0	0	0	0	0	0	0	6054	0	0	0
154_Zoysia_japonica	0	0	0	0	0	0	0	0	7505	0	0	0	0	0	68	1822	0	0	0	487	81	21802	0	0	0	0	0	37766	618	0	842	0	209	0	0	0	0	0	0	0	0	0	0	0	157	4398	0	0	0
155_Zoysia_matrella	0	0	0	0	0	0	0	77	11930	0	0	0	0	0	0	3077	0	0	0	0	175	31468	0	0	132	0	0	75673	0	0	1593	0	1269	0	0	0	0	0	0	0	0	0	0	0	0	7079	0	0	198
156_Zoysia_pacifica	0	0	0	0	0	0	0	60	8337	1374	0	0	0	0	0	2304	0	0	0	709	160	28110	0	357	141	0	0	51904	0	0	1035	0	358	0	0	0	0	0	0	0	0	0	0	0	293	5314	151	117	0
157_Coix_aquatica	0	0	0	0	0	0	0	0	10741	0	0	0	0	0	0	1319	0	0	0	2286	0	172272	0	1349	0	0	0	313151	0	0	6982	0	353	0	0	0	0	0	0	0	0	0	0	0	0	3197	0	0	0
158_Miscanthus_sacchariflorus	0	0	0	0	0	0	0	0	42830	0	0	0	0	0	0	9950	0	0	0	1220	523	210946	0	805	0	225	0	673087	510	0	1884	0	5053	0	0	0	0	0	0	0	0	0	0	0	279	13168	0	0	0
159_Saccharum_hybrid_cultivar	0	0	341	0	0	0	0	0	23157	0	0	0	0	0	0	1877	0	0	0	569	124	49391	0	0	0	0	0	82745	0	0	908	0	1325	0	0	0	0	0	0	0	0	0	0	0	0	6672	0	0	0
160_Saccharum_spontaneum	0	0	0	0	0	0	0	741	129583	0	0	0	0	0	0	8717	0	0	0	1747	757	275316	0	0	0	0	0	605494	0	0	9514	1773	10826	0	0	0	0	0	0	0	0	0	0	0	0	33266	0	0	1620
161_Sorghum_bicolor	0	224	0	0	0	0	0	0	15506	0	0	0	0	0	0	489	0	0	0	573	0	46367	0	0	0	0	0	129460	0	0	715	254	0	0	0	0	0	0	0	0	0	0	0	0	0	2650	0	0	0
162_Zea_mays	0	0	0	0	0	0	0	0	20149	0	0	0	0	256	0	5505	0	0	0	3160	0	194240	0	0	0	0	0	382668	0	0	4410	0	1577	0	0	0	0	0	0	0	0	0	0	0	0	7587	0	0	0
163_Alloteropsis_semialata	0	0	0	0	0	0	0	0	19846	0	0	0	0	0	0	886	0	0	0	1478	201	40934	0	0	0	0	0	130663	0	0	1585	0	2296	0	0	0	0	0	0	0	0	0	0	0	0	5809	0	0	138
164_Echinochloa_crus-galli	0	0	0	0	0	0	0	148	53511	0	0	0	0	0	0	6656	0	0	213	4691	84	128844	0	50	0	0	0	318533	0	0	3899	1839	8828	0	0	0	0	0	0	0	0	0	0	0	0	17266	0	0	711
165_Cenchrus_americanus	0	0	0	0	0	0	0	3187	19427	0	0	0	0	2689	0	1004	0	0	974	596	1091	163612	0	0	0	0	1041	433498	781	0	2688	0	3099	0	0	0	0	0	0	0	0	0	0	0	909	9049	0	0	0
166_Setaria_italica	0	0	0	0	0	0	0	14	11649	0	0	0	0	0	0	871	0	0	0	215	212	24406	0	0	0	0	206	57315	96	0	856	0	2613	0	0	0	0	0	0	0	0	0	0	0	0	3137	89	0	0
167_Setaria_viridis	0	0	0	0	0	0	0	110	10236	0	180	0	0	0	0	811	0	0	0	316	241	23283	0	146	0	0	0	59527	0	0	552	0	2181	0	0	0	0	0	0	0	0	0	0	0	0	1679	0	0	0
168_Dichanthelium_oligosanthes	0	0	0	0	0	0	0	191	9842	0	0	0	0	110	0	732	0	0	0	702	421	70717	0	0	0	0	0	131137	2397	0	1734	51	162	0	0	0	0	0	0	0	0	0	0	0	72	2459	106	120	0
169_Urochloa_ruziziensis	0	0	0	0	0	0	0	0	22677	0	0	0	0	0	0	2095	0	0	0	1501	467	86783	0	148	0	0	0	241173	496	0	2612	0	5560	0	0	0	0	0	0	0	0	0	0	0	161	8456	0	0	0
170_Panicum_miliaceum	0	0	0	268	0	0	0	0	15927	0	0	0	0	0	0	2149	0	0	0	1251	0	35618	0	0	0	0	0	139792	334	0	1579	0	2255	0	0	0	0	0	0	0	139	0	0	0	0	5885	0	0	0
171_Panicum_hallii	0	0	0	0	0	0	0	0	4728	0	0	0	0	0	0	865	0	0	0	261	315	20055	0	0	0	84	0	99316	0	0	402	0	1515	0	0	0	0	0	0	0	0	0	0	0	0	2871	0	0	0
172_Eichhornia_paniculata	401	0	0	0	0	0	0	0	19317	1707	0	0	0	94	0	3147	0	0	111	0	0	77603	0	2650	0	0	0	104782	0	0	9380	0	0	0	0	0	0	0	0	0	0	0	0	0	0	226	250	0	160
174_Musa_acuminata	0	0	0	0	0	0	0	0	2305	1765	0	0	0	0	0	5506	0	0	0	129	130	81047	0	0	0	0	0	54735	53	0	265	0	0	0	0	0	0	0	0	0	114	0	0	0	0	2308	0	0	1087
175_Musa_balbisiana	0	0	0	237	0	0	0	0	2110	1605	710	0	0	0	0	6002	0	0	0	0	727	93421	0	1010	0	0	0	45335	101	0	1089	0	0	0	0	0	0	0	0	0	0	0	0	0	495	2834	321	980	0
176_Musa_itinerans	0	0	0	89	0	0	0	1413	3790	11	146	0	0	0	0	5922	0	0	0	76	659	89852	0	37	0	0	0	53193	0	0	350	0	0	0	0	0	0	0	0	0	0	0	0	0	604	2422	0	0	0
177_Musa_schizocarpa	0	2058	0	0	0	0	0	1395	3846	0	118	0	0	0	212	6585	0	0	0	0	99	105195	0	0	0	0	0	67560	0	0	235	0	0	0	0	0	0	0	0	0	145	0	0	0	590	2545	0	0	0
178_Berberis_thunbergii	0	462	0	859	0	0	0	11222	110394	5132	0	0	0	4675	0	5982	0	0	0	610	9522	145327	0	470	0	3749	0	371965	320	0	21159	0	0	0	0	0	0	0	0	0	1155	0	0	0	10131	0	0	1239	0
179_Eschscholzia_californica	1541	0	0	0	0	0	0	0	21560	661	1180	0	0	0	0	197	0	0	0	0	1273	64555	0	10198	483	73	0	51163	155	0	9018	0	0	0	0	0	0	0	0	0	123	0	0	0	674	5899	0	252	2933
180_Macleaya_cordata	0	0	0	109	0	0	0	68	11894	162	0	0	0	0	73	1017	0	644	0	0	232	38846	0	1401	0	45	0	37932	421	0	4707	0	0	0	0	0	0	0	0	0	62	0	0	0	362	1447	0	1714	875
181_Papaver_somniferum	0	0	0	0	13708	0	0	21446	110103	0	0	0	0	11639	1586	2559	0	0	0	4903	2148	398340	0	3571	0	0	0	361683	395	0	2198	0	0	0	0	0	0	0	0	0	0	0	0	0	5969	844	0	1803	2051
182_Aquilegia_coerulea	0	0	0	40	6196	0	0	184	12118	217	0	0	70	45	666	268	91	0	0	1044	563	19803	0	209	0	0	0	20410	126	0	263	0	0	0	0	0	0	0	0	0	0	0	0	0	939	3100	0	127	85
183_Nelumbo_nucifera	0	0	0	2364	0	0	0	0	72158	3208	0	0	0	280	0	24071	0	0	0	0	427	105884	0	174	0	0	0	106566	271	0	321	0	0	0	0	0	0	0	0	0	437	0	0	0	193	9620	0	1638	239
184_Macadamia_integrifolia	0	0	0	0	0	0	0	856	42170	1084	358	0	0	0	0	23659	0	0	0	0	5296	62566	0	700	0	0	0	92605	475	0	4424	0	0	0	0	0	0	0	0	0	0	0	0	0	0	20158	0	751	4264
185_Kalanchoe_fedtschenkoi	0	0	0	0	0	0	0	0	7082	0	0	0	0	0	0	0	0	0	0	39	264	22902	0	66	0	0	0	14131	1273	0	1622	0	0	0	0	0	0	0	0	0	0	109	0	0	0	0	0	0	0
186_Sedum_album	0	58	0	0	969	0	0	324	4335	0	536	0	0	166	0	0	0	0	0	0	92	21819	0	192	0	83	0	26439	284	0	0	0	0	0	0	0	0	0	0	0	100	0	0	0	197	370	0	182	121
188_Cissus_quadrangularis	0	0	0	0	0	0	0	0	24346	40	0	0	0	0	184	0	0	0	0	272	1915	63030	0	0	0	0	83	50750	52	0	5822	0	0	0	0	0	0	0	0	0	130	0	0	0	0	46	0	0	0
189_Vitis_aestivalis	0	0	0	0	0	0	0	0	57608	0	0	0	0	0	0	831	0	0	0	0	10355	89238	0	0	0	0	0	55303	0	0	200	0	0	0	0	0	0	0	0	0	0	0	0	0	133	0	0	0	0
190_Vitis_cinerea_x_Vitis_riparia	0	0	0	0	0	0	0	948	45643	386	0	0	0	0	0	1759	0	0	0	0	4088	103933	0	293	0	0	0	96485	0	0	7614	0	0	0	0	0	0	0	0	0	0	0	0	0	1303	648	0	0	0
191_Vitis_riparia	104	0	0	391	0	0	0	82	30608	372	102	0	0	0	0	658	0	0	0	138	5122	77687	0	0	0	0	0	72150	1667	0	6410	0	0	0	0	0	0	0	0	0	0	0	0	0	73	504	0	0	97
193_Vitis_vinifera	94	0	0	0	0	0	0	0	28308	282	0	0	0	0	0	748	0	0	0	0	4651	73311	0	307	0	0	95	70635	293	0	5314	0	0	0	0	0	0	0	0	0	0	0	0	0	298	466	0	0	0
194_Vitis_x_labruscana_x_Vitis_vinifera	193	0	0	124	0	0	0	0	26103	0	0	0	0	0	0	814	0	0	0	82	4533	64741	0	0	0	0	0	83200	130	0	7277	0	0	0	0	0	0	0	0	0	0	0	0	0	0	338	0	0	0
195_Aristotelia_chilensis	0	0	0	0	0	0	0	0	1495	0	0	0	0	0	0	652	0	0	0	0	0	1678	0	0	0	0	0	1003	0	0	252	0	0	34	0	0	0	0	0	0	0	0	0	0	0	0	0	0	0
196_Cephalotus_follicularis	0	0	0	0	2925	0	0	4238	31392	1136	5416	0	0	0	0	7906	0	2312	0	5552	8282	240002	0	2536	0	0	198	398566	228	0	2454	0	0	0	0	0	0	0	0	0	0	0	0	0	0	1191	0	5059	23436
197_Populus_simonii	0	0	0	0	0	0	0	185	5589	1039	8	0	0	0	255	470	0	0	0	641	1197	34773	0	418	0	0	0	87200	0	0	0	0	0	0	0	0	0	0	0	0	0	0	0	0	375	12928	2397	0	0
198_Salix_brachista	266	0	0	0	0	0	0	251	1566	0	0	0	0	0	0	199	0	0	0	157	788	38902	0	0	0	0	0	52063	0	0	0	0	0	0	0	0	0	0	0	0	0	0	0	0	241	18385	6177	164	0
199_Caryocar_brasiliense	0	0	0	0	0	0	0	795	3137	0	113	0	0	106	78	457	0	0	0	1208	1530	30035	0	0	0	0	0	21427	0	0	235	0	0	0	0	0	0	0	0	0	0	0	0	0	0	0	0	357	0
200_Ricinus_communis	648	0	0	0	0	0	0	1289	412	0	261	0	0	0	0	429	0	0	0	1214	7614	20955	0	0	0	0	0	64429	0	0	0	0	0	0	0	0	0	0	0	0	0	0	0	0	530	118	305	0	0
201_Jatropha_curcas	0	0	0	0	0	0	0	0	13351	0	50	0	0	0	0	1561	0	0	0	1706	3270	25491	0	0	0	172	0	67252	460	0	531	0	0	0	0	0	0	0	0	0	183	0	0	0	0	336	155	0	0
202_Manihot_esculenta	2223	0	0	0	0	0	0	229	8426	0	88	0	0	0	0	1241	0	0	0	99	2952	35809	0	8035	0	0	0	130310	40	0	1619	0	0	0	0	0	0	0	0	0	0	0	0	0	0	244	0	0	0
203_Hevea_brasiliensis	0	1249	0	0	0	0	0	0	3596	0	0	0	0	0	0	9674	0	0	0	7637	11450	113896	0	0	0	0	0	458762	0	0	10940	0	0	0	0	0	0	0	0	0	0	0	0	0	0	1059	0	0	0
205_Linum_usitatissimum	0	0	0	27	0	0	0	32	19237	215	59	0	0	0	0	59	0	0	0	495	34	30132	0	181	0	0	0	33059	327	0	366	0	0	0	0	0	0	0	0	0	0	44	0	0	406	0	0	149	55
206_Passiflora_edulis	0	0	0	0	0	0	0	0	13366	30	0	0	0	0	0	0	0	0	0	0	2060	17194	0	0	0	0	0	35834	219	0	0	0	0	0	0	0	0	0	0	0	0	0	0	0	284	433	0	0	0
207_Rhizophora_apiculata	287	135	0	200	0	0	0	0	2895	222	0	0	0	0	0	2251	0	0	0	235	3970	17656	0	278	0	51	0	17350	262	0	40	0	0	0	0	0	0	0	0	0	0	0	0	0	510	2387	0	0	0
208_Populus_alba	0	0	0	368	0	0	0	246	5167	611	264	0	0	0	0	198	0	0	0	195	408	28269	0	0	0	0	0	82633	38	0	527	0	0	0	0	0	0	0	0	0	0	0	0	0	664	11840	1330	274	0
209_Populus_euphratica	271	0	0	0	0	0	0	0	3484	0	0	0	0	0	0	337	0	0	0	0	2508	35918	0	0	0	0	0	133687	0	0	880	0	0	0	0	0	0	0	0	0	0	0	0	0	40	11227	1594	0	557
210_Populus_trichocarpa	0	0	0	0	0	0	0	463	4089	540	0	0	0	72	0	236	0	0	0	489	1009	31657	0	0	0	0	0	92744	248	0	0	0	0	0	0	0	0	0	0	0	0	0	0	0	773	13013	953	186	0
212_Glycine_tomentella	0	0	0	0	556	0	0	0	25360	0	0	0	0	0	0	21617	0	0	0	5197	3434	221902	0	0	0	0	0	298927	2748	0	0	0	0	0	0	0	0	0	0	0	0	0	0	0	3697	15249	0	10142	409
213_Carpinus_fangiana	0	0	0	0	0	0	0	0	23337	304	179	0	0	0	0	253	0	0	0	1536	628	24727	0	458	0	175	0	51725	1672	0	9448	0	0	0	0	0	0	0	0	0	0	0	0	0	87	1361	0	0	489
214_Chamaecrista_fasciculata	0	0	0	0	0	0	0	0	21623	1646	89	0	0	0	0	2321	0	0	0	0	447	87327	0	1882	0	0	0	30331	191	0	0	0	0	0	0	0	0	0	0	0	0	0	0	0	0	6968	0	0	0
215_Vachellia_collinsii	0	0	0	0	0	0	0	0	12438	912	0	0	0	203	0	8790	0	0	0	348	2164	44844	0	281	0	0	0	32488	742	0	3076	0	0	0	0	0	0	0	0	0	233	0	0	0	0	1542	406	208	244
216_Mimosa_pudica	0	0	0	0	0	0	0	895	12379	97	0	0	0	0	0	12968	0	0	0	0	1238	41574	0	0	0	0	0	36422	0	0	2158	0	0	0	0	0	0	0	0	0	0	0	0	0	186	16341	1791	0	0
217_Prosopis_alba	144	0	0	0	0	0	0	0	8314	579	0	0	0	0	0	2173	0	0	0	154	1079	30893	0	147	0	0	0	79460	0	0	0	0	0	0	0	0	0	0	0	0	0	0	0	0	1058	1196	0	0	0
218_Cercis_canadensis	95	0	0	0	0	0	0	199	8342	333	86	0	0	0	0	0	0	84	0	98	1796	27271	0	167	0	0	62	39788	413	0	228	0	0	0	0	0	0	0	0	0	0	0	0	0	92	666	0	0	0
219_Nissolia_schottii	0	0	0	0	0	0	0	0	11782	5386	0	0	0	105	0	5229	0	0	0	151	1936	50905	0	2042	0	1152	0	81990	555	0	532	0	0	0	0	0	0	0	0	0	0	0	0	0	97	2679	0	2519	1492
220_Arachis_duranensis	0	0	0	269	0	0	0	679	14623	0	0	0	0	0	0	3150	0	0	0	811	2100	41532	0	379	0	0	0	377715	705	0	3395	0	0	0	0	0	0	0	0	0	0	0	0	0	0	10535	0	0	379
221_Arachis_hypogaea	0	0	0	0	0	0	0	0	32173	0	2221	0	0	1805	0	5354	0	0	0	0	4014	86407	0	9276	0	0	0	770872	1394	0	4932	0	0	0	0	0	0	0	0	0	0	0	0	0	1073	22666	1798	1509	1522
222_Arachis_ipaensis	0	0	0	0	0	0	0	942	17256	0	0	0	0	3072	315	4301	0	0	0	411	2354	48810	0	0	0	0	0	508446	0	0	1466	0	0	0	0	0	0	0	0	0	0	0	0	0	374	9347	0	0	0
223_Arachis_monticola	0	0	0	0	0	0	0	0	32024	402	3266	0	0	0	1775	7600	2876	0	0	0	3275	86405	0	1683	0	277	0	820631	0	0	2301	0	0	0	0	0	0	0	0	0	0	0	0	0	29	16845	1101	0	13014
224_Lupinus_angustifolius	0	0	0	107	0	0	0	0	15174	1205	0	0	0	0	0	14191	0	0	0	909	311	126809	0	45	0	0	0	71195	0	0	2122	0	0	0	0	0	0	0	0	0	0	1877	0	0	135	11322	0	0	0
225_Cicer_arietinum	0	0	0	0	508	0	0	672	16590	0	0	0	0	0	0	1982	0	0	0	404	1613	90854	0	0	0	0	0	76112	0	0	0	0	0	0	0	0	0	0	0	0	0	0	0	0	0	455	0	249	428
226_Cicer_echinospermum	0	0	0	0	0	0	0	1921	16752	122	173	0	0	0	745	1814	0	0	0	205	1846	112171	0	0	0	0	0	94021	236	0	836	0	0	0	0	0	0	0	0	0	0	0	0	0	0	956	0	335	771
227_Cicer_reticulatum	0	0	0	0	0	0	0	878	20166	0	0	9	0	0	0	2019	0	0	0	194	705	74804	0	0	0	0	0	58181	0	0	0	0	0	0	0	0	0	0	0	0	0	0	0	0	110	492	106	0	0
229_Vicia_faba	0	55	0	0	69	0	0	30	949	22	44	0	0	0	46	897	0	0	0	0	0	3766	0	0	0	93	0	3574	0	0	0	0	0	0	0	0	0	0	0	0	0	0	0	0	0	307	0	59	38
230_Medicago_truncatula	0	1743	0	0	356	0	0	0	40492	97	0	0	0	0	0	6856	0	0	0	907	0	45496	0	504	0	0	0	48937	124	0	12490	0	0	0	0	0	0	0	0	0	7014	0	0	0	146	10561	188	0	1048
233_Trifolium_subterraneum	124	0	0	68	1694	0	0	0	27998	282	199	0	0	0	93	1314	0	0	0	218	47	78268	0	0	0	0	0	60856	0	0	1020	0	0	0	0	0	0	0	0	0	3002	0	0	0	291	9622	245	0	358
234_Lotus_japonicus	0	0	0	0	0	576	0	523	22660	471	0	0	0	633	0	4629	0	527	0	1615	676	53880	0	0	0	0	0	48935	1387	0	958	0	0	0	0	0	0	0	0	0	0	0	0	0	0	5379	644	0	0
235_Abrus_precatorius	0	0	0	0	0	0	0	0	5272	1791	0	0	0	0	0	4060	0	0	0	816	2723	18952	0	0	0	96	0	42107	0	0	0	0	0	0	0	0	0	0	0	0	0	0	0	0	242	349	0	0	306
236_Cajanus_cajan	0	1956	0	2332	0	0	0	0	10170	1005	5559	0	0	0	0	1432	0	0	0	4692	5715	80115	0	4816	0	1897	0	118622	1847	0	6236	0	0	0	0	0	0	0	0	0	0	0	0	0	0	1244	0	1437	0
237_Glycine_max	0	0	0	1274	0	0	0	0	19089	0	206	0	0	0	241	4539	0	0	0	1610	1841	100629	0	99	0	0	0	150029	80	0	0	0	0	0	0	0	0	0	0	0	0	0	0	0	2322	6597	503	582	0
238_Glycine_soja	0	970	0	0	0	0	0	0	18006	670	0	0	0	0	0	4290	0	0	0	2208	1481	101612	0	0	0	0	0	298937	0	0	0	0	0	196	0	0	0	0	0	0	0	0	0	0	1809	3048	0	4543	0
239_Mucuna_pruriens	0	0	0	717	0	0	0	0	4718	239	953	0	0	0	324	3165	0	123	0	0	1205	32319	0	1030	0	226	0	61643	0	0	0	0	0	0	0	0	0	0	0	0	0	0	0	0	665	751	0	842	0
241_Phaseolus_vulgaris	414	0	0	79	0	0	0	0	20094	2	0	0	0	0	0	1087	0	0	0	618	67	70756	0	762	0	0	0	78261	0	0	99	0	0	0	0	0	0	0	0	0	0	0	0	0	0	189	0	0	0
242_Spatholobus_suberectus	0	0	0	6920	0	0	0	0	9567	2197	1078	0	0	0	2962	5234	0	0	0	5332	1517	90428	0	9180	0	189	0	93142	0	0	1485	0	0	0	0	0	4552	0	0	0	0	0	0	0	0	5297	0	310	0
243_Vigna_angularis	0	0	0	0	0	0	0	0	4194	201	295	0	0	0	0	863	0	0	0	1281	121	70844	0	265	0	0	0	77575	2513	0	1516	0	0	0	0	0	0	0	0	0	0	0	0	0	320	318	0	0	286
244_Vigna_radiata	0	0	0	0	0	0	0	0	2217	0	0	0	0	0	0	731	0	0	0	2504	115	68850	18	0	0	0	0	75035	1361	0	757	0	0	0	0	0	0	0	0	0	0	0	0	0	0	283	0	0	0
245_Vigna_unguiculata	0	0	0	0	0	0	0	143	3574	34	0	0	0	0	0	951	0	0	0	0	1267	63268	0	0	0	0	2602	80432	0	0	441	0	0	0	0	0	0	0	0	0	130	0	0	0	438	165	0	0	734
246_Quillaja_saponaria	0	72	0	0	0	0	0	0	6362	0	0	0	0	0	0	4935	0	0	0	0	2756	9240	0	32	0	0	0	11843	228	0	0	0	0	0	0	0	0	0	0	0	0	0	0	0	357	0	0	0	65
247_Cannabis_sativa	364	0	0	0	13040	0	0	0	43105	379	0	0	0	0	79	0	0	0	0	6925	206	163108	0	0	0	612	0	157342	0	0	6246	0	0	0	0	0	0	0	0	0	0	0	0	0	1254	0	0	494	771
248_Humulus_lupulus	0	0	0	0	0	0	0	2263	44873	0	850	0	0	0	0	0	0	0	0	9591	5802	241534	0	0	0	0	2105	717580	0	0	0	0	0	0	0	0	0	0	793	0	0	0	0	0	908	0	0	0	4199
249_Parasponia_andersonii	0	0	0	0	0	0	0	0	5645	176	0	0	0	0	0	0	0	0	0	0	144	42123	0	870	0	0	0	62550	0	0	521	0	0	0	0	0	0	0	0	0	0	0	0	0	0	39	93	0	1072
250_Trema_orientale	0	0	0	0	0	0	0	56	5961	0	0	0	0	0	0	0	0	96	0	0	65	38375	0	0	0	0	0	40899	42	0	126	0	0	153	0	0	0	0	0	0	0	0	0	0	0	118	0	11	1263
251_Artocarpus_camansi	0	0	0	0	0	0	0	0	3448	7033	1112	0	0	0	0	0	0	0	0	0	1330	161807	0	239	0	0	0	167767	0	0	831	0	0	0	0	0	0	0	0	0	0	0	0	0	0	0	558	0	0
252_Ficus_carica	0	0	0	0	0	0	0	0	1660	0	45	0	0	0	0	0	0	0	0	861	180	16065	0	604	0	0	0	18118	0	0	0	0	0	0	0	0	0	0	0	0	0	0	0	0	29	342	0	0	546
253_Ficus_erecta	765	0	0	0	0	0	0	0	7958	13092	0	0	0	0	0	628	0	0	0	5202	2016	48466	0	2338	0	0	854	65009	0	0	1981	0	0	0	0	0	0	0	0	0	6490	0	0	0	0	861	0	1700	0
254_Morus_notabilis	0	0	0	201	0	0	0	0	3712	341	394	0	0	0	0	906	271	0	0	580	586	74832	0	118	0	156	0	48495	91	0	1450	0	0	0	0	0	0	0	0	0	0	0	0	0	200	246	0	906	52
255_Ochetophila_trinervis	0	0	0	0	0	0	0	698	8539	294	1171	0	0	0	0	148	0	0	0	1363	2350	22552	0	0	0	0	0	39985	174	0	0	0	0	0	0	0	0	0	0	0	0	0	0	0	0	0	0	0	275
257_Ziziphus_jujuba	0	0	0	0	0	0	0	943	4299	3599	2722	0	0	0	0	0	0	0	0	2833	1314	31351	0	2422	0	0	0	66236	54	0	5986	0	76	0	0	0	0	0	0	0	0	0	0	0	1008	0	0	682	1334
258_Prunus_avium	167	0	0	0	0	0	0	375	6343	48	416	0	0	1606	0	306	0	0	0	900	1493	30145	0	47	0	20	0	42011	267	0	1448	0	122	0	0	0	0	0	0	0	0	0	0	0	148	6313	0	0	57
259_Prunus_dulcis	0	0	0	0	0	0	0	123	3417	20	0	0	0	0	0	148	0	0	0	1235	1555	19199	0	191	0	0	28	27838	0	0	1222	121	0	0	0	0	702	0	0	0	434	0	0	0	2229	2357	0	0	0
260_Prunus_mume	0	0	0	1	0	0	0	209	3688	33	0	0	0	0	47	243	0	0	0	688	1211	21275	0	429	0	189	0	27556	179	0	1049	0	0	0	0	0	0	0	1113	0	206	0	0	0	1697	2848	0	86	101
261_Prunus_persica	0	0	0	822	0	0	0	69	4227	53	0	0	0	0	0	0	0	0	0	998	979	19329	0	178	0	80	0	23187	135	0	640	0	0	0	0	0	0	0	0	0	189	0	0	0	824	2561	0	215	0
262_Prunus_yedoensis	0	0	0	74	100	65	0	615	8972	432	245	0	0	74	0	573	0	114	0	1077	1134	32453	0	41	0	80	0	38451	73	0	1647	0	34	0	0	0	0	0	0	0	1955	0	0	0	3838	3678	0	170	371
263_Malus_baccata	105	0	0	0	0	0	0	98	11595	1425	0	0	0	35	0	15875	0	0	0	7337	2451	90896	0	0	0	21	0	187582	0	0	14077	0	1006	0	0	0	0	0	0	0	0	0	0	0	62	27198	0	0	0
264_Malus_domestica	0	0	0	0	0	0	0	52	15177	0	0	0	0	0	0	20884	0	0	0	8274	4232	106366	0	0	0	0	0	200080	0	0	14347	0	1227	0	0	0	0	0	1139	0	0	0	0	0	276	30799	0	145	61
265_Pyrus_betulifolia	0	0	0	0	0	0	0	0	11944	0	945	0	0	233	0	4757	0	0	0	8761	1613	54332	1448	677	0	216	0	91838	0	0	8880	0	1107	0	0	0	0	0	891	0	70	0	0	0	133	22552	0	0	0
266_Pyrus_x_bretschneideri	306	0	0	0	0	0	0	0	10531	185	0	0	0	0	0	3818	0	0	0	9640	1848	62355	0	0	0	0	0	97366	575	0	8607	0	887	0	0	0	0	0	917	0	0	0	0	0	130	21737	0	0	0
267_Pyrus_ussuriensis_x_Pyrus_communis	0	0	0	0	0	0	0	88	8800	3903	0	0	361	0	0	4164	0	109	0	9564	1176	58981	0	0	0	0	0	101710	0	0	6990	0	997	0	0	0	1072	0	0	0	0	0	0	0	0	26427	0	0	0
268_Dryas_drummondii	0	0	0	67	0	0	0	0	4710	36	0	0	0	0	0	100	50	0	0	109	604	12680	0	171	0	0	0	24857	63	0	2046	0	0	0	0	0	0	0	0	0	36	0	0	0	127	1938	0	297	302
269_Purshia_tridentata	0	0	0	0	0	0	0	25	4881	85	0	0	0	0	0	85	0	0	47	0	1039	8755	0	181	0	437	0	15022	18	0	2202	0	0	0	0	0	0	0	0	0	0	0	0	0	41	463	0	179	158
270_Geum_urbanum	0	0	0	0	0	0	0	536	40396	1616	787	0	117	0	0	676	0	1119	0	0	7651	93975	0	0	0	0	0	316191	785	0	1496	0	0	0	0	0	0	0	0	0	0	0	0	0	0	1119	0	0	0
273_Fragaria_nubicola	1333	0	0	0	0	0	0	412	12174	0	0	0	0	0	0	0	0	0	0	649	2259	21949	0	459	0	0	0	33392	45	0	130	0	43	0	0	0	0	0	0	0	52	0	0	59	85	4125	0	0	0
274_Fragaria_orientalis	2800	0	0	0	0	0	0	817	14952	95	34	0	0	0	0	0	0	0	0	64	3418	26251	0	66	0	236	0	39457	118	0	2691	179	0	0	0	0	0	0	0	0	54	0	0	0	0	4620	0	0	618
275_Fragaria_vesca	0	163	0	0	0	0	0	84	9148	0	374	0	0	275	0	0	0	0	0	445	1068	11101	0	104	0	0	0	15733	75	0	198	149	0	0	0	0	0	0	0	0	0	0	0	42	30	3573	0	829	0
276_Fragaria_x_ananassa	3961	0	0	0	0	0	0	3041	39535	810	0	0	0	0	0	0	0	0	0	2607	7219	114777	0	0	0	0	0	253358	127	0	0	0	0	0	0	0	0	0	0	0	161	0	0	0	306	15032	0	1313	0
277_Rosa_chinensis	106	0	0	0	0	0	0	0	29107	402	0	0	0	0	86	0	0	0	0	95	1854	44011	0	0	0	896	230	71728	961	0	3524	0	0	0	0	0	0	0	0	0	0	0	0	0	100	4816	0	0	224
278_Rosa_lucieae	0	335	0	0	0	0	0	883	42302	1581	433	0	0	0	920	0	0	0	0	368	4334	181883	0	0	0	1215	0	231906	2042	0	1919	0	0	0	0	0	0	0	0	0	0	0	0	0	143	7155	0	0	206
280_Rosa_x_damascena	560	0	0	0	0	0	0	0	53002	509	384	0	0	0	0	0	0	0	0	0	6267	118533	0	635	0	298	0	186408	253	0	7975	0	0	0	0	0	0	0	0	0	0	0	0	0	102	6872	0	0	0
281_Boehmeria_nivea	0	0	0	0	0	0	0	0	5385	1103	0	0	0	0	0	0	0	0	0	775	838	22525	0	38	0	0	0	34740	34	0	854	0	57	0	0	0	0	0	0	0	0	0	0	0	60	763	0	0	0
282_Begonia_fuchsioides	0	0	0	0	0	0	0	345	16854	0	0	0	0	0	0	0	0	0	0	2488	1177	35073	0	0	0	0	0	73304	0	0	1251	0	0	0	0	0	0	0	0	0	0	0	0	0	187	0	0	0	0
283_Benincasa_hispida	0	0	0	0	2870	0	0	0	15363	7377	0	0	0	0	0	1003	0	0	0	3278	15260	294529	0	0	0	0	0	153919	0	0	2230	0	0	0	0	0	0	0	0	0	0	0	0	0	1701	2468	0	0	3285
284_Citrullus_lanatus	0	0	0	0	0	0	0	0	12043	0	0	0	0	0	440	75	0	0	0	1682	1649	54944	0	0	0	0	103	51364	118	0	3362	0	0	0	0	0	0	0	0	0	74	0	0	0	252	4339	0	1028	0
285_Cucumis_melo	745	0	0	0	0	0	0	0	8417	362	0	0	0	0	0	0	0	0	0	1734	4966	37804	0	0	0	0	0	44251	0	0	66	0	0	0	0	0	0	0	0	0	0	0	0	0	45	2278	0	0	334
286_Cucumis_sativus	0	0	0	0	0	0	0	0	12415	37	151	0	0	96	0	0	0	0	0	1481	4529	23557	0	66	0	0	0	14157	288	0	893	0	0	0	0	0	0	0	0	0	0	0	0	0	174	1929	0	0	123
287_Lagenaria_siceraria	0	0	0	0	0	0	0	138	16995	0	0	0	0	0	0	722	0	0	0	2867	2009	43142	0	0	0	0	0	30727	0	0	3217	0	0	0	0	0	0	0	0	0	0	0	0	0	110	6887	0	0	0
288_Cucurbita_argyrosperma	0	0	0	0	0	0	0	0	4976	87	0	0	0	0	0	82	0	30	0	6687	674	25797	0	0	0	220	0	25244	47	0	44281	0	0	60	0	0	0	0	0	0	1052	0	0	0	7718	1106	205	0	0
290_Cucurbita_moschata	0	0	0	0	0	0	0	0	6027	0	0	0	0	0	0	144	0	0	0	7463	4087	38794	0	0	0	212	0	33192	44	0	44263	0	0	0	0	0	0	0	0	0	1610	0	0	0	18372	545	0	0	710
292_Momordica_charantia	28	913	0	0	0	0	0	0	14546	31	0	0	0	0	0	0	0	0	0	0	210	15825	0	0	0	0	0	20832	41	0	0	0	0	0	0	0	0	0	1162	0	0	0	0	0	302	71	592	0	0
293_Datisca_glomerata	0	0	0	0	0	0	0	267	36440	627	0	0	0	0	0	1317	0	516	993	0	19351	122775	0	0	0	426	0	96024	0	0	191	0	0	0	0	0	0	0	0	0	0	0	0	0	569	2196	0	348	433
294_Alnus_glutinosa	0	563	0	0	0	0	0	0	49847	2009	0	0	0	128	0	444	0	0	0	3684	2742	82890	0	0	0	0	408	90036	42	0	3284	0	0	0	0	0	0	0	0	0	0	0	0	0	306	5124	0	0	3347
295_Betula_nana	0	0	0	0	208	0	0	0	40070	452	0	0	0	0	0	597	0	0	0	787	1792	50892	0	1719	0	262	71	60705	449	0	16915	0	0	427	0	0	0	233	0	428	0	0	0	0	0	220	0	87	0
296_Betula_pendula	530	0	0	0	1235	0	0	2709	32500	1538	257	0	0	0	0	413	608	0	0	894	1077	39624	0	511	0	0	0	48493	154	0	11684	0	0	220	0	0	0	0	0	0	0	0	0	0	0	338	0	0	211
297_Casuarina_equisetifolia	0	0	0	0	0	0	0	0	11319	228	290	0	0	31	34	331	0	0	0	0	1510	30665	0	49	30	0	0	18543	426	0	947	0	0	0	0	0	0	0	0	332	0	0	0	0	0	51	0	0	333
298_Casuarina_glauca	0	52	0	0	0	0	0	0	13540	0	0	0	0	0	0	0	0	0	0	0	1251	27004	0	144	0	52	0	14486	0	0	35	0	0	0	0	0	0	0	0	0	0	0	0	0	137	0	0	0	34
299_Castanea_mollissima	0	0	0	0	0	0	0	0	38215	1318	0	0	0	0	0	7334	0	0	0	0	6592	88239	0	1956	0	0	0	107392	2297	0	8450	0	0	0	0	0	0	0	0	0	0	0	0	0	0	4936	0	0	1073
300_Fagus_sylvatica	0	104	0	0	0	0	0	446	20255	1646	407	0	0	0	0	4264	0	0	0	420	2857	40324	0	0	0	618	0	33609	0	0	7776	0	0	0	0	0	0	0	0	0	0	0	0	0	451	4772	1346	0	67
301_Quercus_lobata	182	467	0	1119	0	0	0	785	66346	2739	0	0	0	0	0	11212	0	1971	0	0	7424	86435	0	2754	0	0	0	108507	2977	0	7507	0	0	0	0	0	0	0	0	0	0	0	0	0	0	3546	0	19860	0
302_Quercus_robur	401	6065	0	0	0	0	0	677	40247	223	202	0	0	0	0	6746	0	0	0	0	5389	69327	0	470	0	1439	0	73092	0	0	10840	0	0	0	0	0	0	0	0	0	0	0	0	0	0	2378	287	7750	183
303_Quercus_suber	2462	0	0	716	0	0	0	2905	46398	572	1219	0	0	284	0	8489	943	0	0	869	3967	71006	0	36	0	0	351	87045	441	0	8274	0	0	0	0	0	0	0	0	0	0	0	0	0	133	5980	3735	3206	0
304_Juglans_cathayensis	0	0	0	0	0	0	0	0	52072	1567	0	0	0	0	216	490	0	0	0	202	3210	56494	0	0	500	0	0	56205	0	0	0	0	0	0	0	0	0	0	0	0	0	0	0	0	105	3806	0	103	1926
305_Juglans_hindsii	0	707	0	353	0	0	0	0	52025	600	292	0	0	0	0	0	0	0	0	0	5414	51012	0	2464	0	151	0	61382	115	0	4446	0	0	0	0	0	0	0	0	0	0	0	0	0	646	4042	0	509	0
306_Juglans_mandshurica	0	0	0	488	0	0	0	0	57696	2117	0	0	0	0	0	0	0	0	0	142	2979	43418	0	351	959	1068	0	53351	0	0	3670	0	0	0	0	0	0	0	0	0	0	0	0	0	102	3359	0	0	618
307_Juglans_microcarpa	614	0	0	0	0	0	0	0	82154	5239	0	0	0	0	0	0	0	0	0	1013	7765	79973	660	0	708	0	0	94501	1032	0	5899	0	0	0	0	0	0	0	0	0	0	0	0	0	0	6122	0	0	803
308_Juglans_microcarpa_x_Juglans_regia	0	0	0	0	0	0	0	294	48386	3306	0	0	0	0	0	0	0	0	0	0	3101	38737	0	729	0	234	0	46614	372	0	2522	0	0	0	0	0	230	0	0	0	0	0	0	0	243	4126	0	286	1120
309_Juglans_nigra	0	1199	0	0	0	0	0	0	54242	2408	737	0	0	0	0	0	0	0	0	748	6711	58874	0	1661	0	0	0	74231	0	0	3776	0	0	0	0	0	0	0	0	0	0	0	0	0	0	6429	0	0	784
310_Juglans_regia	0	0	0	323	124	0	0	0	61786	236	490	0	0	0	0	113	0	0	0	0	4654	60596	0	76	636	562	308	74225	342	0	3696	0	0	0	0	0	0	0	0	0	0	0	0	0	93	4908	0	0	1096
311_Juglans_sigillata	0	0	0	0	0	0	0	0	61523	1401	0	0	0	152	261	0	0	0	0	788	3872	60391	0	226	0	593	0	74545	0	0	3549	0	0	0	0	0	0	0	0	0	0	0	0	0	166	4219	0	0	78
312_Pterocarya_stenoptera	0	0	0	475	0	0	0	0	102354	261	0	0	0	82	0	350	0	0	0	176	6919	83326	0	2905	759	0	0	87816	319	0	13017	0	0	0	0	0	0	0	0	0	0	0	0	0	49	7934	0	0	1211
313_Morella_rubra	79	0	0	210	0	0	0	99	9483	71	518	0	0	0	0	68	0	0	0	35	2274	29057	0	437	0	107	0	16799	479	0	1057	0	0	0	0	0	0	0	0	0	0	0	0	0	433	1505	0	393	309
314_Punica_granatum	197	0	0	0	0	0	0	87	6540	983	204	0	0	0	0	21	0	0	0	0	1508	23059	0	354	0	0	44	29679	71	0	116	0	0	181	0	0	0	0	0	1370	940	369	0	0	411	1812	0	340	0
316_Eucalyptus_grandis	0	0	0	467	333	0	0	0	18974	1080	0	0	0	0	0	446	0	245	0	510	3215	78142	0	70	0	128	0	92122	488	0	6425	0	0	0	0	0	0	0	0	0	0	0	0	0	114	5195	0	62	0
317_Eucalyptus_melliodora	0	14	0	0	0	0	0	0	15313	422	0	0	0	0	618	722	0	0	0	971	3688	72105	0	402	0	606	0	77390	111	0	6759	0	0	127	0	0	0	0	0	0	0	0	0	0	50	3826	0	304	666
318_Eucalyptus_pauciflora	0	0	0	0	0	0	0	328	9964	1682	0	0	0	364	25	319	0	0	0	1275	2936	68506	0	135	0	0	0	65728	3378	0	4304	0	0	0	0	0	0	0	0	0	0	0	0	198	289	6804	171	614	326
319_Gossypium_darwinii	0	0	0	0	0	0	0	0	32358	3085	0	0	0	0	0	0	0	0	0	0	3932	156716	0	0	0	0	0	1054184	5315	0	0	0	0	0	0	0	0	0	0	0	0	0	0	0	0	0	0	0	0
320_Gossypium_mustelinum	0	0	0	0	0	0	0	0	33322	1130	0	0	0	391	0	0	0	0	0	0	3536	156531	0	0	0	0	0	1228388	0	0	1937	0	0	0	0	0	0	0	0	0	0	0	0	0	0	0	0	0	0
321_Gossypium_tomentosum	0	0	0	0	0	0	0	0	47147	4609	0	0	0	0	0	0	0	0	0	0	6351	134894	0	0	0	0	0	1109427	766	0	1447	0	807	0	0	0	0	0	0	0	0	0	0	0	0	1349	0	0	0
322_Gossypium_turneri	0	0	0	0	0	0	0	0	17261	1235	0	0	0	0	0	655	0	0	0	0	2192	77559	0	956	0	0	0	280184	161	0	0	0	0	0	0	0	0	0	0	0	0	0	0	0	100	0	0	0	0
323_Metrosideros_polymorpha	39	0	0	95	0	0	0	150	6016	248	0	0	0	205	0	470	0	0	0	2064	2101	41387	0	220	0	488	0	25107	58	0	1458	119	0	76	0	0	0	0	0	0	0	198	0	0	67	1521	449	0	216
324_Rhodamnia_argentea	0	77	0	0	0	0	0	0	5702	0	0	0	0	0	2430	853	610	0	0	1823	1188	45419	0	41	0	0	61	28243	0	0	1606	0	0	0	0	0	0	0	0	0	0	0	0	0	161	1802	661	0	41
326_Psidium_guajava	0	0	0	0	0	0	0	0	7180	2691	0	0	0	0	133	2469	0	0	0	2704	1268	47834	0	0	0	139	0	42810	1056	0	2395	0	0	0	0	0	0	0	0	0	0	122	0	0	0	2662	132	0	698
327_Syzygium_oleosum	115	0	0	0	0	0	0	33	6262	1835	132	0	0	0	0	466	0	0	0	1430	1462	36469	0	2265	0	0	0	55892	498	0	2239	0	0	0	0	0	0	0	0	0	0	0	0	0	186	2632	0	0	0
329_Azadirachta_indica	0	0	0	53	0	0	0	539	3481	556	59	0	0	136	0	0	0	0	0	0	2108	25205	0	0	0	0	0	31521	149	0	622	0	0	0	0	0	0	0	0	0	0	0	0	0	143	0	0	0	0
330_Atalantia_buxifolia	0	0	0	0	0	0	0	424	6805	2240	492	0	0	0	630	2118	0	0	0	22	6097	40112	0	124	0	0	0	29893	90	0	1698	0	0	0	0	0	0	0	0	0	0	0	0	0	476	310	0	583	1224
331_Citrus_cavaleriei	0	0	0	0	0	0	0	168	8651	106	0	0	0	0	553	0	0	0	0	1014	6741	41032	0	0	0	2389	0	38070	0	0	2333	0	0	0	0	0	0	0	0	0	0	0	0	0	107	1840	0	0	1023
332_Citrus_clementina	0	0	0	609	0	0	0	402	5000	1013	124	0	0	114	248	421	0	0	0	144	7869	27538	0	0	0	0	0	27861	340	0	2073	0	0	0	0	0	0	0	0	0	0	0	0	0	94	294	198	315	1135
333_Citrus_hindsii	0	0	0	541	0	0	0	335	6630	546	112	0	0	66	106	0	0	0	0	0	7494	37669	139	0	0	82	298	30581	47	0	1352	0	0	0	0	0	0	0	0	0	0	0	0	0	778	702	142	252	1551
334_Citrus_maxima	0	0	0	1009	0	0	0	482	5350	938	1122	0	0	166	0	38	0	0	0	0	9238	34717	0	1229	0	0	0	31704	114	0	760	0	0	0	0	0	0	0	0	0	0	0	0	0	314	355	0	146	529
335_Citrus_medica	54	0	0	0	0	0	0	42	4547	2239	0	0	0	0	0	0	0	0	0	258	15586	52238	0	81	0	0	0	40437	0	0	1995	0	0	0	0	0	0	0	0	0	0	0	0	0	0	310	146	297	1235
336_Citrus_reticulata	0	1470	0	0	0	0	0	0	7537	910	0	0	0	0	0	0	0	0	0	0	7534	25517	0	163	0	0	0	27786	0	0	135	0	0	0	0	11	0	0	0	0	0	0	0	0	0	0	0	0	0
337_Citrus_sinensis	217	0	0	722	0	0	0	262	6598	0	315	0	0	0	153	0	0	0	0	0	10526	48942	0	0	230	0	0	37546	166	0	2130	0	0	0	0	0	0	0	0	0	0	0	0	0	132	402	0	116	427
338_Citrus_unshiu	0	0	0	79	0	0	0	854	7417	1998	0	0	0	0	0	0	0	0	0	0	10153	47059	0	0	0	0	0	37256	0	0	1242	0	0	253	0	0	0	0	0	0	0	0	0	0	55	758	0	0	1003
339_Citrus_x_paradisi_x_Citrus_trifoliata	284	0	0	0	0	0	0	436	9882	214	52	0	0	537	0	27	0	0	0	137	10236	49074	0	260	0	0	0	49504	110	0	1645	0	0	0	0	0	0	0	0	0	0	0	0	0	182	363	0	0	100
340_Acer_yangbiense	482	0	0	0	0	0	0	1589	19171	459	0	0	0	0	3089	336	0	0	0	0	3042	128363	0	0	0	0	0	75972	603	0	1181	0	0	0	0	0	0	0	0	0	0	0	0	0	2134	455	234	0	1399
341_Xanthoceras_sorbifolium	0	0	0	0	0	0	0	458	25953	472	642	0	0	0	0	0	0	0	0	0	2555	65129	0	0	0	0	0	76171	249	0	518	0	0	0	0	0	0	0	0	0	0	0	0	0	1472	1052	0	0	1496
342_Herrania_umbratica	0	0	0	0	0	0	0	0	3048	28	441	0	0	0	0	161	0	0	0	0	657	29204	0	0	0	0	0	31853	0	0	648	0	0	0	0	0	0	0	0	0	0	0	0	0	0	0	0	0	0
344_Corchorus_capsularis	0	0	0	92	0	0	0	73	11590	0	0	0	0	0	187	153	0	0	0	34	599	18640	0	0	0	153	57	54836	72	0	1207	0	0	0	0	0	0	0	0	0	0	0	0	0	98	0	0	242	0
345_Corchorus_olitorius	0	0	0	0	0	0	0	0	11579	547	0	0	0	0	0	77	0	108	0	0	272	14812	0	402	0	0	0	61239	0	0	2300	0	0	0	0	0	0	0	0	0	0	0	0	106	0	0	0	0	88
346_Durio_zibethinus	0	0	0	0	0	0	0	1168	16273	0	0	0	0	478	0	2332	0	0	0	0	2382	32316	0	0	0	0	0	109636	0	0	703	0	0	0	0	0	0	0	0	0	0	0	0	0	201	132	0	0	1614
347_Gossypioides_kirkii	519	0	0	0	0	0	0	0	18834	78	0	0	0	164	0	0	0	0	0	55	977	48729	0	0	0	488	0	131125	62	0	441	0	0	0	0	0	0	0	0	0	0	0	0	0	389	0	0	0	152
348_Gossypium_arboreum	0	0	0	0	0	0	0	0	15816	751	0	0	0	0	0	0	0	0	0	0	2039	90519	0	529	0	0	0	797563	0	0	0	0	0	0	0	0	0	0	0	0	0	0	0	0	0	776	0	0	0
349_Gossypium_barbadense	0	0	0	2827	0	0	0	0	39762	0	0	0	0	0	0	0	0	0	0	0	9671	207433	0	0	0	0	0	1274421	0	0	0	0	0	0	0	0	0	0	0	0	0	0	0	0	0	0	0	0	2073
350_Gossypium_hirsutum	0	0	0	2917	0	0	0	0	31044	3857	0	0	0	0	0	0	0	0	0	0	3374	149953	0	0	0	0	0	1046384	0	0	0	0	0	0	0	0	0	0	0	0	0	0	0	0	1784	0	0	2701	1460
351_Gossypium_raimondii	72	0	0	0	0	0	0	0	16634	0	0	0	0	0	0	0	0	0	0	0	2427	71371	0	591	0	0	0	291824	0	0	93	0	0	0	0	0	0	0	0	0	0	0	0	0	269	3446	0	406	804
352_Gossypium_thurberi	0	0	0	0	0	0	0	0	16527	0	0	0	0	0	0	0	0	0	0	0	1614	84492	0	401	0	0	0	304741	1232	0	448	0	0	0	0	0	0	0	0	0	0	0	0	0	750	790	0	0	0
353_Hibiscus_syriacus	0	1420	0	0	0	0	0	0	46104	6172	0	0	0	0	0	5885	0	0	0	1074	0	220082	0	0	0	0	0	503876	0	0	0	0	0	0	0	0	0	0	0	0	0	0	0	0	769	12275	0	1137	1902
354_Kokia_drynarioides	0	0	0	0	0	0	0	0	17335	0	422	0	0	0	175	0	0	0	0	0	871	51524	0	407	0	0	0	153344	0	0	0	0	0	0	0	0	0	0	0	0	0	0	0	0	286	1264	0	158	0
355_Aquilaria_agallochum	0	0	0	0	0	0	0	1647	18064	96	0	0	0	0	0	3497	0	0	0	0	5229	61301	0	0	0	0	0	152818	605	0	0	0	0	700	0	0	0	0	0	0	0	0	0	0	327	136	456	0	1419
356_Aquilaria_sinensis	1178	0	0	0	0	142	0	0	15834	0	437	0	0	0	0	3414	0	0	0	0	5056	42769	0	0	0	0	0	115474	657	0	1096	0	0	624	0	0	0	0	0	0	0	0	0	0	801	192	429	191	0
357_Aethionema_arabicum	0	0	0	17	0	0	0	0	3133	0	539	0	0	0	0	0	0	0	0	199	42	9136	0	155	0	0	228	28891	56	0	0	0	0	0	0	0	0	0	0	0	0	0	0	0	0	674	0	784	373
358_Arabis_alpina	0	0	0	0	0	0	0	14	15160	0	106	0	0	264	188	0	0	0	213	933	181	22229	0	234	0	0	0	38390	866	0	524	298	0	817	0	0	0	0	0	0	0	0	0	0	81	3518	0	77	261
360_Arabis_nordmanniana	0	0	0	100	0	0	0	407	16796	71	0	0	0	0	0	51	0	0	151	890	607	18603	0	411	0	0	0	69172	603	0	1475	271	0	3325	0	0	0	0	0	0	57	0	0	0	138	5356	0	88	392
361_Aurinia_saxatilis	484	43	0	0	0	0	0	0	35886	87	0	0	0	57	0	0	0	0	265	805	951	29097	0	0	0	0	0	114807	1135	0	697	545	0	0	0	0	0	0	0	0	0	0	0	0	300	3197	64	94	136
362_Odontarrhena_argentea	0	0	0	0	0	0	0	86	10802	107	0	0	0	0	0	71	0	0	33	908	309	10495	0	72	0	19	0	14376	144	0	815	243	0	0	0	0	0	0	0	0	0	0	0	0	359	2349	240	284	320
363_Anastatica_hierochuntica	0	0	0	1052	0	0	0	151	35801	0	496	0	0	558	125	0	0	0	624	3444	1149	41801	0	182	0	283	0	180662	0	0	3096	1025	0	690	0	0	0	0	0	0	0	0	0	0	109	7932	0	812	0
364_Biscutella_auriculata	0	0	0	658	0	0	0	0	21578	0	2119	0	0	0	0	0	0	0	581	595	335	31440	0	0	0	0	0	94430	501	0	1363	1171	0	0	0	0	0	0	0	0	0	0	0	0	148	1908	277	0	0
365_Biscutella_laevigata	0	0	0	0	0	0	0	0	18702	0	0	0	0	0	0	0	0	0	1081	0	360	31739	0	0	0	0	0	84672	0	0	1842	164	0	0	0	0	0	0	0	0	0	0	0	0	38	4400	653	0	0
366_Boechera_puberula	0	0	0	80	0	0	0	255	9081	126	128	0	0	0	0	0	0	0	108	307	1155	22084	0	0	0	80	0	25365	30	0	686	67	0	0	0	0	0	0	0	0	176	0	0	0	90	833	46	0	276
367_Boechera_stricta	0	0	0	50	0	0	0	63	5885	33	0	0	0	0	0	34	0	0	87	280	649	15394	0	0	0	0	0	15588	62	0	251	0	0	0	0	0	0	0	0	0	0	0	0	0	113	923	45	114	70
368_Schrenkiella_parvula	0	0	0	0	0	0	0	307	3633	75	0	0	0	42	0	0	0	0	98	311	0	5157	0	78	0	0	0	10477	166	0	370	78	0	0	0	0	0	0	0	0	0	0	0	0	681	392	127	185	43
369_Brassica_cretica	0	0	0	0	0	0	0	0	29852	0	0	0	0	0	0	0	0	0	666	1564	1098	51379	121	958	0	592	0	91812	727	0	170	155	0	341	0	0	0	0	0	0	0	0	0	0	420	7428	335	0	0
370_Brassica_juncea	0	971	0	0	0	0	0	324	29812	0	306	0	0	0	0	0	0	0	736	3353	885	39408	0	0	0	0	0	98119	1012	0	626	148	0	0	0	0	0	0	0	0	0	0	0	0	711	13343	222	131	292
371_Brassica_napus	0	0	0	1637	0	0	0	0	49650	346	639	0	0	0	0	469	0	0	1378	2150	450	66039	0	813	0	702	0	111765	206	0	2881	419	0	0	0	0	0	0	0	0	0	0	0	0	1027	17129	0	0	4147
372_Brassica_nigra	0	0	0	0	0	0	0	254	13925	0	0	0	0	0	0	0	0	0	211	1073	120	21896	0	75	0	87	486	47874	72	0	425	83	0	0	0	0	0	0	0	0	0	0	0	0	256	3776	0	0	100
373_Brassica_oleracea	0	0	0	0	0	0	0	0	31358	423	0	0	0	0	0	177	499	0	867	1749	315	46850	0	393	0	327	0	71134	0	0	1259	117	0	0	0	0	0	0	0	0	0	0	0	0	284	7309	171	0	144
374_Brassica_rapa	66	0	0	85	0	0	0	34	16753	301	0	0	0	714	0	0	0	0	465	733	0	13274	0	0	0	43	0	25354	61	0	386	67	0	162	0	0	0	0	0	0	0	0	0	0	524	5649	0	52	0
375_Erucastrum_elatum	0	0	0	0	0	0	0	0	23481	0	170	0	0	0	0	0	0	0	251	843	0	18478	0	0	0	725	0	28862	79	0	1848	753	0	2025	0	0	0	0	0	0	0	0	0	0	274	8858	0	0	0
376_Raphanus_raphanistrum	72	0	0	139	0	0	0	0	16279	370	240	0	0	0	0	0	0	0	202	831	36	12518	0	0	0	0	0	23344	67	0	1109	239	0	0	0	0	0	0	0	0	0	0	0	0	250	6843	80	0	0
377_Raphanus_sativus	0	0	0	0	0	0	0	134	21842	486	0	0	0	0	82	0	0	0	251	1200	85	20313	0	0	0	0	0	30117	491	0	813	397	0	0	0	0	0	0	0	0	0	0	0	0	895	6835	116	0	186
378_Arabidopsis_halleri	0	0	0	0	0	0	0	0	8657	0	141	0	0	110	0	40	0	0	237	768	74	9861	0	0	0	0	0	12149	49	0	104	560	0	352	0	0	0	0	0	0	0	0	0	0	485	2553	67	0	0
379_Arabidopsis_lyrata	0	0	0	0	0	0	0	0	7008	0	0	0	0	0	0	0	0	0	114	548	155	8448	0	0	0	0	0	10843	85	0	145	427	0	327	0	0	0	0	0	0	0	0	0	0	35	2384	29	0	0
380_Arabidopsis_thaliana	0	0	0	0	0	0	0	0	2245	0	486	0	0	0	0	0	0	0	0	230	0	1980	0	18	0	0	0	5263	0	0	0	45	0	48	0	0	0	0	0	0	0	0	0	0	381	455	0	0	0
381_Camelina_sativa	0	92	0	0	0	0	0	209	31298	0	0	0	0	0	0	0	0	0	144	4471	101	32770	0	288	0	28	124	77991	376	0	617	382	0	437	0	0	0	0	0	0	0	0	0	0	995	2035	0	0	122
382_Capsella_bursa-pastoris	155	0	0	188	68	0	0	132	8754	370	0	0	0	0	0	0	0	0	81	1305	85	7133	0	0	0	0	61	13073	0	0	211	138	0	103	0	0	0	0	0	0	0	0	0	0	573	1815	0	360	113
383_Capsella_rubella	27	0	0	73	0	0	0	0	3367	165	0	0	0	0	0	0	0	0	47	683	68	3604	0	0	0	0	0	6980	0	0	128	45	0	128	0	0	0	0	0	0	0	0	0	0	268	987	0	0	0
384_Barbarea_vulgaris	0	0	0	0	0	0	0	21	5887	177	0	0	0	0	0	0	0	0	436	658	557	7394	0	49	0	0	0	16731	44	0	573	53	0	36	0	0	0	0	0	0	0	0	0	0	336	755	497	46	53
385_Leavenworthia_alabamica	225	0	0	0	0	0	0	0	6085	0	0	0	0	28	0	0	0	47	77	1507	34	5726	0	0	0	0	0	19965	0	0	0	0	0	49	0	0	0	0	0	0	0	0	0	0	318	2112	0	0	40
386_Nasturtium_officinale	0	0	0	0	0	0	0	40	5031	0	0	0	0	0	0	0	0	0	539	848	23	12092	0	0	0	0	0	18394	0	0	823	0	0	0	0	0	0	0	0	0	0	0	0	0	115	602	0	0	0
387_Noccaea_caerulescens	403	0	0	0	0	0	0	0	3191	0	0	0	0	0	0	0	0	0	106	807	166	4231	0	0	0	0	0	20987	78	0	0	0	0	0	0	0	0	0	0	0	0	0	0	0	62	944	50	0	0
388_Noccaea_goesingensis	0	0	0	154	0	0	0	0	8392	44	32	0	0	0	34	0	0	0	204	648	29	6629	0	271	0	0	0	16955	221	0	515	542	0	0	0	0	0	0	0	0	0	0	0	0	72	2385	129	43	80
389_Raparia_bulbosa	0	0	0	0	0	0	0	185	4713	0	0	0	0	33	0	0	0	0	114	349	184	5132	0	0	0	0	0	17862	55	0	616	364	0	0	0	0	0	0	0	0	0	0	0	0	0	1635	96	0	0
390_Conringia_planisiliqua	0	0	0	0	0	0	0	0	3582	0	0	0	0	0	0	0	0	0	58	1072	23	10609	0	119	0	0	0	19040	0	0	39	0	0	0	0	0	0	0	0	0	0	0	0	0	311	1348	111	146	72
391_Cochlearia_officinalis	0	0	0	95	0	0	0	23	5238	136	243	0	0	0	0	0	0	0	0	1380	0	10882	0	38	0	0	0	13447	0	0	50	143	0	0	0	0	0	0	0	0	0	0	0	0	262	2109	0	0	79
392_Crucihimalaya_himalaica	0	0	0	0	406	0	0	0	8110	773	0	0	0	0	0	0	67	0	44	413	757	17798	0	0	0	0	0	30510	0	0	366	0	0	64	0	0	0	0	0	0	0	0	0	0	110	972	135	0	390
393_Erysimum_cheiri	0	0	0	637	0	0	0	0	5380	132	0	0	0	0	59	0	0	0	606	661	212	6590	0	0	0	0	0	9563	0	0	837	261	0	445	0	0	0	0	0	0	0	0	0	0	89	2380	259	0	26
394_Erysimum_pusillum	0	0	0	26	0	0	0	0	5494	47	0	0	0	31	0	0	0	0	378	129	0	5758	0	59	0	0	0	10197	0	0	266	41	0	0	0	0	0	0	0	0	0	0	0	0	284	1252	221	324	0
395_Euclidium_syriacum	0	0	0	144	0	0	0	63	9558	109	0	0	0	0	0	0	0	0	150	744	58	13649	0	33	0	412	0	28323	220	0	1471	0	0	0	0	0	0	0	0	0	0	0	0	0	401	1514	587	47	0
396_Eutrema_heterophyllum	0	431	0	0	0	0	0	0	17621	104	0	0	0	0	0	0	0	0	718	1125	1407	27688	0	0	0	0	0	86658	62	0	1396	559	0	0	0	0	0	0	0	0	0	0	0	0	124	3560	492	0	0
397_Eutrema_salsugineum	0	0	0	0	0	0	0	138	5778	0	0	82	0	0	52	0	0	0	124	506	313	10780	0	0	0	0	51	31911	0	0	299	0	0	0	0	0	0	0	0	0	0	0	0	0	153	927	94	353	0
398_Eutrema_yunnanense	0	0	0	0	0	0	0	114	14266	130	371	0	0	0	0	0	0	0	779	1218	967	28562	0	0	0	0	0	136872	407	0	1256	311	0	0	0	0	0	0	0	0	0	0	0	0	653	4583	576	229	0
400_Iberis_amara	241	0	0	0	0	0	0	0	45622	0	300	0	0	0	0	0	0	0	122	1001	415	50579	0	0	0	0	0	50135	895	0	4212	0	0	256	0	0	0	0	0	0	0	0	0	0	293	6517	0	0	170
401_Iberis_pinnata	0	0	0	0	0	0	0	0	62718	0	0	0	0	0	0	0	0	0	0	1152	982	87351	0	0	0	0	0	197740	527	0	1593	671	0	0	0	0	0	0	0	0	0	0	0	0	0	10024	0	0	0
402_Isatis_lusitanica	0	0	0	0	0	0	0	0	6739	0	0	0	0	0	0	0	0	0	90	1809	715	12501	0	0	0	0	0	21105	0	0	594	225	0	0	0	0	0	0	0	0	0	0	0	0	372	682	81	99	0
403_Isatis_tinctoria	0	0	0	0	0	0	0	0	14366	226	0	0	0	0	0	85	0	0	74	2438	466	23860	0	0	0	0	0	24440	545	0	698	396	0	0	0	0	0	0	0	0	0	0	0	0	84	2689	196	0	0
404_Kernera_saxatilis	0	0	0	0	0	0	0	102	4595	0	0	0	0	0	0	0	0	0	129	418	263	5467	0	41	0	0	0	6744	0	0	753	296	0	0	0	0	0	0	0	0	0	0	0	0	101	751	0	75	0
405_Lepidium_africanum	0	0	0	0	0	0	0	0	14478	0	0	0	0	0	0	0	0	0	219	386	223	17354	0	0	0	0	0	30726	0	0	544	0	0	0	0	0	0	0	0	0	0	0	0	0	0	766	0	0	0
406_Lepidium_aucheri	0	0	0	0	0	0	0	167	17705	0	0	0	0	0	0	0	0	0	133	804	0	30712	0	0	0	0	0	67563	357	0	1926	0	0	0	0	0	0	0	0	0	0	0	0	0	111	830	79	0	0
410_Sisymbrium_altissimum	0	0	0	0	0	0	0	0	6092	0	0	0	0	0	0	0	0	0	0	847	122	9776	0	0	0	0	0	16619	448	0	568	71	0	0	0	0	0	0	0	0	0	0	0	0	58	877	74	0	0
411_Sisymbrium_irio	0	0	0	66	0	0	0	0	7654	18	0	0	0	0	0	0	0	0	61	1173	118	19060	0	405	0	0	0	35196	0	0	137	32	0	0	0	0	0	0	0	0	64	0	0	0	262	487	0	0	0
412_Macropodium_nivale	0	0	0	46	0	0	0	0	12680	0	0	0	0	0	0	330	0	127	210	195	669	20971	0	0	0	0	0	73674	0	0	123	940	0	849	0	0	0	0	0	0	94	0	0	0	408	936	0	0	0
413_Pseudoturritis_turrita	0	0	0	535	0	0	0	0	15485	51	0	0	0	0	0	41	0	0	101	1271	1507	19182	0	0	0	0	0	56364	0	0	660	808	0	184	0	0	0	0	0	0	0	0	0	0	429	3526	0	556	0
414_Turritis_glabra	0	0	0	87	0	0	0	77	5280	0	0	0	0	0	0	0	0	0	138	551	524	6900	0	29	0	0	0	18050	0	0	0	0	0	84	0	0	0	0	0	0	0	0	0	0	92	480	103	0	0
415_Thlaspi_arvense	190	0	0	69	0	0	0	0	5687	0	0	0	0	0	0	0	0	0	76	613	212	13153	0	71	0	0	0	105530	0	0	773	83	0	0	0	0	0	0	0	0	0	0	0	0	389	265	0	152	0
416_Carica_papaya	0	0	0	0	0	0	0	0	14013	1368	326	0	0	132	0	0	0	0	0	5858	0	26861	0	0	0	0	0	67114	0	0	587	0	0	0	0	0	0	0	0	0	0	0	0	0	74	0	89	0	277
417_Tarenaya_hassleriana	0	0	0	0	0	0	0	0	2458	1709	0	0	0	0	0	1229	27	0	0	1991	211	45120	0	306	179	0	0	30413	213	0	5	0	0	0	0	0	0	0	0	0	0	0	0	0	30	1908	0	0	0
418_Santalum_album	107	0	0	25	188	0	0	241	5693	961	0	0	0	231	0	2070	0	0	0	0	1116	13499	0	74	0	17	0	5277	0	0	2924	0	0	0	0	0	0	0	0	0	0	0	0	0	471	1152	0	0	0
419_Amaranthus_hypochondriacus	0	0	0	0	1103	0	0	0	13734	0	40	0	0	0	0	18158	0	0	0	1572	80	26113	0	178	0	0	0	9604	324	0	2540	0	0	0	0	0	0	0	0	0	0	0	0	0	2891	566	0	33	0
421_Carnegiea_gigantea	0	0	0	0	0	0	0	0	25651	813	0	0	0	0	0	18760	0	0	0	4864	21782	66585	0	0	0	1873	0	230535	180	0	2843	0	0	684	0	0	0	0	0	0	997	0	0	0	1148	7179	0	754	1574
422_Lophocereus_schottii	5419	591	0	0	0	0	0	0	23005	252	0	0	0	0	0	22215	0	0	0	3127	19323	75279	0	864	0	897	0	216782	0	0	954	0	0	0	0	0	0	0	0	0	191	0	0	0	1149	9020	0	0	0
423_Pachycereus_pringlei	0	0	0	0	0	0	0	0	22005	1452	0	0	0	0	0	15189	0	0	0	2628	16310	44575	0	0	0	1555	0	162667	1242	0	1954	0	0	0	0	0	0	0	0	0	168	0	0	0	2008	3823	137	0	1014
424_Stenocereus_thurberi	544	0	0	0	0	0	0	7200	37300	1253	0	0	0	0	0	27378	0	0	0	3689	28477	67679	0	301	0	0	0	204567	0	0	5115	0	0	0	0	0	0	0	0	0	265	0	0	0	2918	2367	172	0	1998
425_Pereskia_humboldtii	0	247	0	0	0	0	0	0	27018	0	0	0	0	0	0	3291	0	0	0	0	4116	23748	0	763	0	1442	0	33207	0	0	444	0	0	0	0	0	0	0	0	0	0	0	0	0	314	370	0	0	0
426_Dianthus_caryophyllus	401	0	0	0	1900	0	0	1854	13170	2701	0	0	0	1063	210	1346	0	0	0	3171	706	51250	0	0	3635	0	0	72400	0	0	6358	485	0	0	0	0	0	0	0	0	0	0	0	0	242	4697	0	0	1531
427_Silene_latifolia	0	0	0	250	1640	0	0	171	53982	1586	0	0	0	3158	0	6457	0	0	0	2752	83	71534	0	190	0	0	0	125078	0	0	4585	0	0	0	0	0	0	0	0	0	0	0	0	0	310	23011	0	268	735
428_Beta_vulgaris	0	1136	0	0	0	319	0	217	29294	6356	2562	0	0	0	0	1702	0	0	0	1150	871	48317	0	289	0	0	0	61241	382	0	1524	0	0	0	0	0	0	0	0	0	0	0	0	0	371	4930	180	677	110
429_Beta_patula	167	594	0	1047	0	0	0	1315	33010	0	124	0	0	0	646	1829	0	0	0	1347	611	62391	0	0	0	0	0	87891	0	0	1111	0	0	0	0	0	0	0	0	0	0	0	0	0	312	4497	0	0	1119
430_Bassia_scoparia	0	240	0	0	2191	0	0	3225	16902	3209	545	0	0	1583	0	9261	0	0	0	771	493	48844	0	243	0	0	0	100377	0	0	3005	0	0	0	0	0	0	0	0	0	0	0	0	0	0	513	0	0	862
431_Spinacia_oleracea	0	0	0	0	2604	0	0	350	18054	0	0	0	0	0	0	4215	0	0	0	496	0	104552	0	1559	0	0	0	122257	12005	0	4769	0	0	0	0	0	0	0	0	0	0	0	0	0	441	2849	0	1100	1916
432_Chenopodium_pallidicaule	0	0	0	62	1026	0	0	442	5152	205	167	0	0	256	0	3231	0	0	0	460	127	25120	0	626	0	0	0	41547	0	0	876	0	0	0	0	0	0	0	0	0	0	0	0	0	748	220	0	0	495
433_Chenopodium_quinoa	0	0	0	0	768	0	0	1403	14673	6757	202	0	0	1551	1039	6299	0	0	0	1544	0	71971	0	796	0	0	0	211969	0	0	2512	0	0	0	0	0	0	0	0	0	0	0	0	0	441	2351	0	443	0
434_Chenopodium_suecicum	0	773	0	0	682	0	0	1259	11571	6537	302	0	0	533	792	2758	0	0	0	614	693	30636	0	1082	0	0	0	108874	227	0	1876	0	0	0	0	0	0	0	0	0	0	0	0	0	475	0	0	315	5857
435_Drosera_capensis	319	160	0	0	33	0	0	424	3498	128	0	0	0	0	88	2927	0	0	0	1408	100	37688	0	0	0	8	0	15286	0	0	1214	0	0	0	0	0	0	0	0	0	0	0	0	0	85	1776	0	0	0
436_Fagopyrum_esculentum	0	0	0	0	2107	0	0	0	34375	2408	3563	0	0	0	0	0	0	0	0	1805	929	61917	0	0	0	0	0	307981	3655	0	7959	0	0	0	1736	0	0	0	0	0	0	0	0	0	6674	0	0	209	0
437_Fagopyrum_tataricum	0	0	0	0	4086	0	0	0	25982	375	0	0	0	0	0	0	0	0	0	1892	1223	30161	0	237	0	0	0	80038	0	0	3527	0	0	0	0	0	0	0	0	0	0	0	0	0	803	102	0	0	197
438_Nyssa_sinensis	0	0	0	0	0	0	0	0	39357	65295	0	0	0	2337	0	11201	0	0	0	2690	2235	73106	0	7972	0	0	0	191098	0	0	4157	0	0	0	0	0	0	0	0	0	0	0	0	0	0	9940	0	645	12312
439_Actinidia_chinensis	445	0	0	382	0	0	0	564	5363	146	0	0	0	0	177	5998	0	0	0	0	1294	59518	0	0	0	764	0	58886	0	0	2320	0	0	361	0	0	0	0	0	0	0	0	0	0	267	10407	3434	183	321
440_Actinidia_eriantha	290	0	0	405	0	0	0	0	10808	553	0	0	0	158	0	5863	0	0	0	0	970	79397	0	0	0	0	0	66352	0	0	3940	0	0	0	0	0	0	0	0	0	0	0	0	0	546	13120	0	0	436
441_Diospyros_lotus	0	0	0	0	0	0	0	0	0	0	0	0	0	0	0	0	0	0	0	35	0	52	0	0	0	0	0	66	0	0	0	0	0	0	0	0	0	0	0	0	0	0	0	0	0	0	0	0	0
442_Monotropa_hypopitys	0	0	0	0	0	0	0	0	48271	0	0	0	0	9294	0	10321	0	0	0	7836	0	300138	0	2651	0	9709	0	1296121	0	0	17620	0	0	0	0	0	0	0	0	0	0	0	0	0	0	10305	0	0	0
443_Vaccinium_macrocarpon	0	0	0	0	0	0	0	1390	16698	1650	95	0	0	432	0	5463	0	0	0	453	1972	41613	0	529	0	0	0	47500	0	0	5060	0	0	0	0	0	0	0	0	0	0	0	0	0	0	16477	0	298	0
444_Embelia_ribes	0	0	0	0	0	0	0	590	5871	6124	2209	0	0	0	0	8370	0	0	0	2286	3295	67793	0	199	0	0	0	118710	485	0	1074	0	0	0	0	0	0	0	0	0	0	0	0	0	781	8300	0	0	0
445_Primula_veris	0	0	0	0	1257	0	0	0	6784	801	165	0	0	0	0	621	0	0	0	905	377	21881	0	655	0	0	0	10595	0	0	766	0	0	0	0	0	0	0	0	0	457	0	0	0	422	940	0	1210	0
447_Argania_spinosa	0	0	0	0	0	0	0	723	17941	3498	1564	0	0	0	0	18003	0	0	0	2709	3396	59067	0	669	0	0	912	75340	0	0	7216	0	0	0	0	0	0	0	0	0	219	0	0	0	0	10441	0	284	2371
448_Camellia_sinensis	0	0	0	6124	0	0	0	347	48076	2208	0	0	0	1148	5457	11558	0	0	0	2523	35644	235961	0	11661	0	22475	0	647314	615	0	2604	0	0	274	0	0	0	0	0	0	0	0	0	0	0	11035	0	6018	4795
450_Andrographis_paniculata	0	0	0	39	0	0	0	0	940	173	0	0	0	0	0	36	0	0	0	1995	378	24624	0	0	0	0	248	23801	494	0	2175	0	0	0	0	0	0	0	0	0	0	0	0	0	324	7390	0	0	976
452_Handroanthus_impetiginosus	0	0	0	508	0	0	0	0	4138	3313	0	0	0	0	652	0	0	0	0	0	2353	35517	0	0	0	0	0	46834	1519	0	1282	0	0	0	0	0	0	0	0	0	0	0	0	0	49	584	0	0	168
453_Dorcoceras_hygrometricum	0	0	0	0	0	0	0	0	761	0	0	0	0	0	0	3260	0	0	0	16257	9706	392297	0	0	0	0	0	658530	0	0	897	0	0	0	0	0	0	0	0	0	0	0	0	0	0	0	0	0	0
454_Pogostemon_cablin	0	0	0	0	0	0	0	2610	41085	0	896	0	0	0	0	0	0	0	0	3784	11593	188929	0	0	0	0	0	238654	1023	0	5908	0	0	0	0	0	0	0	0	0	0	0	0	0	178	0	0	32228	896
455_Scutellaria_baicalensis	0	0	0	0	0	0	0	63	1583	0	2390	0	0	0	0	411	0	0	0	200	3467	37456	0	210	0	0	0	17762	520	0	129	0	0	0	0	0	0	0	0	0	0	0	0	0	0	0	89	0	74
456_Perilla_citriodora	0	0	0	0	0	0	0	10	6551	2534	0	0	0	446	0	0	0	0	0	1501	1010	59694	0	1452	0	0	0	89199	4288	0	1180	0	0	0	0	0	0	0	0	0	0	5142	0	0	0	8394	418	0	1697
458_Salvia_splendens	49	0	0	409	0	0	0	443	13074	203	152	0	0	0	484	332	0	0	0	1771	1202	50064	0	819	0	426	0	85301	740	0	4267	0	0	0	0	0	0	0	0	0	0	0	0	0	1150	0	0	139	0
460_Genlisea_aurea	0	0	0	0	0	0	0	0	363	0	0	0	0	0	0	0	0	0	0	221	0	165	0	0	0	0	0	246	0	0	0	0	0	0	0	0	0	0	0	0	0	0	0	0	19	0	0	24	0
461_Utricularia_gibba	0	0	0	0	0	0	0	0	0	0	25	0	46	0	0	177	0	0	0	782	0	9487	0	0	0	0	0	4837	0	0	100	0	0	0	0	0	0	0	0	0	0	0	0	0	0	0	0	38	0
463_Lindernia_brevidens	0	38	0	43	0	0	0	32	6416	292	70	0	0	0	0	299	0	0	0	2666	471	38838	0	0	0	2124	0	9992	0	0	5728	0	0	0	0	0	0	0	0	0	0	0	0	0	0	1401	0	0	0
465_Olea_europaea	0	0	0	0	0	0	0	299	8949	303	0	0	0	12662	0	4269	0	0	0	0	18547	347232	0	0	0	492	0	290048	0	0	4371	0	0	0	0	0	0	0	0	0	967	0	0	0	875	3813	0	0	2507
466_Striga_asiatica	274	0	0	0	0	0	0	0	10174	0	0	0	0	0	0	2901	0	0	0	0	554	38358	0	235	0	0	0	72733	711	0	1717	0	0	0	0	0	0	0	0	0	250	0	0	0	0	297	0	0	0
467_Sesamum_indicum	462	0	0	0	0	0	0	300	13200	0	740	0	0	65	0	934	0	0	0	0	2856	23922	0	1141	0	0	0	18710	78	0	830	0	0	0	0	0	0	0	0	0	0	0	0	0	421	70	0	0	0
469_Penstemon_barbatus	0	0	0	0	0	0	0	4257	8129	0	5746	0	0	0	332	0	0	0	0	0	3725	89928	0	0	0	0	0	59038	61	0	1257	0	0	0	0	0	0	0	0	0	0	0	0	0	0	2762	836	0	138
472_Cuscuta_australis	389	61	0	0	175	0	0	135	4753	1740	714	0	0	0	543	16911	0	0	0	1793	229	39976	0	2445	0	181	0	26775	143	0	0	0	0	0	0	0	0	0	0	0	0	0	0	0	323	269	38	2	0
473_Cuscuta_campestris	0	0	0	0	250	0	0	0	9982	1550	3403	0	0	0	0	30888	0	0	0	1374	407	68727	0	2294	0	0	0	37731	1572	0	1571	0	0	0	0	0	0	0	0	0	0	0	0	0	67	2209	0	0	874
474_Ipomoea_batatas	0	0	0	268	0	0	0	0	28157	7154	0	0	0	0	5421	94	0	0	0	3090	361	80913	0	1149	0	0	0	61969	749	0	9320	0	0	0	0	0	0	0	0	0	687	0	0	0	4322	41102	0	108	0
475_Ipomoea_nil	3442	0	0	427	0	0	0	5043	28420	1362	0	0	0	0	284	0	0	0	0	1242	194	92789	0	163	0	0	0	93175	2883	0	13247	0	0	0	0	0	0	0	0	0	1025	0	0	0	15301	25261	0	865	0
476_Ipomoea_trifida	312	0	0	440	349	0	0	254	11104	1311	0	0	0	131	458	0	0	0	0	1415	906	45418	0	0	0	156	0	41779	1395	0	4635	0	0	0	0	0	0	188	0	0	592	0	0	0	2852	22686	0	0	305
477_Ipomoea_triloba	0	1033	0	0	0	160	0	102	11709	2958	160	0	0	0	0	531	0	0	0	873	1124	52150	0	26	0	2611	0	44027	0	0	7001	0	0	0	0	0	0	0	0	0	306	0	0	0	3283	21721	0	1674	74
478_Nicotiana_attenuata	0	0	0	0	0	0	0	0	29377	0	1948	0	0	0	0	37006	0	0	0	656	685	137802	0	215	0	0	0	786522	0	0	6499	0	0	0	0	0	0	0	0	0	0	0	0	0	957	29401	4772	0	0
479_Nicotiana_glauca	0	0	0	0	0	0	0	0	33900	2046	0	0	0	0	1340	55573	0	0	0	338	6734	185872	0	0	0	4516	0	1952896	0	0	5244	0	0	0	0	0	0	0	0	0	0	0	0	0	1524	25885	7540	0	0
480_Nicotiana_knightiana	0	0	0	0	0	0	0	0	24979	0	0	0	0	0	0	29886	0	0	0	0	8017	160696	0	0	0	0	0	1014124	0	0	3388	0	0	703	0	0	0	0	0	0	0	0	0	0	698	18098	7557	2007	0
481_Nicotiana_obtusifolia	0	0	0	0	0	0	0	3492	28047	0	1545	0	0	0	0	25701	0	0	0	186	24371	88082	0	857	0	0	0	440005	0	0	3704	0	0	351	0	0	0	0	0	0	0	0	0	0	671	19898	4798	463	0
483_Nicotiana_paniculata	0	0	0	0	0	0	0	0	28538	2829	0	0	0	0	0	32599	0	0	0	619	8081	117852	0	0	0	0	0	985544	2758	0	2348	0	0	1055	0	0	0	0	0	0	0	0	0	0	664	18063	8957	0	0
486_Nicotiana_tabacum	0	0	0	0	0	0	0	941	33583	0	2700	0	0	0	0	80322	0	0	0	0	11727	210255	0	883	0	0	0	1687905	0	0	10610	0	0	0	0	0	0	0	0	0	0	0	0	0	1880	43804	18353	0	0
488_Nicotiana_undulata	2307	0	0	0	0	0	0	668	27471	0	357	0	0	0	0	37678	0	0	0	0	1438	111694	0	0	0	599	0	855415	0	0	2195	0	0	0	0	0	0	0	0	0	0	0	0	0	604	19549	9274	1405	0
489_Capsicum_annuum	0	0	0	0	0	0	0	0	24793	3084	0	0	0	0	0	77586	0	0	0	0	36858	161116	0	4133	0	0	0	1058759	0	0	13532	0	0	0	0	0	0	0	0	0	0	0	0	0	0	42328	14856	3672	0
490_Capsicum_baccatum	0	0	0	0	0	0	0	0	23018	13947	0	0	0	0	2256	84538	0	0	0	0	59276	231057	0	10064	0	0	0	1185851	490	0	7573	0	0	7413	0	0	0	0	0	0	0	0	0	0	0	51768	16088	0	0
491_Capsicum_chinense	0	675	0	0	0	0	0	0	31133	11453	0	0	0	0	0	75270	0	0	0	534	55493	224243	0	16254	0	0	0	1121022	1975	0	26573	0	0	1228	0	0	0	0	0	0	0	0	0	0	0	49659	12870	0	1303
492_Jaltomata_sinuosa	945	0	0	0	0	0	0	1228	21158	1900	0	0	0	529	0	35738	0	0	0	0	21100	63179	0	660	0	0	0	468589	0	0	6948	0	0	266	0	0	0	0	0	0	0	0	0	0	0	24748	8632	0	0
493_Solanum_arcanum	0	0	0	0	0	0	0	0	14081	0	0	0	0	0	0	19516	0	0	0	0	4589	67482	0	0	0	0	0	246803	0	0	376	0	0	9172	0	0	0	0	0	0	0	0	0	0	204	9696	3694	0	177
494_Solanum_chilense	0	0	0	0	0	0	0	0	16852	0	0	0	0	0	0	22209	0	0	0	0	6068	86049	0	0	0	0	0	281811	0	0	759	0	0	4862	0	0	0	0	0	0	151	0	0	0	0	8134	4283	0	0
495_Solanum_habrochaites	0	0	0	0	0	0	0	0	14950	814	0	0	0	0	0	17782	101	0	0	0	4798	69040	0	875	0	0	0	270527	0	0	1936	0	0	9578	0	0	0	0	0	0	0	0	0	0	105	9066	3652	0	255
496_Solanum_lycopersicum	0	0	0	0	0	0	0	0	14097	0	0	0	0	0	0	19306	0	0	0	0	4735	70737	0	22	0	0	0	235647	0	0	513	0	0	8759	0	0	0	0	0	0	0	0	0	0	442	9231	2485	0	0
497_Solanum_pennellii	0	0	0	0	0	0	0	0	16733	1276	0	0	0	0	0	19607	0	0	0	311	5316	72071	0	5499	0	0	0	291397	0	0	1959	0	0	8334	0	0	0	0	0	0	0	0	0	0	377	12469	3187	0	0
500_Solanum_melongena	0	0	0	0	0	0	0	0	22070	278	0	0	0	0	0	54493	0	0	0	939	9712	71497	0	2316	0	0	0	435296	328	0	5592	0	0	2514	0	0	0	0	0	0	0	0	0	0	136	12930	4842	0	0
503_Asclepias_syriaca	0	0	0	0	0	0	0	265	9027	0	1312	0	0	89	0	0	0	0	0	4129	3384	54184	0	289	0	0	205	96438	134	0	1214	0	0	0	0	0	0	0	0	0	0	0	0	0	834	36	0	0	237
504_Calotropis_procera	0	0	0	0	0	0	0	141	2271	1461	0	0	0	30	0	0	0	0	0	587	7395	9184	0	0	0	0	0	18651	0	0	824	0	0	0	0	0	0	0	0	0	0	0	0	0	0	0	0	0	0
505_Rhazya_stricta	0	0	0	81	0	0	0	64	3500	205	29	0	0	0	0	284	0	0	0	278	10018	23644	0	0	0	0	0	52855	0	0	805	0	0	0	0	0	0	0	0	0	0	0	0	0	227	250	0	0	472
506_Catharanthus_roseus	237	0	0	0	0	0	0	904	19006	0	0	0	0	771	0	0	0	0	0	95	5043	89288	0	113	0	0	0	84628	2074	0	205	0	0	0	0	0	0	0	0	0	0	0	0	0	1300	95	0	2883	2044
507_Coffea_arabica	200	0	0	0	0	169	0	0	22494	0	0	0	0	178	0	0	0	0	0	3835	7493	46949	0	0	0	49	0	286179	1057	0	774	0	0	0	0	0	0	0	0	0	0	0	0	0	233	1124	2581	1184	649
508_Coffea_canephora	0	0	0	0	0	0	0	591	11749	0	0	0	0	0	0	145	0	0	0	167	3593	23756	0	50	0	0	0	122079	0	0	636	0	0	0	0	0	0	0	0	0	32	0	0	0	0	1543	0	0	863
509_Coffea_eugenioides	705	0	0	0	0	13	0	0	11063	230	8	0	0	0	0	592	0	0	0	254	3047	33847	0	322	0	0	0	177565	0	0	1283	0	0	0	0	0	0	0	0	0	0	0	0	0	108	1697	782	0	0
510_Echium_plantagineum	0	0	0	43	0	0	0	0	9728	0	0	0	0	0	0	4345	0	57	0	2372	51	18048	0	4294	0	0	0	12405	793	0	5067	0	0	0	0	0	0	0	0	0	13932	0	0	0	574	15761	0	220	757
511_Mikania_micrantha	1180	0	0	2518	3081	0	0	0	20183	696	0	0	0	0	0	47741	0	0	0	3394	3336	117365	0	387	0	579	0	438763	1318	0	1751	0	0	0	0	0	0	0	0	0	0	0	0	0	0	10800	0	2887	3343
512_Artemisia_annua	0	0	0	0	10570	0	0	5787	42197	5243	5002	0	0	4263	0	4883	0	0	0	981	11230	231350	0	2788	0	0	2919	320916	352	0	2586	0	0	0	0	0	0	0	0	406	0	0	0	0	0	2778	0	0	0
514_Erigeron_canadensis	0	0	0	109	961	1310	0	0	12333	108	0	0	0	0	0	6414	0	0	0	319	194	17665	0	198	0	301	0	14935	299	0	60	0	0	0	0	0	0	0	0	0	929	0	0	0	149	6790	0	0	0
515_Helianthus_annuus	769	0	0	0	10612	0	0	884	30764	4916	4782	0	0	6042	0	15823	0	1819	0	1968	0	224086	0	2050	0	1649	0	642620	7239	0	3023	0	0	0	0	0	0	0	0	0	0	0	0	0	0	4080	0	3642	0
517_Cynara_cardunculus_var._scolymus	5943	0	0	0	0	0	0	314	9478	5479	3035	0	0	2887	0	15782	0	0	0	0	2549	90216	0	5275	0	66	947	73814	0	0	2639	0	0	0	0	0	0	0	0	0	0	0	0	0	0	7334	246	1110	4328
520_Lactuca_sativa	0	0	0	0	3912	0	0	0	15424	6537	0	0	0	0	0	624	0	0	0	2836	863	319993	0	5117	0	0	0	622439	876	0	4396	0	0	0	0	0	0	0	0	0	0	0	0	0	10200	3852	0	6860	784
521_Codonopsis_pilosula	0	645	0	963	0	0	0	467	44912	221	0	0	0	1178	2039	7426	0	764	0	0	1267	91285	0	0	0	0	0	124434	1376	0	3853	0	0	0	0	0	0	0	0	0	0	0	0	160	3603	3732	0	1128	869
522_Platycodon_grandiflorus	0	0	0	0	0	0	0	207	22763	4216	2970	0	0	1160	0	8141	0	0	0	0	1519	76210	0	0	0	0	0	98176	126	0	4001	0	0	0	0	0	1375	0	0	0	0	0	0	0	214	3601	0	0	181
524_Daucus_carota	0	0	0	325	0	0	0	36	4102	370	366	0	0	0	0	1453	0	0	0	1025	276	30834	0	504	0	0	0	21421	605	0	1113	0	0	0	0	0	0	0	0	0	0	0	0	0	102	1390	0	0	297
[truncated: 36 more columns]

## Sheet: 3b super family number
Supplementary Table 3b The species number of repeat super family in different plant clade
Calculation method: The repeat name based on the DFAM database, according the result of homo annonation Repeatmask, according to Supplementary Table 3a,if species has this type repeat, the name of this repeat will be calculated.
plant clade	ClassI:DIRS-DIRS	ClassI:DIRS-Ngaro	ClassI:DIRS-Viper	ClassI:LINE-CR1	ClassI:LINE-CRE	ClassI:LINE-Dong	ClassI:LINE-Dualen	ClassI:LINE-I	ClassI:LINE-L1	ClassI:LINE-L2	ClassI:LINE-Penelope	ClassI:LINE-Proto1	ClassI:LINE-Proto2	ClassI:LINE-R1	ClassI:LINE-R2	ClassI:LINE-RTE	ClassI:LINE-Rex	ClassI:LINE-Tad1	ClassI:LINE-unknown	ClassI:LTR-Cassandra	ClassI:LTR-Caulimovirus	ClassI:LTR-Copia	ClassI:LTR-ERV	ClassI:LTR-ERV1	ClassI:LTR-ERV4	ClassI:LTR-ERVK	ClassI:LTR-ERVL	ClassI:LTR-Gypsy	ClassI:LTR-Pao	ClassI:LTR-TRIM	ClassI:LTR-unknown	ClassI:Retroposon/L1-dep	ClassI:Retroposon/L1-derived	ClassI:Retroposon_nonLTR	ClassI:Retroposon_nonLTR-SVA	ClassI:SINE-5S	ClassI:SINE-7SL	ClassI:SINE-Alu	ClassI:SINE-B2	ClassI:SINE-B4	ClassI:SINE-ID	ClassI:SINE-MIR	ClassI:SINE-RTE	ClassI:SINE-U	ClassI:SINE-like	ClassI:SINE-tRNA	ClassI:SINE-unknown	ClassII:Circular_dsDNA-Crypton	ClassII:DNA_Polymerase-Maverick
01_Alage	27	18	7	10	11	1	35	52	54	16	27	1	4	35	16	47	4	2	21	1	2	49	2	14	3	12	5	61	30	7	12	1	1	1	1	4	1	1	1	1	9	3	1	2	23	20	1	24	20
02_Bryophyte	3	1	1	2	2	1	2	2	4	4	4	1	1	2	1	3	1	2	2	1	1	4	1	3	1	1	2	4	3	1	2	1	1	1	1	1	1	1	1	1	1	2	1	1	3	3	1	2	3
03_Lycophytes	2	2	1	3	1	1	1	3	3	2	3	1	1	2	2	3	1	1	2	2	1	3	1	3	2	3	1	3	2	1	3	1	1	1	1	1	1	1	1	1	3	1	1	2	3	1	1	3	3
04_Fern	1	1	1	2	1	1	1	3	3	3	2	1	2	1	2	3	1	1	2	3	1	3	1	2	1	2	1	3	2	1	1	1	1	1	1	1	1	1	1	1	2	1	1	1	3	2	1	1	3
05_Gymnosperms	1	1	1	2	1	1	1	2	2	2	2	1	1	1	1	2	2	1	1	2	2	2	1	2	1	2	1	2	2	1	2	1	1	2	1	1	1	1	1	1	2	1	1	1	1	1	1	2	2
06_ANA	2	1	1	1	1	1	1	1	2	2	2	1	1	1	1	1	2	1	1	1	2	2	1	1	1	2	1	2	2	1	2	1	1	1	1	1	1	1	1	1	1	1	1	2	2	1	1	2	2
07_Magnoliids	4	2	1	3	1	2	1	4	4	4	2	1	1	3	1	4	1	1	1	2	4	4	1	4	2	4	1	4	3	1	4	1	1	2	1	1	1	1	1	1	1	1	1	1	2	3	1	2	4
08_Monocots	13	8	2	14	4	1	1	38	70	26	19	1	2	18	7	57	1	4	5	61	48	70	1	28	4	12	5	70	37	1	65	24	46	1	1	1	1	2	1	1	10	1	2	1	34	67	28	15	20
09_Base_eudicots	2	1	1	4	3	1	1	5	7	6	3	1	2	4	4	7	2	2	1	3	7	7	1	7	2	3	1	7	7	1	7	1	1	1	1	1	1	1	1	1	4	1	1	1	6	7	1	7	7
10_Super_rosids	4	2	1	3	2	1	1	4	8	5	3	1	1	2	2	6	1	1	1	4	8	8	1	4	1	2	3	8	6	1	7	1	1	1	1	1	1	1	1	1	3	1	1	1	6	7	1	2	3
11_Fabids	28	18	1	24	13	3	1	49	107	79	46	2	3	19	19	78	6	12	3	81	105	107	4	60	7	37	13	107	63	1	85	4	11	6	1	1	5	2	7	3	19	3	1	3	75	97	24	42	58
12_Malvids	19	9	1	33	4	2	1	42	95	57	29	2	1	21	19	31	5	5	50	71	86	95	3	41	3	20	9	95	57	1	82	43	2	26	1	2	1	1	1	1	5	3	1	3	81	83	43	38	49
13_Super_asterids	8	8	1	7	13	2	1	17	28	23	13	1	1	12	8	26	1	1	1	26	25	29	1	20	2	9	2	29	10	1	28	2	1	4	2	1	1	1	1	1	7	1	1	1	22	26	5	15	18
14_Lamiids	12	5	1	9	4	4	1	22	44	24	18	1	2	10	10	34	2	2	1	30	43	45	1	27	1	10	2	45	22	1	43	1	1	13	1	1	1	2	1	1	10	2	1	1	31	38	24	16	19
15_Campanulids	3	2	1	4	5	2	1	7	9	9	6	1	1	6	2	9	1	3	1	6	8	9	1	7	1	4	3	9	8	1	9	1	1	1	1	1	2	1	1	2	2	1	1	2	6	9	2	5	6
[truncated: 35 more columns]

## Sheet: 3c super family ratio in clade
Supplementary Table 3c Diversity and richness of the repeat super family in plant clade
Calculation method: The repeat name based on the DFAM database, according the result of homo annonation Repeatmask, according to Supplementary Table 3b, percentage= species has this repeat/species number in this plant clade
repeat_type	01_Alage	02_Bryophyte	03_Lycophytes	04_Fern	05_Gymnosperms	06_ANA	07_Magnoliids	08_Monocots	09_Base_eudicots	10_Super_rosids	11_Fabids	12_Malvids	13_Super_asterids	14_Lamiids	15_Campanulids
ClassI:DIRS-DIRS	36	50	67	0	0	50	100	19	14	38	25	20	28	24	33
ClassI:DIRS-Ngaro	24	0	33	0	0	0	25	11	14	13	16	8	24	9	11
ClassI:DIRS-Viper	8	0	0	0	0	0	0	1	0	0	0	0	0	0	0
ClassI:LINE-CR1	13	25	100	33	100	0	50	19	56	25	21	34	24	20	44
ClassI:LINE-CRE	14	25	0	0	0	0	0	4	28	13	11	3	45	7	56
ClassI:LINE-Dong	0	0	0	0	0	0	25	0	0	0	2	1	3	7	11
ClassI:LINE-Dualen	47	25	0	0	0	0	0	0	0	0	0	0	0	0	0
ClassI:LINE-I	71	50	100	100	100	0	100	53	71	38	45	44	59	47	67
ClassI:LINE-L1	74	100	100	100	100	100	100	100	100	100	100	100	97	98	100
ClassI:LINE-L2	21	100	67	100	100	100	75	36	86	50	73	60	79	53	100
ClassI:LINE-Penelope	36	75	100	67	100	50	25	27	28	25	42	31	41	38	56
ClassI:LINE-Proto1	0	0	0	0	0	0	0	0	0	0	1	1	0	0	0
ClassI:LINE-Proto2	4	0	0	33	0	0	0	1	14	0	2	0	0	2	0
ClassI:LINE-R1	47	25	67	0	50	0	75	24	56	13	17	21	41	20	56
ClassI:LINE-R2	21	0	33	33	0	0	25	9	43	13	17	19	24	20	11
ClassI:LINE-RTE	64	50	100	100	100	50	100	80	100	63	73	33	90	76	100
ClassI:LINE-Rex	4	0	0	0	50	50	0	0	14	0	5	4	0	2	0
ClassI:LINE-Tad1	1	25	33	33	0	0	0	4	14	0	10	4	0	2	22
ClassI:LINE-unknown	28	25	67	33	0	0	0	6	0	0	2	52	0	0	0
ClassI:LTR-Cassandra	0	0	33	100	100	0	50	86	43	50	75	74	86	67	67
ClassI:LTR-Caulimovirus	1	0	0	33	100	100	100	67	100	100	97	91	86	96	89
ClassI:LTR-Copia	67	100	100	100	100	100	100	100	100	100	100	100	100	100	100
ClassI:LTR-ERV	1	0	0	0	0	0	0	0	0	0	3	2	0	0	0
ClassI:LTR-ERV1	18	50	100	67	50	0	75	39	100	50	55	43	69	57	78
ClassI:LTR-ERV4	3	0	67	0	0	0	25	4	14	0	6	2	3	0	0
ClassI:LTR-ERVK	15	0	67	67	50	50	100	17	43	13	34	20	31	20	44
ClassI:LTR-ERVL	6	25	0	0	0	0	0	6	0	25	11	9	3	4	22
ClassI:LTR-Gypsy	85	100	100	100	100	100	100	100	100	100	100	100	100	100	100
ClassI:LTR-Pao	40	50	67	67	100	50	75	53	100	75	57	60	31	49	89
ClassI:LTR-TRIM	8	0	0	0	0	0	0	0	0	0	0	0	0	0	0
ClassI:LTR-unknown	15	25	67	33	100	100	100	91	100	88	79	86	97	96	100
ClassI:Retroposon/L1-dep	0	0	0	0	0	0	0	33	0	0	3	44	3	0	0
ClassI:Retroposon/L1-derived	0	0	0	0	0	0	0	64	0	0	9	1	0	0	0
ClassI:Retroposon_nonLTR	0	0	0	0	50	0	25	0	0	0	6	27	10	27	0
ClassI:Retroposon_nonLTR-SVA	0	0	0	0	0	0	0	0	0	0	0	0	3	0	0
ClassI:SINE-5S	4	0	0	0	0	0	0	0	0	0	0	1	0	0	0
ClassI:SINE-7SL	0	0	0	0	0	0	0	0	0	0	4	0	0	0	11
ClassI:SINE-Alu	0	0	0	0	0	0	0	1	0	0	1	0	0	2	0
ClassI:SINE-B2	0	0	0	0	0	0	0	0	0	0	6	0	0	0	0
ClassI:SINE-B4	0	0	0	0	0	0	0	0	0	0	2	1	0	0	11
ClassI:SINE-ID	11	0	100	33	50	0	0	13	56	25	17	5	21	20	11
ClassI:SINE-MIR	3	25	0	33	0	0	0	0	0	13	2	3	0	2	0
ClassI:SINE-RTE	0	0	0	0	0	0	0	1	0	0	0	0	0	0	0
ClassI:SINE-U	1	0	33	0	0	50	0	0	0	0	2	2	0	0	11
ClassI:SINE-like	31	75	100	100	0	50	25	47	86	63	69	85	76	69	56
ClassI:SINE-tRNA	26	50	33	67	50	50	75	94	86	75	90	87	90	84	100
ClassI:SINE-unknown	0	0	0	0	0	0	0	39	0	0	21	44	14	51	11
ClassII:Circular_dsDNA-Crypton	32	25	67	33	50	50	50	20	100	13	38	40	48	33	56
ClassII:DNA_Polymerase-Maverick	26	50	100	100	100	100	100	27	86	25	53	51	59	42	67
ClassII:Rolling_Circle-Helitron	46	100	100	100	100	100	100	100	100	100	99	99	97	100	100
ClassII:TIR-Academ	1	25	0	0	0	0	0	1	0	0	5	6	3	4	0
ClassII:TIR-CMC	60	100	100	100	100	100	100	100	100	100	100	100	97	100	100
ClassII:TIR-DNA_virus	1	0	0	0	0	0	0	0	0	0	1	0	0	0	0
ClassII:TIR-Dada	11	25	0	0	0	0	25	6	0	13	10	14	14	18	11
ClassII:TIR-Ginger	15	25	33	0	50	50	0	7	43	0	21	13	24	16	11
ClassII:TIR-IS3EU	7	25	67	0	0	0	25	17	43	0	12	7	28	22	22
ClassII:TIR-Kolobok	17	75	33	33	0	50	75	9	0	0	19	20	34	24	33
ClassII:TIR-MULE	63	100	100	100	100	100	100	100	100	100	99	100	97	100	100
ClassII:TIR-Merlin	0	25	100	0	0	0	0	1	14	0	8	5	7	4	0
ClassII:TIR-Novosib	22	25	33	67	0	50	0	11	14	13	10	7	7	13	0
ClassII:TIR-P	7	0	67	33	0	0	25	24	14	13	11	6	10	24	44
ClassII:TIR-PIF	39	100	100	67	50	100	100	99	100	100	99	100	97	100	100
ClassII:TIR-PiggyBac	13	25	33	0	50	0	0	11	14	0	18	9	17	16	11
ClassII:TIR-Sola	25	50	100	100	100	0	25	19	0	13	11	15	28	22	56
ClassII:TIR-TcMar	43	100	100	100	100	50	100	89	100	75	80	96	90	91	89
ClassII:TIR-Zator	1	0	0	0	0	0	25	0	14	0	4	1	0	2	0
ClassII:TIR-Zisupton	17	50	67	33	50	50	75	13	28	13	42	38	34	38	67
ClassII:TIR-hAT	61	100	100	100	100	100	100	100	100	100	100	100	97	100	100
ClassII:TIR-unknown	38	75	100	100	100	100	100	99	100	75	92	99	93	89	100
Low_complexity:A-rich	100	100	100	100	100	100	100	100	100	100	100	100	100	100	100
Low_complexity:G-rich	100	100	100	100	100	100	100	100	100	100	100	100	97	100	100
Low_complexity:GA-rich	100	100	100	100	100	100	100	100	100	100	100	100	100	100	100
Low_complexity:polypurine	8	50	0	67	50	100	75	33	14	0	20	9	21	31	22
Pseudogene:RNA-rRNA	24	75	100	67	100	100	100	49	71	88	71	62	55	84	44
Pseudogene:RNA-snRNA	8	50	67	67	0	100	100	20	56	13	45	42	38	51	56
Tandem_Repeat:Satellite:W-chromosome	0	0	33	0	0	0	0	0	0	0	0	0	0	0	0
Tandem_Repeat:Satellite:Y-chromosome	0	0	0	0	0	0	0	0	0	0	1	0	0	2	0
Tandem_Repeat:Satellite:acro	0	0	0	33	0	0	0	0	0	0	0	0	0	0	0
Tandem_Repeat:Satellite:centr	0	0	0	0	0	0	25	7	0	0	2	2	3	2	11
Tandem_Repeat:Satellite:macro	0	0	33	0	0	50	0	0	0	0	0	0	0	0	0
Tandem_Repeat:Satellite:subtelo	1	0	0	0	0	0	0	10	0	0	1	0	0	0	0
Tandem_Repeat:Satellite:unknown	39	100	67	100	100	100	100	90	86	88	85	80	90	82	100
Tandem_Repeat:Simple_repeat	100	100	100	100	100	100	100	100	100	100	100	100	100	100	100
Unknown	100	100	100	100	100	100	100	100	100	100	100	100	100	100	100

## Sheet: 3d number percentage
Supplementary Table 3d The number of actutal repeat in different plant genome
Calculation method: The repeat name based on the DFAM database, according the result of homo annonation Repeatmask, the sum of the number of each repeat sequence was counted.
Species	ClassI:DIRS-DIRS	ClassI:DIRS-Ngaro	ClassI:DIRS-Viper	ClassI:LINE-CR1	ClassI:LINE-CRE	ClassI:LINE-Dong	ClassI:LINE-Dualen	ClassI:LINE-I	ClassI:LINE-L1	ClassI:LINE-L2	ClassI:LINE-Penelope	ClassI:LINE-Proto1	ClassI:LINE-Proto2	ClassI:LINE-R1	ClassI:LINE-R2	ClassI:LINE-RTE	ClassI:LINE-Rex	ClassI:LINE-Tad1	ClassI:LINE-unknown	ClassI:LTR-Cassandra	ClassI:LTR-Caulimovirus	ClassI:LTR-Copia	ClassI:LTR-ERV	ClassI:LTR-ERV1	ClassI:LTR-ERV4	ClassI:LTR-ERVK	ClassI:LTR-ERVL	ClassI:LTR-Gypsy	ClassI:LTR-Pao	ClassI:LTR-TRIM	ClassI:LTR-unknown	ClassI:Retroposon/L1-dep	ClassI:Retroposon/L1-derived	ClassI:Retroposon_nonLTR	ClassI:Retroposon_nonLTR-SVA	ClassI:SINE-5S	ClassI:SINE-7SL	ClassI:SINE-Alu	ClassI:SINE-B2	ClassI:SINE-B4	ClassI:SINE-ID	ClassI:SINE-MIR	ClassI:SINE-RTE	ClassI:SINE-U	ClassI:SINE-like	ClassI:SINE-tRNA	ClassI:SINE-unknown	ClassII:Circular_dsDNA-Crypton	ClassII:DNA_Polymerase-Maverick
3_Chloropicon_primus	0	0	0	0	0	0	0	0	0	0	0	0	0	0	0	0	0	0	0	0	0	0	0	0	0	0	0	0.56	0	0	0	0	0	0	0	0	0	0	0	0	0	0	0	0	0	0	0	0	0
4_Edaphochlamys_debaryana	0.08	0	0.09	0	0	0	2.46	0.2	3.4	0	0.07	0	0	0	0	0.8	0	0	0	0	0	0.2	0	0	0	0	0	1.61	0	0.21	0	0	0	0	0	0	0	0	0	0	0	0	0	0	0.08	0.1	0	0	0
5_Bathycoccus_prasinos	0	0	0	0	0	0	0	0	0	0	0.54	0	0	0	0	0	0	0	0	0	0	0	0	0	0	0	0	4.36	0	0	0	0	0	0	0	0	0	0	0	0	0	0	0	0	0	0	0	0	2.67
6_Ostreococcus_tauri	0	0	0	0	0	0	0	0	1.2	0	0	0	0	0	0	0	0	0	0	0	0	0	0	0	0	0	0	0	0	0	0	0	0	0	0	0	0	0	0	0	0	0	0	0	0	0	0	0	0
7_Ostreococcus_sp._lucimarinus	1.92	0	0	0	0	0	0	0	0.98	0	0.66	0	0	0	0	0	0	0	0	0	0	1.27	0	0	0	0	0	1.31	0	0	0	0	0	0	0	0	0	0	0	0	0	0	0	0	0	0	0	4.5	0
8_Micromonas	0	0	0	0	0	0	0	0	0	0	0	0	0	0	0	0	0	0	0	0	0	0	0	0	0	0	0	0.72	0	0	0	0	0	0	0	0	0	0	0	0	0	0	0	0	0	0	0	0	0
9_Micromonas_commoda	0	0	0	0	0	0	0	0	0	0	0	0	0	0	0	0	0	0	0	0	0	0	0	0	0	0	0	0.89	0	0	0	0	0	0	0	0	0	0	0	0	0	0	0	0	0	0	0	0	1.81
10_Micromonas_pusilla	0	0	0	0	0	0	0	0	0	0	0	0	0	0	0	0	0	0	0	0	0	0.12	0	0	0	0	0	0.23	0	0	0	0	0	0	0	0	0	0	0	0	0	0	0	0	0	0	0	0.33	0
11_Bathycoccus	0	0.74	0	0	0	0	0	2.35	1.11	0	0.83	0	0	0	0	0	0	0	0	0	0	1.58	0	0	0	0	0	1.3	0	0	0	0	0	0	0	0	0	0	0	0	0	0	0	0	0	2.13	0	1.33	3.96
12_unclassified_Mamiellophyceae	0	0	0	0	0	0	0	0	0	0	0	0	0	0	0	0	0	0	0	0	0	0	0	0	0	0	0	0	0	0	0	0	0	0	0	0	0	0	0	0	0	0	0	0	0	0	0	0	0
13_Cymbomonas_tetramitiformis	0.95	0.4	0	0.11	1.35	0	0.39	0.71	0.08	0.21	0.17	0	0	0.03	0.05	0.03	0	0	0.08	0	0	1.74	0	0	0	0	0	3.11	0.3	0	0	0	0	0	0	0	0	0	0	0	0.08	0	0	0	0.15	0.04	0	0.2	0.05
14_Chlamydomonas	0	0	0	0	0	0	0.22	0.32	0.42	0	0	0	0	0	0	0.12	0	0	0	0	0	0	0	0	0	0	0	0.09	0	0	0	0	0	0	0	0	0	0	0	0	0	0	0	0	0	0.18	0	0	0
15_Chlamydomonas_applanata	0.1	0	0	0	0	0	0.15	5.75	3.24	0	0	0	0	1.26	0	9.72	0	0	2.18	0	0	2.85	0	0	0	0	0	1.88	1.31	0	0	0	0	0	0	0	0	0	0	0	0	0	0	0	0	0	0	0.23	0
16_Chlamydomonas_asymmetrica	0	0.05	0	0	0	0	1.6	2.81	3.23	0	0.19	0	0	0.34	0	4.49	0	0	0.21	0	0	0.63	0	0	0	0	0	1.87	0.03	0	0	0	0	0	0	0	0	0	0	0	0	0	0	0	0	0	0	0	0
17_Chlamydomonas_debaryana	0	0	0.08	0	0	0	2.52	0.16	3.52	0	0	0	0	0	0	0.67	0	0	0	0	0	0.14	0	0	0	0	0	1.93	0	0.39	0	0	0	0	0	0	0	0	0	0	0	0	0	0	0.06	0.25	0	0	0
18_Chlamydomonas_eustigma	0	0	0	0	0	0	3.94	0.85	0.73	0.28	0	0	0	3.35	0	0.21	0	0	0	0	0	3.83	0	0	0	0	0	9.35	0	0	0	0	0	0	0	0	0	0	0	0	0	0	0	0	0	0	0	0	0.2
19_Chlamydomonas_reinhardtii	0.05	0	0	0	0	0	1.38	3.51	8.02	0	0.08	0	0	1.33	0.27	0.73	0	0	5.21	0	0	0.3	0	0	0	0	0	0.93	0	0.23	0.05	0	0	0	0	0	0	0	0	0	0.03	0	0	0	0.02	0.38	0	0	0.97
20_Chlamydomonas_sphaeroides	0.2	0	0.12	0	0	0	4.07	0.85	2.95	0	0.16	0	0	0	0.06	1.38	0	0	0.09	0	0	0.26	0	0	0	0.06	0	1.26	0.52	0	0	0	0	0	0	0	0	0	0	0	0	0	0	0	0.03	0	0	0	0
21_Chloromonas	0	0.11	0	0	0	0	0.07	1.12	0.69	2.29	0	0	0	0.38	0.22	1.51	0	0	0	0	0	0.28	0	0	0	0	0	0.43	0.08	0	0	0	0	0	0	0	0	0	0	0	0	0	0	0	0.06	0	0	0.21	0.85
22_Eudorina	0.25	0	0.01	0	0	0	0.74	3.46	5.17	0.69	0.63	0	0	0.83	0.02	1.95	0	0	0	0	0	0.27	0	0.46	0.02	0.03	0	2.79	0.13	0.07	0.02	0	0	0	0	0	0	0	0	0	0	0	0	0	1.54	0.34	0	0	0.08
23_Gonium_pectorale	0.43	0	0	0	0	0	1.16	0.61	3.49	0	0.14	0	0	0	0	3.95	0	0	0	0	0	0.14	0	0.02	0	0	0.05	2.54	0.06	0.05	0	0	0	0	0	0	0	0	0	0	0	0	0	0	0.09	0.23	0	0	0
24_Volvox_carteri	1.32	0.11	0.02	0	0	0	0.11	5.96	3.95	1.31	0.16	0	0	0.97	0	5.72	0.06	0	0.04	0	0	2.59	0	0.11	0	0.3	0	7.31	0	0.21	0	0	0	0	0	0	0	0	0	0	0.05	0	0	0	0.99	0.03	0	0.43	0.28
25_Yamagishiella_unicocca	0.29	0.06	0	0	0	0	1.53	3.03	6.14	0	0.09	0	0	0.23	0	1.52	0	0	0	0	0	1.23	0	0	0	0	0	7.54	0.06	0	0.13	0	0	0	0	0	0	0	0	0	0	0	0	0	0.43	0.44	0	0	0
26_Haematococcus	0	0	0	0	0	0	0	9.76	13.93	0	2.82	0	0	0	0	1.74	0	0	0	0	0	1.54	0	0	0	0	0	3.48	0	0	0	0	0	0	0	0	0	0	0	0	0	0	0	0	0.17	0	0	3.29	0
27_Haematococcus_lacustris	0	0.17	0	0.07	0	0	0.68	9.06	1.09	0.02	0.08	0	0.37	3.02	0.07	0.99	0	0	0.04	0	0	1.53	0	0.12	0	0.05	0.05	6	0.4	0	0	0	0	0	0	0	0	0	0	0	0.01	0	0	0	0.03	0	0	0.82	0.29
29_Characiochloris	0	0.15	0	0	0	0	0.28	1.68	0.56	0.81	0.36	0	0	0.32	0.3	0.8	0	0	0	0	0	0.22	0	0	0	0.03	0	0.56	0	0	0	0	0	0	0	0	0	0	0	0	0	0	0	0	0.03	0	0	0	0.57
30_Dunaliella	0	0	0	0	0	0	2.31	4.73	2.86	0	0	0	0	0.25	0	0	0	0	0	0	0	0.32	0	0	0	0	0	2.04	0	0	0	0	0	0	0	0	0	0	0	0	0	0	0	0	0	0	0	0	0
31_Dunaliella_salina	0.04	0	0	0.08	0.01	0	15.14	1.87	0.95	0.08	0.24	0	0.16	0.71	0	6.44	0	0	0.04	0	0	0.88	0	0	0	0	0	2.17	0.05	0	0.01	0	0	0	0	0	0	0	0	0	0	0	0	0	0	0.02	0	0.02	0
32_Tetrabaena_socialis	0	0	0	0	0	0	1.21	2.5	1.42	0	0.04	0	0	0.53	0	1.6	0	0	0	0	0	0	0	0	0	0	0	1.32	0	0	0	0	0	0	0	0	0	0	0	0	0	0	0	0	0	0	0	0	0
33_Mychonastes_homosphaera	0	0	0	0	0	0	0	0	0	0	0	0	0	0	0	0	0	0	0	0	0	0	0	0	0	0	0	3.73	0	0	0	0	0	0	0	0	0	0	0	0	0	0	0	0	0	0	0	0	0
34_Messastrum_gracile	0	0	0	0	0	0	0	1.48	0	0	0	0	0	0	0	0.14	1.36	0	0	0	0	0.62	0	0	0	0	0	0	0	0	0	0	0	0	0	0	0	0	0	0	0	0	0	0	0	0	0	0	0
35_Monoraphidium	0	0	0	0	0	0	0.04	23.3	6.34	0	0.06	0	0	21.47	0.07	2.53	0	0	0	0	0	0.23	0	0.07	0	0	0	11.9	0.13	0	0	0	0	0	0	0	0	0	0	0	0	0	0	0	0.04	0.23	0	0.35	0.06
36_Monoraphidium_neglectum	0	0	0	0	0	0	0.71	11.34	1.99	0	0	0	0	0	0	0.86	0	0	0.67	0	0	0	0	0	0	0	0	0.22	0	0	0	0	0	0	0	0	0	0	0	0	0	0	0	0	0	0	0	0	0
37_Raphidocelis_subcapitata	0	0.08	0	0	0	0	0	6.8	0.41	0	0	0	0	0	0	0	0	0	0	0	0	0	0	0	0	0	0.19	1.01	0	0	0	0	0	0	0	0	0	0	0	0	0	0	0	0	0	0	0	0	0
38_Desmodesmus_armatus	0.12	0	0	0	0	0	0.31	27.89	8.15	0	0.48	0	0	9.46	0	3.82	0.04	0	0	0	0	0.83	0	0	0	0	0	2.07	0.09	0	0	0	0	0	0	0	0	0	0	0	0	0	0	0	0.44	0.24	0	0.81	0.35
39_Scenedesmus	0.05	0	0	0	0	0	0	40.71	5.03	0	0	0	0	14.89	0	0.05	0	0	0.69	0	0	0.13	0	0	0	0.04	0	12.08	0.04	0	0	0	0	0	0	0	0	0	0	0	0	0.02	0	0	0	0	0	0.07	0
40_Scenedesmus_quadricauda	0	0	0	0	0	0	0	8.5	0	0	0	0	0	0	0	0	0	0	0	0	0	0.55	0	0	0	0	0	0	0	0	0	0	0	0	0	0	0	0	0	0	0	0	0	0	1.44	0	0	0	0
41_Scenedesmus_vacuolatus	0	0	0	0	0	0	0	54.47	1.92	0	0	0	0	13.95	0	0	0	0	0	0	0	0.33	0	0	0	0	0	11.28	0	0	0	0	0	0	0	0	0	0	0	0	0	0	0	0	0	0	0	0	0
42_Coelastrella	0	0	0	0	0	0	0.06	17.86	0.86	0	0	0	0	32.53	0.06	0.88	0	0	0	0	0	1.4	0	0	0	0	0	2.54	0	0	0	0	0	0	0	0	0	0	0	0	0.08	0	0	0	0	0.08	0	0	0
43_Tetradesmus_obliquus	0.05	0.03	0	0	0.02	0	0.04	36.28	4.32	0	0	0	0.01	23.94	0	0.39	0	0	0.09	0	0	0.43	0	0.07	0	0	0	1.14	0.12	0	0.05	0	0	0	0	0	0	0	0	0	0	0	0	0	0	0	0	0.04	0.01
44_Tetraselmis_striata	3.68	0.12	0	0.02	4.67	0	0.62	1.41	0.08	0.28	0.01	0	0	0.09	0	3.24	0	0	0.58	0	0	1.8	0	0.07	0	0.08	0	3.25	0.22	0	0.09	0	0	0	0	0	0	0	0	0	0	0.06	0	0	0	0.02	0	0.05	0.04
45_Picocystis	0.37	0	0	0	0	0	0	0.64	0.24	0.26	0	0	0	1.27	0	0	0	0	0	0	0	12.65	0	0	0	0.61	0	16.16	0.08	0	0	0	0	0	0	0	0	0	0	0	0	0	0	0	0.16	0.3	0	0.87	0.18
46_Ulva_mutabilis	0.06	0.07	0	0	13.75	0	0	0.52	0.09	0	0.6	0	0	0	2.32	0.34	0	0	0.07	0	0	8.5	0	0	0	0	0.06	5.37	0.95	0	0.01	0	0	0	0	0.06	0	0	0	0	0	0	0	0	0	0	0	0	0
47_Ulva_prolifera	0.1	0	0	0	4.7	0	0	0.67	0	0	0.07	0	0	0	0	0.04	0	0	0	0	0	5.15	0	0.25	0	0	0	1.66	0.02	0	0	0	0	0	0	0	0	0	0	0	0.07	0	0	0	0.09	0.06	0	0	0
48_Parachlorella_kessleri	0	0	0	0	0	0	0.51	3.38	0.12	0	0	0	0	0.6	0	5.45	0	0	0	0	0	0.19	0	0	0	0	0	0.18	0.1	0	0	0	0	0	0	0	0	0	0	0	0	0	0	0	0	0	0	0.22	0
49_Helicosporidium	0	0	0	0	0	0	0	0	0	0	0	0	0	0	0	0	0	0	0	0	0	0	0	0	0	0	0	0	0	0	0	0	0	0	0	0	0	0	0	0	0	0	0	0	0	0	0	0	0
51_Auxenochlorella_pyrenoidosa	0	0	0	0	0	0	0	1.11	0.29	0	0	0	0	0.35	0	0.87	0	0	0	0	0	0.58	0	0	0	0	0	0.24	0	0	0	0	0	0	0	0	0	0	0	0	0	0	0	0	0	0	0	0	0
52_Auxenochlorella_protothecoides	0	0	0	0	0	0	0	0.63	0	0	0	0	0	0	0	0	0	0	0	0	0	0	0	0	0	0	0	0	0	0	0	0	0	0	0	0	0	0	0	0	0	0	0	0	0	0	0	0	0
53_Micractinium_conductrix	0	0	0.19	0	0	0	0.44	19.89	0.57	0	0	0	0	3.83	0.06	3.84	0	0	0.08	0	0	1.06	0	0.09	0	0	0	3.77	0	0	0	0	0	0	0	0	0	0	0	0	0.44	0	0	0	0.19	0	0	0	0
54_Chlorella_sorokiniana	0	0	0	0	0	0	0.35	10.39	2.3	0	0	0	0	0	0.07	2.04	0	0	0	0	0	3.92	0	0	0	0	0	19.83	0	0	0	0	0	0	0	0	0	0	0	0	0.87	0	0	0	0	0	0	0	0
55_Chlorella_variabilis	0	0	0	0	0	0	0.72	2.99	1.52	0	0	0	0	0	0	6.71	0	0	0.03	0	0	1.96	0	0	0	0	0	3.15	0.11	0	0	0	0	0	0	0	0	0	0	0	0	0	0	0	0	0	0	0	0
56_Chlorella_vulgaris	0	0	0	0	0	0	0	13.96	0.16	0	0	0	0	2.87	0	1.06	0	0	4.28	0	0	0.46	0	0	0	0	0	0.6	0	0	0	0	0	0	0	0	0	0	0	0	0	0	0	0	0	0	0	0	0
57_Prototheca_bovis	0	0	0	0	0	0	0	0	0	0	0	0	0	0	0	0	0	0	0	0	0	0	0	0	0	0	0	0	0	0	0	0	0	0	0	0	0	0	0	0	0	0	0	0	0	0	0	0	0
58_Prototheca_ciferrii	0	0	0	0	0	0	0	0	0	0	0	0	0	0	0	0	0	0	0	0	0	0	0	0	0	0	0	0	0	0	0	0	0	0	0	2.21	0	0	0	0	0	0	0	0	0	0	0	0	0
59_Prototheca_cutis	0	0	0	0	0	0	0	0	4.92	0	0	0	0	0	0	0	0	0	0	0	0	0	0	0	0	0	0	0.66	0	0	0	0	0	0	0	0	0	0	0	0	0	0	0	0	0	0	0	0	0
60_Prototheca_stagnorum	0	0	0	0	0	0	0	0	0	0	0	0	0	0	0	0	0	0	0	0	0	0	0	0	0	0	0	0	0	0	0	0	0	0	0	0	0	0	0	0	0	0	0	0	0	0	0	0.99	0
61_Prototheca_wickerhamii	0	0	0	0	0	0	0	0.52	0	0	0	0	0	0	0	0	0	0	0	0	0	2.12	0	0	0	0	0	8.88	0	0	0	0	0	0	0	1.34	0	0	0	0	0	0	0	0	0	0	0	0	0
62_Prototheca_zopfii	0	0	0	0	0	0	0	0	0	0	0	0	0	0	0	0	0	0	0	0	0	0	0	0	0	0	0	1.3	0	0	0	0	0	0	0	0	0	0	0	0	0	0	0	0	0.37	0	0	0.42	0
63_Chloroidium	0	0	0	0	0	0	0	0	0	0	0	0	0	0	0	1.85	0	0	0	0	0	0	0	0	0	0	0	0	0	0	0	0	0	0	0	0	0	0	0	0	0	0	0	0	0	0	0	0	0
64_Chlorella	0	0	0	0	0	0	0.94	0	0.25	0	0	0	0	0	0	1.4	0	0	0	0	0	0	0	0	0	0	0	0.35	0	0	0	0	0	0	0	0	0	0	0	0	0	0	0	0	0	0	0	0	0
65_Picochlorum	0	0	0	0	0	0	0	0	2.95	0	0	0	0	0	0	0	0	0	0	0	0	0	0	0	0	0	0	0	0	0	0	0	0	0	0	0	0	0	0	0	0	0	0	0	0	0	0	0	0
66_Botryococcus_braunii	0.2	0	0	0.05	1.53	0	0.02	0.52	0.21	0.18	0.1	0	0	0.17	0.18	2.65	0	0	0.3	0	0	6.18	0	0.11	0	0.04	0	5.1	0	0	0.04	0	0	0	0	0	0	0	0	0	0	0	0	0	0	0	0	0.11	0
67_Coccomyxa	0	0	0	0	0	0	0	0	4.45	0	0	0	0	0.89	0	12.52	0	0	0	0	0	0	0	0	0	0	0	1.49	0.34	0	0	0	0	0	0	0	0	0	0	0	0	0	0	0	0	0	0	0	0
68_Coccomyxa_subellipsoidea_C-169	0	0	0	0	0	0	0.32	0	3.55	0	0	0	0	0	0	4.99	0	0	0	0	0	0	0	0	0	0	0	0.32	0	0	0	0	0	0	0	0	0	0	0	0	0	0	0	0	0	0	0	0	0
69_unclassified_Trebouxiophyceae	5.39	0	0	0	0	0	4.28	0.19	0.54	0	0	0	0	0	0	4.08	0	0	0.56	0	0	0	0	0	0	0	0	3.43	0.57	0	0	0	0	0	0	0	0	0	0	0	0	0	0	0	0	0	0	0.22	0
70_Trebouxia	0	0	0	0	0	0	0	2.12	1.14	0	0	0	0	2.12	0	11.21	0	0	0.05	0	0	0.12	0	0.2	0	0	0	8.87	0.06	0	0	0	0	0	0	0	0	0	0	0	0	0	0	0	0	0	0	0	0
71_Trebouxia_gelatinosa	0.81	0	0	0.13	0	0	0.29	1.22	3.68	1.36	0	0	0	3.44	0	5.11	0	0	0	0	0.29	2.79	0	0	0.19	0	0	2.77	0.26	0	0	0	0	0	0	0	0	0	0	0	0	0	0	0	0	0	0	0	0
72_Chlorokybus_atmophyticus	1.02	0.94	0	0.13	0.64	0	0	2.02	0.59	2.05	0	0	0	0.15	0	0	0	0	0	0	0	3.58	0	0	0	0	0	11.82	0.91	0	0.15	0	0	0	0	0	0	0	0	0	0	0	0	0	0	0.28	0	0.44	0
73_Mesostigma_viride	0.31	0.14	0	0.64	0.79	0	0	0	0.3	0	0.19	0	0	0	0.15	9.23	0	0	0.25	0	0	0.19	0	0	0	0	0	0.27	0.2	0	0.09	0	0	0	0	0	0	0	0	0	0	0	0	0	0	0	0	0	0.12
74_Klebsormidium_nitens	0.18	0.18	0	0	0	0	0	0.25	0	0	0	0	0	0.31	0.81	1.13	0	0	0	0	0	3.75	0	0	0	0	0	1.83	0.13	0	0	0	0	0	0	0	0	0	0	0	0	0	0	0	0	0	0	0	0
75_Chara_braunii	0.26	0.06	0	0	0	0	0	0.22	3.19	0.03	0.18	0	0	0.34	0	0.11	0	0	0	0	0	1.24	0	0.54	0	0.33	0	7.03	0.12	0	0.02	0	0	0	0	0	0	0	0	0	0	0	0	0.32	0.11	0.5	0	0.34	0.1
76_Mesotaenium_endlicherianum	1.04	0.15	0	0.38	0.12	0	0	0.55	0.51	0.24	0.04	0	0	0.08	0	0	0	0.03	0	0	0	3.08	0.13	0.07	0	0.16	0	18.85	0.14	0	0	0	0	0	0	0	0	0	0	0	0	0	0	0	0.03	0	0	0	0.12
78_Physcomitrella_patens	0	0	0	0	0	0	0	0.08	3.66	0.07	0	0	0	0	0	0	0	0	0	0	0	5.93	0	0	0	0	0	53.62	0	0	0	0	0	0	0	0	0	0	0	0	0	0	0	0	0.03	0	0	0	0
79_Pleurozium_schreberi	0.13	0	0	0	0	0	0.03	0	0.55	0.22	0.03	0	0	0	0	0	0	0	0	0	0	0.57	0	0.01	0	0	0	1.22	0	0	0	0	0	0	0	0	0	0	0	0	0	0.04	0	0	0	0	0	0	0.12
80_Marchantia_inflexa	0	0	0	0	0.06	0	0	0	0.19	0.05	0.08	0	0	0.07	0	0.96	0	0.04	0.24	0	0	5.05	0	0.03	0	0	0.03	15.97	0.15	0	0	0	0	0	0	0	0	0	0	0	0	0	0	0	0.04	0.04	0	0	0.17
81_Marchantia_polymorpha	0.15	0	0	0.11	0	0	0	0.43	0.24	0.63	0.12	0	0	0	0	2	0	0	0	0	0	11.52	0	0	0	0	0	11.41	0.15	0	0.01	0	0	0	0	0	0	0	0	0	0	0	0	0	0.28	0.12	0	0.14	0
82_Selaginella_kraussiana	0.02	0	0	0.07	0	0	0	0.03	6.49	0.5	0.23	0	0	0.04	0	4.32	0	0.03	0.09	0	0	3.66	0	0.1	0.01	0	0	9.09	0.06	0	0	0	0	0	0	0	0	0	0	0	0.15	0	0	0	0.08	1.15	0	0	0.05
83_Selaginella_moellendorffii	0	0	0	0.1	0	0	0	0.25	1.26	0	0.27	0	0	0.27	0.04	0.13	0	0	0.05	2.04	0	2.27	0	0.03	0	0.05	0	39.81	0	0	0.07	0	0	0	0	0	0	0	0	0	0.27	0	0	0	1.05	0	0	0.05	0.27
84_Selaginella_tamariscina	0.03	0.04	0	0.11	0	0	0	0.55	0.47	4.02	0.82	0	0	0	0	0.08	0	0	0	0	0	2.77	0	0.31	0.04	0.13	0	14.95	0.2	0	0.03	0	0	0	0	0	0	0	0	0	0.03	0	0	0.04	1.86	0	0	0.22	0.28
85_Adiantum_capillus_veneris	0	0	0	0	0	0	0	0.03	2.55	0.52	0.49	0	0	0	0	2.06	0	0.02	0	0.13	0.31	8.56	0	0.08	0	0.25	0	26.03	0.08	0	0.06	0	0	0	0	0	0	0	0	0	0	0.03	0	0	0.05	0.03	0	0.02	0.05
86_Azolla_filliculoides	0	0	0	0	0	0	0	0	4.82	1.9	0.19	0	0.07	0	0	5.9	0	0	0.22	0.2	0	14.24	0	0	0	0	0	20.4	0	0	0	0	0	0	0	0	0	0	0	0	0.1	0	0	0	2.23	0	0	0	0.14
87_Salvinia_cucullata	0	0	0	0.15	0	0	0	0.38	6.41	0.28	0	0	0	0	0.33	0.38	0	0	0	0.34	0	8.76	0	0.2	0	0.11	0	13.28	0.03	0	0	0	0	0	0	0	0	0	0	0	0	0	0	0	3.51	0.13	0	0	0.02
89_Gnetum_montanum	0	0	0	0.12	0	0	0	0.09	2.25	0.09	0.23	0	0	0.08	0	2.83	0	0	0	0.46	0.15	3.82	0	0	0	0	0	25.93	1.1	0	0.12	0	0	0	0	0	0	0	0	0	0	0	0	0	0	0.88	0	0	0.63
95_Sequoiadendron_giganteum	0	0	0	0.02	0	0	0	0.04	3.22	0.38	0.35	0	0	0	0	0.19	0.27	0	0	0.68	0.01	11.04	0	0.15	0	0.87	0	23.56	0.4	0	0.88	0	0	0.08	0	0	0	0	0	0	0.06	0	0	0	0	0	0	0.35	0.08
97_Amborella_trichopoda	0	0	0	0	0	0	0	0	4.04	0.12	0	0	0	0	0	2.99	0	0	0	0	1.72	7.67	0	0	0	0	0	17.99	0	0	0.55	0	0	0	0	0	0	0	0	0	0	0	0	0	0	0.46	0	0	0.06
98_Nymphaea_colorata	0.19	0	0	0	0	0	0	0	3.27	0.35	0.8	0	0	0	0	0	0.03	0	0	0	0.31	10.14	0	0	0	0.04	0	5.82	0.17	0	0.07	0	0	0	0	0	0	0	0	0	0	0	0	0.02	0.02	0	0	0.11	0.03
99_Cinnamomum_micranthum	0.02	0	0	0	0	0	0	0.08	2.37	0	0	0	0	0	0.01	3.25	0	0	0	0.43	0.07	6	0	0	0	0.01	0	6.72	0.13	0	0.72	0	0	0	0	0	0	0	0	0	0	0	0	0	0	1.07	0	0.07	0.02
100_Persea_americana	0	0	0	0.11	0	0	0	0.04	2.41	0.04	0.3	0	0	0.01	0	3.41	0	0	0	0.22	0.07	6.56	0	0.02	0	0.25	0	8.16	0	0	0.74	0	0	0	0	0	0	0	0	0	0	0	0	0	0	0.47	0	0.19	0.08
101_Liriodendron_chinense	0.03	0	0	0	0	0	0	0.22	1.4	0.1	0	0	0	0.02	0	1.25	0	0	0	0	0.45	7.04	0	2.38	0	0.09	0	9.97	0.03	0	0.23	0	0	0	0	0	0	0	0	0	0	0	0	0	0.06	0	0	0	0.18
102_Magnolia_ashei	0.02	0.01	0	0.09	0	0.01	0	0.01	3.03	0.3	0	0	0	0	0	1.68	0	0	0	0	0.08	5.37	0	0.14	0.02	0.06	0	8.38	0.07	0	0.02	0	0	0.09	0	0	0	0	0	0	0	0	0	0	0	0.1	0	0	0.02
103_Spirodela_polyrhiza	0.23	0.06	0	0	0	0	0	0	1.27	0	0.4	0	0	0	0	0	0	0	0	0	0	20.79	0	0	0	0.19	0	12.03	0.17	0	0	0	0	0	0	0	0	0	0	0	0	0	0	0	0	0	0	0	0
104_Zostera_marina	0	0	0	0.1	0	0	0	0.08	8.37	0.14	0.03	0	0	0	0	0	0	0	0	0	0	9.52	0	0.04	0	0	0	10.65	0.48	0	0	0	0	0	0	0	0	0	0	0	0.03	0	0	0	0.06	0	0	0	0
105_Dioscorea_alata	0.09	0	0	0.03	0	0	0	0	2.64	0.08	0.02	0	0	0.06	0	0.22	0	0	0	0.35	1.28	5.67	0	0.07	0	0	0	21.43	0.01	0	0.07	0	0	0	0	0	0	0	0	0	0	0	0	0	0	0.08	0	0.07	0
106_Dioscorea_rotundata	0.14	0	0	0.04	0	0	0	0.04	2.77	0.09	0.28	0	0	0	0	0.17	0	0	0	0.02	0.96	6.85	0	0.07	0	0	0	20.13	0	0	0	0	0	0	0	0	0	0	0	0	0	0	0.02	0	0.07	0.02	0	0.13	0
107_Trichopus_zeylanicus	0.16	0.09	0	0.06	0	0	0	0.16	0.4	0	0	0	0	0	0	0	0	0	0	0	0.63	8.03	0	0.26	0	0.25	0	10.47	2.09	0	0.01	0	0	0	0	0	0	0	0	0	0	0	0	0	0.03	0.04	0.16	0	0.66
108_Xerophyta_viscosa	0	0	0	0	0	0	0	0.17	1	0.28	0.03	0	0	0.11	0.03	1.94	0	0	0	0	0.03	3.25	0	0.03	0	0	0.08	7.08	0.03	0	0.09	0	0	0	0	0	0	0.22	0	0	0	0	0	0	0.05	0.59	0	0.06	0.27
109_Asparagus_officinalis	0	0	0	0	0.03	0	0	0	1.18	0.04	0.03	0	0	0	0.2	0.76	0	0	0	0.12	5.03	13.33	0	0	0	0	0	17.75	0.08	0	0.06	0	0	0	0	0	0	0	0	0	0	0	0	0	0	0.02	0	0.07	0.03
110_Apostasia_shenzhenica	0	0.11	0	0	0.26	0	0	0	1.35	0	0	0	0	0.06	0	6.26	0	0	0	2.22	0.24	5.23	0	0.06	0	0.01	0	5.6	0.05	0	0.76	0	0	0	0	0	0	0	0	0	0	0	0	0	0	0.18	0	0	0.08
111_Gastrodia_elata	0	0	0	0.69	0.11	0	0	0.14	2.43	0.03	0	0	0	0.08	0	2.95	0	0.02	0	1.48	0.04	5.09	0	0	0	0	0	23.17	0	0	0	0	0	0	0	0	0	0	0	0	0.05	0	0	0	0	0.02	0	0	0
112_Dendrobium_catenatum	0	0	0	0	0	0	0	0	3.31	0.09	0.05	0	0	0.03	0	1.55	0	0	0	0.25	0.02	11.61	0	0	0	0.06	0	6.78	0.03	0	0	0	0	0	0	0	0	0	0	0	0	0	0	0	0	0.58	0	0	0.02
113_Phalaenopsis_aphrodite	0.13	0	0	0	0	0	0	0	2.54	0	0	0	0	0	0	2.46	0	0.01	0	0.13	0.11	6.97	0	0.17	0	0.07	0	19.86	0.03	0	0.21	0	0	0	0	0	0	0	0	0	0	0	0	0	0	0.02	0	0	0
114_Phalaenopsis_equestris	0.1	0	0	0	0	0	0	0.02	2.86	0.3	0	0	0	0	0.04	2.2	0	0	0	0.16	0.11	6.64	0	0.04	0	0	0	20.31	0.04	0	0.01	0	0	0	0	0	0	0	0	0	0	0	0	0	0	0	0	0	0
116_Vanilla_planifolia	0	0	0	0	0	0	0	0	4.51	0	0.07	0	0	0	0	1.96	0	0	0	1.81	0.18	13.56	0	0	0	0	0	12.5	0.22	0	0	0	0	0	0	0	0	0	0	0	0	0	0	0	0.04	0.12	0	0	0
117_Cocos_nucifera	0	0	0	0	0	0	0	0.03	0.59	0.08	0	0	0	0	0	0.29	0	0	0	0.02	0.09	26.32	0	0.8	0	0.03	0	16.83	0.19	0	0.12	0	0	0	0	0	0	0	0	0	0	0	0	0	0	0.16	0	0.04	0.06
118_Elaeis_guineensis	0.24	0	0	0	0	0	0	0.08	1.22	0	0	0	0	0	0	0.49	0	0	0	0.02	0.2	20.93	0	0	0	0	0	12	0.1	0	0.44	0	0	0	0	0	0	0	0	0	0	0	0	0	0	0.25	0	0.09	0
119_Elaeis_oleifera	0	0.01	0	0	0	0	0	0.13	1.7	0.13	0	0	0	0	0.27	0.56	0	0	0	0	0.27	22.94	0	0.16	0	0	0	12.62	0.46	0	0.13	0	0	0	0	0	0	0	0	0	0	0	0	0	0	0.42	0	0.1	0.1
120_Calamus_simplicifolius	0	0.1	0	0	0	0	0	0	2.76	0.3	0.53	0	0	0	0	2.82	0	0	0	0.02	0.16	12.79	0	0.24	0	0	0	15.38	0	0	0.07	0	0	0	0	0	0	0	0	0	0.02	0	0	0	0	0.13	0	0.15	0
122_Ananas_comosus	0.52	0	0	0	0	0	0	0.14	1.56	0.08	0.04	0	0	0	0	0	0	0	0	0.63	0	3.48	0	2.07	0	0	0	8.65	0.09	0	1.3	0	0	0	0	0	0	0	0	0	0	0	0	0	0.02	0	0	0	0.1
123_Raddia_distichophylla	0	0	0	0	0	0	0	0.07	2.72	0	0.02	0	0	0	0	0.17	0	0	0.06	0.06	0	8.88	0	0	0	0	0	12.61	0	0	0.56	0.2	0.43	0	0	0	0	0	0	0	0.01	0	0	0	0	0.3	0.04	0	0.1
124_Leersia_perrieri	0	0	0	0.02	0	0	0	0.15	4.8	0	0	0	0	0	0	0	0	0	0	0.17	0.06	6.46	0	0	0	0	0	12.74	0.04	0	0.61	0.15	1.11	0	0	0	0	0	0	0	0	0	0	0	0.11	1.2	0.24	0	0
125_Oryza_barthii	0	0	0	0	0	0	0	0.15	3.37	0	0	0	0	0	0	0.01	0	0	0	0.21	0	3.76	0	0	0	0	0	9.63	0.01	0	0.49	0.07	0.99	0	0	0	0	0	0	0	0.01	0	0	0	0.02	1.16	0.54	0	0
126_Oryza_brachyantha	0	0	0	0	0	0	0	0	1.18	0	0	0	0	0	0	0	0	0	0	0.2	0	3.98	0	0	0	0.02	0	6.34	0	0	0.36	0	0.22	0	0	0	0	0	0	0	0	0	0	0	0.08	0.54	0.18	0	0
127_Oryza_glaberrima	0	0	0	0	0	0	0	0.08	3.16	0	0	0	0	0	0	0	0	0	0	0.21	0.01	4.01	0	0	0	0	0	10.68	0.04	0	0.49	0.03	0.94	0	0	0	0	0	0	0	0	0	0	0	0.02	0.93	0.46	0	0
128_Oryza_glumipatula	0	0	0	0	0	0	0	0	3.27	0	0	0	0	0	0	0	0	0	0	0.22	0	3.96	0	0	0	0	0	11.5	0.04	0	0.52	0.1	0.97	0	0	0	0	0	0	0	0	0	0	0	0.04	0.57	0.54	0.05	0
129_Oryza_longistaminata	0	0	0	0	0	0	0	0	3.48	0	0	0	0	0	0	0.01	0	0	0	0.15	0.03	3.75	0	0	0	0	0	12.01	0.02	0	0.49	0.04	0.87	0	0	0	0	0	0	0	0	0	0	0	0.03	1.46	0.51	0	0
130_Oryza_meridionalis	0	0	0	0	0	0	0	0.04	2.94	0.14	0	0	0	0	0	0	0	0	0	0.27	0	3.97	0	0	0	0	0	12.45	0	0	0.46	0.05	0.99	0	0	0	0	0	0	0	0	0	0	0	0.02	1.11	0.5	0.01	0
131_Oryza_meyeriana_var._granulata	0	0	0	0	0	0	0	0	1.1	0.18	0	0	0	0	0	0.08	0	0	0	0	0.3	6.98	0	0	0	0	0	34.42	0	0	0.36	0	0.15	0	0	0	0	0	0	0	0	0	0	0	0	0.09	0.28	0	0
132_Oryza_punctata	0	0	0	0	0	0	0	0	2.38	0.03	0	0	0	0	0	0	0	0	0	0.16	0.05	5.45	0	0	0	0	0	20.27	0	0	0.42	0.02	1.02	0	0	0	0	0	0	0	0	0	0	0	0.03	0.93	0.42	0	0
133_Oryza_rufipogon	0	0	0	0	0	0	0	0.03	2.92	0	0	0	0	0	0	0	0	0	0	0.23	0.09	3.96	0	0	0	0	0	15.79	0	0	0.46	0	0.95	0	0	0	0	0	0	0	0	0	0	0	0.04	0.57	0.47	0	0
134_Oryza_sativa	0	0	0	0	0	0	0	0	2.86	0.07	0	0	0	0	0	0	0	0	0	0.28	0.08	3.41	0	0	0	0	0	11.16	0	0	0.5	0.08	0.83	0	0	0	0	0	0	0	0	0	0	0	0.12	0.65	0.52	0	0
135_Oryza_sativa_f._spontanea	0.03	0	0	0	0	0	0	0.04	3.35	0	0	0	0	0	0	0	0	0	0	0.21	0	3.7	0	0	0	0	0	11.4	0	0	0.52	0.03	0.83	0	0	0	0	0	0	0	0	0	0	0	0.02	0.86	0.57	0	0
136_Zizania_latifolia	0	0	0	0.02	0	0	0	0.25	1.18	0	0	0	0	0	0	0.43	0	0	0	0.11	0	12.34	0	0.03	0	0	0	14.15	0.01	0	0.79	0	0.21	0	0	0	0	0	0	0	0	0	0	0	0.14	0.04	0.07	0	0
137_Brachypodium_distachyon	0.02	0	0	0	0	0	0	0.1	6.43	0	0.06	0	0.01	0	0	0	0	0	0	0.06	0.11	5.2	0	0	0	0	0	9.46	0.06	0	0.45	0	1.13	0	0	0	0	0	0	0	0	0	0	0	0.02	0.62	0.17	0.03	0
138_Dactylis_glomerata	0	0	0	0	0	0	0	0	3.37	0	0	0	0	0.03	0	0.04	0	0	0	0.11	0	7.66	0	0.04	0	0.22	0	39.58	0.03	0	0.45	0.3	0.5	0	0	0	0	0	0	0	0	0	0	0	0.01	0.14	0.01	0	0
139_Lolium_perenne	0	0	0	0	0	0	0	0.38	12.41	0	0	0	0	0.09	0	0.2	0	0.02	0	0.09	0	8.3	0	0.02	0	0	0	12.32	0.03	0	0.61	0.45	2.71	0	0	0	0	0	0	0	0	0	0	0	0	0.66	0.01	0	0
141_Hordeum_pubiflorum	0	0	0	0	0	0	0	0.07	2.49	0	0	0	0	0.01	0	0.18	0	0	0	0.14	0.03	12.26	0	0.02	0	0	0	43.51	0.1	0	0.19	0	0.75	0	0	0	0	0	0	0	0	0	0	0	0	0.31	0	0	0.01
142_Hordeum_vulgare	0	0	0	0	0	0	0	0.22	1.79	0.08	0	0	0	0.25	0	0.12	0	0	0	0.26	0	15.84	0	0	0	0	0	40.61	0	0	0.16	0.11	0.53	0	0	0	0	0	0	0	0	0	0	0	0	0.22	0	0	0
144_Aegilops_tauschii	0	0	0	0	0	0	0	0.18	2.9	0.07	0	0	0	0.1	0	0.16	0	0	0	0.25	0.01	11.79	0	0	0	0	0	28.73	0	0	0.24	0	0.53	0	0	0	0	0	0	0	0	0	0	0	0	0.12	0	0	0.05
145_Triticum_aestivum	0	0.11	0	0.12	0	0	0	0.53	2.59	0	0	0	0	0	0	0.2	0	0	0	0.23	0	10.21	0	0	0	0	0	30.53	0	0	0.17	0	0.45	0	0	0	0	0	0	0	0	0	0	0	0	0.05	0	0	0.04
146_Triticum_dicoccoides	0	0	0	0	0	0	0	0.32	2.5	0	0	0	0	0.17	0	0.23	0	0	0	0.12	0	10.86	0	0	0	0	0	32.2	0.11	0	0.17	0.02	0.65	0	0	0	0	0	0	0	0	0	0	0	0	0.42	0	0	0
147_Triticum_urartu	0	0	0	0	0	0	0	0.33	2.36	0.03	0.1	0	0	0.05	0	0.12	0	0	0	0.13	0	11.13	0	0	0	0	0	32	0	0	0.08	0.11	0.46	0	0	0	0	0	0	0	0	0	0	0	0	0.13	0	0	0.05
148_Eleusine_coracana	0	0	0	0	0	0	0	0.07	2.27	0	0	0	0	0	0	0.56	0	0	0	0.14	0.08	21.11	0	0	0	0	0	34.23	0	0	0.38	0.04	0.08	0	0	0	0	0	0	0	0	0	0	0	0	0.45	0.02	0	0
149_Eleusine_indica	0.1	0	0	0	0	0	0	0	4.53	0.07	0	0	0	0	0	0.47	0	0	0	0.23	0.04	16.59	0	0	0.12	0.05	0	25.22	0	0	0.45	0.02	0.2	0	0	0	0	0	0	0	0.02	0	0	0	0.03	0.75	0.02	0	0
150_Oropetium_thomaeum	0.04	0	0	0.07	0	0	0	0	3.69	0	0	0	0	0	0	1.22	0	0	0	0.88	0	4.62	0	0	0	0	0	14.59	0	0	0.29	0	0	0	0	0	0	0	0	0	0	0	0	0	0.06	1.48	0.1	0	0
151_Eragrostis_curvula	0	0	0	0	0	0	0	0	6.27	0	0.2	0	0	0	0	0.31	0	0	0	0.36	0.06	5.52	0	0.03	0	0	0	17.09	0.12	0	0.39	0	0.55	0	0	0	0	0	0	0	0	0	0	0	0.04	2.26	0.05	0	0
152_Eragrostis_tef	0	0	0	0.05	0	0	0	0	7.21	0	0	0	0	0	0	0.53	0	0	0	0.47	0	5.87	0	0	0	0	0	11.36	0.04	0	0.67	0.08	0.65	0	0	0	0	0	0	0	0	0	0	0	0.07	3.04	0	0	0
153_Sporobolus_alterniflorus	0	0	0	0	0	0	0	0	5.41	0	0	0	0	0	0	0.7	0	0	0	0.31	0	10.78	0	0	0	0	0	27.36	0	0	0.79	0.07	0.37	0	0	0	0	0	0	0	0	0	0	0	0	1.85	0	0	0
154_Zoysia_japonica	0	0	0	0	0	0	0	0	2.43	0	0	0	0	0	0.02	0.59	0	0	0	0.16	0.03	7.05	0	0	0	0	0	12.2	0.2	0	0.27	0	0.07	0	0	0	0	0	0	0	0	0	0	0	0.05	1.42	0	0	0
155_Zoysia_matrella	0	0	0	0	0	0	0	0.02	2.61	0	0	0	0	0	0	0.67	0	0	0	0	0.04	6.89	0	0	0.03	0	0	16.56	0	0	0.35	0	0.28	0	0	0	0	0	0	0	0	0	0	0	0	1.55	0	0	0.04
156_Zoysia_pacifica	0	0	0	0	0	0	0	0.02	2.23	0.37	0	0	0	0	0	0.62	0	0	0	0.19	0.04	7.52	0	0.1	0.04	0	0	13.89	0	0	0.28	0	0.1	0	0	0	0	0	0	0	0	0	0	0	0.08	1.42	0.04	0.03	0
157_Coix_aquatica	0	0	0	0	0	0	0	0	1.19	0	0	0	0	0	0	0.15	0	0	0	0.25	0	19.07	0	0.15	0	0	0	34.66	0	0	0.77	0	0.04	0	0	0	0	0	0	0	0	0	0	0	0	0.35	0	0	0
158_Miscanthus_sacchariflorus	0	0	0	0	0	0	0	0	2.4	0	0	0	0	0	0	0.56	0	0	0	0.07	0.03	11.82	0	0.05	0	0.01	0	37.71	0.03	0	0.11	0	0.28	0	0	0	0	0	0	0	0	0	0	0	0.02	0.74	0	0	0
159_Saccharum_hybrid_cultivar	0	0	0.07	0	0	0	0	0	4.84	0	0	0	0	0	0	0.39	0	0	0	0.12	0.03	10.32	0	0	0	0	0	17.29	0	0	0.19	0	0.28	0	0	0	0	0	0	0	0	0	0	0	0	1.39	0	0	0
160_Saccharum_spontaneum	0	0	0	0	0	0	0	0.03	4.87	0	0	0	0	0	0	0.33	0	0	0	0.07	0.03	10.34	0	0	0	0	0	22.74	0	0	0.36	0.07	0.41	0	0	0	0	0	0	0	0	0	0	0	0	1.25	0	0	0.06
161_Sorghum_bicolor	0	0.05	0	0	0	0	0	0	3.2	0	0	0	0	0	0	0.1	0	0	0	0.12	0	9.57	0	0	0	0	0	26.72	0	0	0.15	0.05	0	0	0	0	0	0	0	0	0	0	0	0	0	0.55	0	0	0
162_Zea_mays	0	0	0	0	0	0	0	0	1.84	0	0	0	0	0.02	0	0.5	0	0	0	0.29	0	17.7	0	0	0	0	0	34.87	0	0	0.4	0	0.14	0	0	0	0	0	0	0	0	0	0	0	0	0.69	0	0	0
163_Alloteropsis_semialata	0	0	0	0	0	0	0	0	3.67	0	0	0	0	0	0	0.16	0	0	0	0.27	0.04	7.58	0	0	0	0	0	24.19	0	0	0.29	0	0.42	0	0	0	0	0	0	0	0	0	0	0	0	1.08	0	0	0.03
164_Echinochloa_crus-galli	0	0	0	0	0	0	0	0.01	4.01	0	0	0	0	0	0	0.5	0	0	0.02	0.35	0.01	9.65	0	0	0	0	0	23.85	0	0	0.29	0.14	0.66	0	0	0	0	0	0	0	0	0	0	0	0	1.29	0	0	0.05
165_Cenchrus_americanus	0	0	0	0	0	0	0	0.27	1.62	0	0	0	0	0.22	0	0.08	0	0	0.08	0.05	0.09	13.62	0	0	0	0	0.09	36.09	0.07	0	0.22	0	0.26	0	0	0	0	0	0	0	0	0	0	0	0.08	0.75	0	0	0
166_Setaria_italica	0	0	0	0	0	0	0	0	3.96	0	0	0	0	0	0	0.3	0	0	0	0.07	0.07	8.3	0	0	0	0	0.07	19.5	0.03	0	0.29	0	0.89	0	0	0	0	0	0	0	0	0	0	0	0	1.07	0.03	0	0
167_Setaria_viridis	0	0	0	0	0	0	0	0.04	3.65	0	0.06	0	0	0	0	0.29	0	0	0	0.11	0.09	8.3	0	0.05	0	0	0	21.23	0	0	0.2	0	0.78	0	0	0	0	0	0	0	0	0	0	0	0	0.6	0	0	0
168_Dichanthelium_oligosanthes	0	0	0	0	0	0	0	0.04	1.81	0	0	0	0	0.02	0	0.13	0	0	0	0.13	0.08	12.98	0	0	0	0	0	24.07	0.44	0	0.32	0.01	0.03	0	0	0	0	0	0	0	0	0	0	0	0.01	0.45	0.02	0.02	0
169_Urochloa_ruziziensis	0	0	0	0	0	0	0	0	3.01	0	0	0	0	0	0	0.28	0	0	0	0.2	0.06	11.52	0	0.02	0	0	0	32.01	0.07	0	0.35	0	0.74	0	0	0	0	0	0	0	0	0	0	0	0.02	1.12	0	0	0
170_Panicum_miliaceum	0	0	0	0.05	0	0	0	0	3.27	0	0	0	0	0	0	0.44	0	0	0	0.26	0	7.31	0	0	0	0	0	28.69	0.07	0	0.32	0	0.46	0	0	0	0	0	0	0	0.03	0	0	0	0	1.21	0	0	0
171_Panicum_hallii	0	0	0	0	0	0	0	0	1.75	0	0	0	0	0	0	0.32	0	0	0	0.1	0.12	7.4	0	0	0	0.03	0	36.67	0	0	0.15	0	0.56	0	0	0	0	0	0	0	0	0	0	0	0	1.06	0	0	0
172_Eichhornia_paniculata	0.05	0	0	0	0	0	0	0	2.52	0.22	0	0	0	0.01	0	0.41	0	0	0.01	0	0	10.14	0	0.35	0	0	0	13.69	0	0	1.23	0	0	0	0	0	0	0	0	0	0	0	0	0	0	0.03	0.03	0	0.02
174_Musa_acuminata	0	0	0	0	0	0	0	0	0.74	0.57	0	0	0	0	0	1.77	0	0	0	0.04	0.04	26.08	0	0	0	0	0	17.61	0.02	0	0.09	0	0	0	0	0	0	0	0	0	0.04	0	0	0	0	0.74	0	0	0.35
175_Musa_balbisiana	0	0	0	0.07	0	0	0	0	0.63	0.48	0.21	0	0	0	0	1.81	0	0	0	0	0.22	28.11	0	0.3	0	0	0	13.64	0.03	0	0.33	0	0	0	0	0	0	0	0	0	0	0	0	0	0.15	0.85	0.1	0.29	0
176_Musa_itinerans	0	0	0	0.03	0	0	0	0.4	1.07	0	0.04	0	0	0	0	1.68	0	0	0	0.02	0.19	25.47	0	0.01	0	0	0	15.08	0	0	0.1	0	0	0	0	0	0	0	0	0	0	0	0	0	0.17	0.69	0	0	0
177_Musa_schizocarpa	0	0.57	0	0	0	0	0	0.38	1.06	0	0.03	0	0	0	0.06	1.81	0	0	0	0	0.03	28.9	0	0	0	0	0	18.56	0	0	0.06	0	0	0	0	0	0	0	0	0	0.04	0	0	0	0.16	0.7	0	0	0
178_Berberis_thunbergii	0	0.02	0	0.03	0	0	0	0.41	4.04	0.19	0	0	0	0.17	0	0.22	0	0	0	0.02	0.35	5.32	0	0.02	0	0.14	0	13.61	0.01	0	0.77	0	0	0	0	0	0	0	0	0	0.04	0	0	0	0.37	0	0	0.05	0
179_Eschscholzia_californica	0.23	0	0	0	0	0	0	0	3.23	0.1	0.18	0	0	0	0	0.03	0	0	0	0	0.19	9.68	0	1.53	0.07	0.01	0	7.67	0.02	0	1.35	0	0	0	0	0	0	0	0	0	0.02	0	0	0	0.1	0.88	0	0.04	0.44
180_Macleaya_cordata	0	0	0	0.02	0	0	0	0.01	2.14	0.03	0	0	0	0	0.01	0.18	0	0.12	0	0	0.04	6.97	0	0.25	0	0.01	0	6.81	0.08	0	0.85	0	0	0	0	0	0	0	0	0	0.01	0	0	0	0.06	0.26	0	0.31	0.16
181_Papaver_somniferum	0	0	0	0	0.5	0	0	0.78	3.98	0	0	0	0	0.42	0.06	0.09	0	0	0	0.18	0.08	14.41	0	0.13	0	0	0	13.08	0.01	0	0.08	0	0	0	0	0	0	0	0	0	0	0	0	0	0.22	0.03	0	0.07	0.07
182_Aquilegia_coerulea	0	0	0	0.02	2.41	0	0	0.07	4.72	0.08	0	0	0.03	0.02	0.26	0.1	0.04	0	0	0.41	0.22	7.71	0	0.08	0	0	0	7.95	0.05	0	0.1	0	0	0	0	0	0	0	0	0	0	0	0	0	0.37	1.21	0	0.05	0.03
183_Nelumbo_nucifera	0	0	0	0.21	0	0	0	0	6.35	0.28	0	0	0	0.02	0	2.12	0	0	0	0	0.04	9.32	0	0.02	0	0	0	9.38	0.02	0	0.03	0	0	0	0	0	0	0	0	0	0.04	0	0	0	0.02	0.85	0	0.14	0.02
184_Macadamia_integrifolia	0	0	0	0	0	0	0	0.1	4.73	0.12	0.04	0	0	0	0	2.65	0	0	0	0	0.59	7.02	0	0.08	0	0	0	10.38	0.05	0	0.5	0	0	0	0	0	0	0	0	0	0	0	0	0	0	2.26	0	0.08	0.48
185_Kalanchoe_fedtschenkoi	0	0	0	0	0	0	0	0	2.12	0	0	0	0	0	0	0	0	0	0	0.01	0.08	6.86	0	0.02	0	0	0	4.23	0.38	0	0.49	0	0	0	0	0	0	0	0	0	0	0.03	0	0	0	0	0	0	0
186_Sedum_album	0	0.02	0	0	0.34	0	0	0.11	1.53	0	0.19	0	0	0.06	0	0	0	0	0	0	0.03	7.7	0	0.07	0	0.03	0	9.33	0.1	0	0	0	0	0	0	0	0	0	0	0	0.04	0	0	0	0.07	0.13	0	0.06	0.04
188_Cissus_quadrangularis	0	0	0	0	0	0	0	0	6.61	0.01	0	0	0	0	0.05	0	0	0	0	0.07	0.52	17.1	0	0	0	0	0.02	13.77	0.01	0	1.58	0	0	0	0	0	0	0	0	0	0.04	0	0	0	0	0.01	0	0	0
189_Vitis_aestivalis	0	0	0	0	0	0	0	0	5.62	0	0	0	0	0	0	0.08	0	0	0	0	1.01	8.7	0	0	0	0	0	5.39	0	0	0.02	0	0	0	0	0	0	0	0	0	0	0	0	0	0.01	0	0	0	0
190_Vitis_cinerea_x_Vitis_riparia	0	0	0	0	0	0	0	0.16	7.54	0.06	0	0	0	0	0	0.29	0	0	0	0	0.67	17.16	0	0.05	0	0	0	15.93	0	0	1.26	0	0	0	0	0	0	0	0	0	0	0	0	0	0.22	0.11	0	0	0
191_Vitis_riparia	0.02	0	0	0.08	0	0	0	0.02	6.22	0.08	0.02	0	0	0	0	0.13	0	0	0	0.03	1.04	15.79	0	0	0	0	0	14.67	0.34	0	1.3	0	0	0	0	0	0	0	0	0	0	0	0	0	0.01	0.1	0	0	0.02
193_Vitis_vinifera	0.02	0	0	0	0	0	0	0	6.09	0.06	0	0	0	0	0	0.16	0	0	0	0	1	15.77	0	0.07	0	0	0.02	15.2	0.06	0	1.14	0	0	0	0	0	0	0	0	0	0	0	0	0	0.06	0.1	0	0	0
194_Vitis_x_labruscana_x_Vitis_vinifera	0.05	0	0	0.03	0	0	0	0	6.27	0	0	0	0	0	0	0.2	0	0	0	0.02	1.09	15.55	0	0	0	0	0	19.99	0.03	0	1.75	0	0	0	0	0	0	0	0	0	0	0	0	0	0	0.08	0	0	0
195_Aristotelia_chilensis	0	0	0	0	0	0	0	0	3.65	0	0	0	0	0	0	1.59	0	0	0	0	0	4.1	0	0	0	0	0	2.45	0	0	0.62	0	0	0.08	0	0	0	0	0	0	0	0	0	0	0	0	0	0	0
196_Cephalotus_follicularis	0	0	0	0	0.16	0	0	0.23	1.69	0.06	0.29	0	0	0	0	0.43	0	0.12	0	0.3	0.45	12.9	0	0.14	0	0	0.01	21.43	0.01	0	0.13	0	0	0	0	0	0	0	0	0	0	0	0	0	0	0.06	0	0.27	1.26
197_Populus_simonii	0	0	0	0	0	0	0	0.04	1.23	0.23	0	0	0	0	0.06	0.1	0	0	0	0.14	0.26	7.63	0	0.09	0	0	0	19.13	0	0	0	0	0	0	0	0	0	0	0	0	0	0	0	0	0.08	2.84	0.53	0	0
198_Salix_brachista	0.08	0	0	0	0	0	0	0.07	0.46	0	0	0	0	0	0	0.06	0	0	0	0.05	0.23	11.37	0	0	0	0	0	15.21	0	0	0	0	0	0	0	0	0	0	0	0	0	0	0	0	0.07	5.37	1.8	0.05	0
199_Caryocar_brasiliense	0	0	0	0	0	0	0	0.47	1.85	0	0.07	0	0	0.06	0.05	0.27	0	0	0	0.71	0.9	17.72	0	0	0	0	0	12.64	0	0	0.14	0	0	0	0	0	0	0	0	0	0	0	0	0	0	0	0	0.21	0
200_Ricinus_communis	0.24	0	0	0	0	0	0	0.48	0.15	0	0.1	0	0	0	0	0.16	0	0	0	0.45	2.83	7.8	0	0	0	0	0	23.97	0	0	0	0	0	0	0	0	0	0	0	0	0	0	0	0	0.2	0.04	0.11	0	0
201_Jatropha_curcas	0	0	0	0	0	0	0	0	4.05	0	0.02	0	0	0	0	0.47	0	0	0	0.52	0.99	7.74	0	0	0	0.05	0	20.42	0.14	0	0.16	0	0	0	0	0	0	0	0	0	0.06	0	0	0	0	0.1	0.05	0	0
202_Manihot_esculenta	0.45	0	0	0	0	0	0	0.05	1.7	0	0.02	0	0	0	0	0.25	0	0	0	0.02	0.6	7.22	0	1.62	0	0	0	26.29	0.01	0	0.33	0	0	0	0	0	0	0	0	0	0	0	0	0	0	0.05	0	0	0
203_Hevea_brasiliensis	0	0.12	0	0	0	0	0	0	0.35	0	0	0	0	0	0	0.93	0	0	0	0.74	1.1	10.97	0	0	0	0	0	44.17	0	0	1.05	0	0	0	0	0	0	0	0	0	0	0	0	0	0	0.1	0	0	0
205_Linum_usitatissimum	0	0	0	0.01	0	0	0	0.01	7.34	0.08	0.02	0	0	0	0	0.02	0	0	0	0.19	0.01	11.5	0	0.07	0	0	0	12.62	0.12	0	0.14	0	0	0	0	0	0	0	0	0	0	0.02	0	0	0.15	0	0	0.06	0.02
206_Passiflora_edulis	0	0	0	0	0	0	0	0	5.68	0.01	0	0	0	0	0	0	0	0	0	0	0.87	7.3	0	0	0	0	0	15.22	0.09	0	0	0	0	0	0	0	0	0	0	0	0	0	0	0	0.12	0.18	0	0	0
207_Rhizophora_apiculata	0.2	0.09	0	0.14	0	0	0	0	2.02	0.15	0	0	0	0	0	1.57	0	0	0	0.16	2.77	12.32	0	0.19	0	0.04	0	12.11	0.18	0	0.03	0	0	0	0	0	0	0	0	0	0	0	0	0	0.36	1.67	0	0	0
208_Populus_alba	0	0	0	0.09	0	0	0	0.06	1.29	0.15	0.07	0	0	0	0	0.05	0	0	0	0.05	0.1	7.06	0	0	0	0	0	20.64	0.01	0	0.13	0	0	0	0	0	0	0	0	0	0	0	0	0	0.17	2.96	0.33	0.07	0
209_Populus_euphratica	0.06	0	0	0	0	0	0	0	0.79	0	0	0	0	0	0	0.08	0	0	0	0	0.57	8.17	0	0	0	0	0	30.42	0	0	0.2	0	0	0	0	0	0	0	0	0	0	0	0	0	0.01	2.55	0.36	0	0.13
210_Populus_trichocarpa	0	0	0	0	0	0	0	0.11	0.93	0.12	0	0	0	0.02	0	0.05	0	0	0	0.11	0.23	7.23	0	0	0	0	0	21.18	0.06	0	0	0	0	0	0	0	0	0	0	0	0	0	0	0	0.18	2.97	0.22	0.04	0
212_Glycine_tomentella	0	0	0	0	0.03	0	0	0	1.53	0	0	0	0	0	0	1.3	0	0	0	0.31	0.21	13.35	0	0	0	0	0	17.98	0.17	0	0	0	0	0	0	0	0	0	0	0	0	0	0	0	0.22	0.92	0	0.61	0.02
213_Carpinus_fangiana	0	0	0	0	0	0	0	0	4.87	0.06	0.04	0	0	0	0	0.05	0	0	0	0.32	0.13	5.16	0	0.1	0	0.04	0	10.78	0.35	0	1.97	0	0	0	0	0	0	0	0	0	0	0	0	0	0.02	0.28	0	0	0.1
214_Chamaecrista_fasciculata	0	0	0	0	0	0	0	0	3.31	0.25	0.01	0	0	0	0	0.36	0	0	0	0	0.07	13.38	0	0.29	0	0	0	4.65	0.03	0	0	0	0	0	0	0	0	0	0	0	0	0	0	0	0	1.07	0	0	0
215_Vachellia_collinsii	0	0	0	0	0	0	0	0	2.18	0.16	0	0	0	0.04	0	1.54	0	0	0	0.06	0.38	7.86	0	0.05	0	0	0	5.69	0.13	0	0.54	0	0	0	0	0	0	0	0	0	0.04	0	0	0	0	0.27	0.07	0.04	0.04
216_Mimosa_pudica	0	0	0	0	0	0	0	0.1	1.43	0.01	0	0	0	0	0	1.5	0	0	0	0	0.14	4.81	0	0	0	0	0	4.22	0	0	0.25	0	0	0	0	0	0	0	0	0	0	0	0	0	0.02	1.89	0.21	0	0
217_Prosopis_alba	0.02	0	0	0	0	0	0	0	1.01	0.07	0	0	0	0	0	0.26	0	0	0	0.02	0.13	3.74	0	0.02	0	0	0	9.61	0	0	0	0	0	0	0	0	0	0	0	0	0	0	0	0	0.13	0.14	0	0	0
218_Cercis_canadensis	0.03	0	0	0	0	0	0	0.06	2.53	0.1	0.03	0	0	0	0	0	0	0.03	0	0.03	0.55	8.28	0	0.05	0	0	0.02	12.08	0.13	0	0.07	0	0	0	0	0	0	0	0	0	0	0	0	0	0.03	0.2	0	0	0
219_Nissolia_schottii	0	0	0	0	0	0	0	0	1.54	0.7	0	0	0	0.01	0	0.68	0	0	0	0.02	0.25	6.65	0	0.27	0	0.15	0	10.72	0.07	0	0.07	0	0	0	0	0	0	0	0	0	0	0	0	0	0.01	0.35	0	0.33	0.2
220_Arachis_duranensis	0	0	0	0.03	0	0	0	0.07	1.48	0	0	0	0	0	0	0.32	0	0	0	0.08	0.21	4.2	0	0.04	0	0	0	38.19	0.07	0	0.34	0	0	0	0	0	0	0	0	0	0	0	0	0	0	1.07	0	0	0.04
221_Arachis_hypogaea	0	0	0	0	0	0	0	0	1.53	0	0.11	0	0	0.09	0	0.25	0	0	0	0	0.19	4.11	0	0.44	0	0	0	36.66	0.07	0	0.23	0	0	0	0	0	0	0	0	0	0	0	0	0	0.05	1.08	0.09	0.07	0.07
222_Arachis_ipaensis	0	0	0	0	0	0	0	0.08	1.45	0	0	0	0	0.26	0.03	0.36	0	0	0	0.03	0.2	4.09	0	0	0	0	0	42.63	0	0	0.12	0	0	0	0	0	0	0	0	0	0	0	0	0	0.03	0.78	0	0	0
223_Arachis_monticola	0	0	0	0	0	0	0	0	1.51	0.02	0.15	0	0	0	0.08	0.36	0.14	0	0	0	0.15	4.08	0	0.08	0	0.01	0	38.74	0	0	0.11	0	0	0	0	0	0	0	0	0	0	0	0	0	0	0.8	0.05	0	0.61
224_Lupinus_angustifolius	0	0	0	0.01	0	0	0	0	1.77	0.14	0	0	0	0	0	1.66	0	0	0	0.11	0.04	14.81	0	0.01	0	0	0	8.32	0	0	0.25	0	0	0	0	0	0	0	0	0	0	0.22	0	0	0.02	1.32	0	0	0
225_Cicer_arietinum	0	0	0	0	0.08	0	0	0.11	2.67	0	0	0	0	0	0	0.32	0	0	0	0.07	0.26	14.64	0	0	0	0	0	12.26	0	0	0	0	0	0	0	0	0	0	0	0	0	0	0	0	0	0.07	0	0.04	0.07
226_Cicer_echinospermum	0	0	0	0	0	0	0	0.27	2.4	0.02	0.02	0	0	0	0.11	0.26	0	0	0	0.03	0.26	16.05	0	0	0	0	0	13.45	0.03	0	0.12	0	0	0	0	0	0	0	0	0	0	0	0	0	0	0.14	0	0.05	0.11
227_Cicer_reticulatum	0	0	0	0	0	0	0	0.16	3.64	0	0	0	0	0	0	0.36	0	0	0	0.04	0.13	13.52	0	0	0	0	0	10.51	0	0	0	0	0	0	0	0	0	0	0	0	0	0	0	0	0.02	0.09	0.02	0	0
229_Vicia_faba	0	0.13	0	0	0.16	0	0	0.07	2.22	0.05	0.1	0	0	0	0.11	2.1	0	0	0	0	0	8.82	0	0	0	0.22	0	8.37	0	0	0	0	0	0	0	0	0	0	0	0	0	0	0	0	0	0.72	0	0.14	0.09
230_Medicago_truncatula	0	0.28	0	0	0.06	0	0	0	6.55	0.02	0	0	0	0	0	1.11	0	0	0	0.15	0	7.35	0	0.08	0	0	0	7.91	0.02	0	2.02	0	0	0	0	0	0	0	0	0	1.13	0	0	0	0.02	1.71	0.03	0	0.17
233_Trifolium_subterraneum	0.02	0	0	0.01	0.23	0	0	0	3.86	0.04	0.03	0	0	0	0.01	0.18	0	0	0	0.03	0.01	10.79	0	0	0	0	0	8.39	0	0	0.14	0	0	0	0	0	0	0	0	0	0.41	0	0	0	0.04	1.33	0.03	0	0.05
234_Lotus_japonicus	0	0	0	0	0	0.12	0	0.11	4.6	0.1	0	0	0	0.13	0	0.94	0	0.11	0	0.33	0.14	10.94	0	0	0	0	0	9.94	0.28	0	0.19	0	0	0	0	0	0	0	0	0	0	0	0	0	0	1.09	0.13	0	0
235_Abrus_precatorius	0	0	0	0	0	0	0	0	1.73	0.59	0	0	0	0	0	1.33	0	0	0	0.27	0.89	6.21	0	0	0	0.03	0	13.79	0	0	0	0	0	0	0	0	0	0	0	0	0	0	0	0	0.08	0.11	0	0	0.1
236_Cajanus_cajan	0	0.21	0	0.25	0	0	0	0	1.09	0.11	0.6	0	0	0	0	0.15	0	0	0	0.5	0.61	8.61	0	0.52	0	0.2	0	12.74	0.2	0	0.67	0	0	0	0	0	0	0	0	0	0	0	0	0	0	0.13	0	0.15	0
237_Glycine_max	0	0	0	0.16	0	0	0	0	2.39	0	0.03	0	0	0	0.03	0.57	0	0	0	0.2	0.23	12.61	0	0.01	0	0	0	18.8	0.01	0	0	0	0	0	0	0	0	0	0	0	0	0	0	0	0.29	0.83	0.06	0.07	0
238_Glycine_soja	0	0.09	0	0	0	0	0	0	1.66	0.06	0	0	0	0	0	0.4	0	0	0	0.2	0.14	9.38	0	0	0	0	0	27.59	0	0	0	0	0	0.02	0	0	0	0	0	0	0	0	0	0	0.17	0.28	0	0.42	0
239_Mucuna_pruriens	0	0	0	0.14	0	0	0	0	0.95	0.05	0.19	0	0	0	0.07	0.64	0	0.02	0	0	0.24	6.5	0	0.21	0	0.05	0	12.39	0	0	0	0	0	0	0	0	0	0	0	0	0	0	0	0	0.13	0.15	0	0.17	0
241_Phaseolus_vulgaris	0.08	0	0	0.02	0	0	0	0	3.93	0	0	0	0	0	0	0.21	0	0	0	0.12	0.01	13.83	0	0.15	0	0	0	15.29	0	0	0.02	0	0	0	0	0	0	0	0	0	0	0	0	0	0	0.04	0	0	0
242_Spatholobus_suberectus	0	0	0	0.57	0	0	0	0	0.79	0.18	0.09	0	0	0	0.24	0.43	0	0	0	0.44	0.13	7.48	0	0.76	0	0.02	0	7.7	0	0	0.12	0	0	0	0	0	0.38	0	0	0	0	0	0	0	0	0.44	0	0.03	0
243_Vigna_angularis	0	0	0	0	0	0	0	0	0.68	0.03	0.05	0	0	0	0	0.14	0	0	0	0.21	0.02	11.43	0	0.04	0	0	0	12.51	0.41	0	0.24	0	0	0	0	0	0	0	0	0	0	0	0	0	0.05	0.05	0	0	0.05
244_Vigna_radiata	0	0	0	0	0	0	0	0	0.43	0	0	0	0	0	0	0.14	0	0	0	0.48	0.02	13.3	0	0	0	0	0	14.49	0.26	0	0.15	0	0	0	0	0	0	0	0	0	0	0	0	0	0	0.05	0	0	0
245_Vigna_unguiculata	0	0	0	0	0	0	0	0.03	0.63	0.01	0	0	0	0	0	0.17	0	0	0	0	0.22	11.17	0	0	0	0	0.46	14.2	0	0	0.08	0	0	0	0	0	0	0	0	0	0.02	0	0	0	0.08	0.03	0	0	0.13
246_Quillaja_saponaria	0	0.03	0	0	0	0	0	0	2.68	0	0	0	0	0	0	2.08	0	0	0	0	1.16	3.89	0	0.01	0	0	0	4.98	0.1	0	0	0	0	0	0	0	0	0	0	0	0	0	0	0	0.15	0	0	0	0.03
247_Cannabis_sativa	0.04	0	0	0	1.43	0	0	0	4.74	0.04	0	0	0	0	0.01	0	0	0	0	0.76	0.02	17.92	0	0	0	0.07	0	17.29	0	0	0.69	0	0	0	0	0	0	0	0	0	0	0	0	0	0.14	0	0	0.05	0.08
248_Humulus_lupulus	0	0	0	0	0	0	0	0.1	1.89	0	0.04	0	0	0	0	0	0	0	0	0.4	0.24	10.19	0	0	0	0	0.09	30.28	0	0	0	0	0	0	0	0	0	0	0.03	0	0	0	0	0	0.04	0	0	0	0.18
249_Parasponia_andersonii	0	0	0	0	0	0	0	0	1.35	0.04	0	0	0	0	0	0	0	0	0	0	0.03	10.05	0	0.21	0	0	0	14.92	0	0	0.12	0	0	0	0	0	0	0	0	0	0	0	0	0	0	0.01	0.02	0	0.26
250_Trema_orientale	0	0	0	0	0	0	0	0.01	1.33	0	0	0	0	0	0	0	0	0.02	0	0	0.01	8.55	0	0	0	0	0	9.11	0.01	0	0.03	0	0	0.03	0	0	0	0	0	0	0	0	0	0	0	0.03	0	0	0.28
251_Artocarpus_camansi	0	0	0	0	0	0	0	0	0.37	0.74	0.12	0	0	0	0	0	0	0	0	0	0.14	17.13	0	0.03	0	0	0	17.76	0	0	0.09	0	0	0	0	0	0	0	0	0	0	0	0	0	0	0	0.06	0	0
252_Ficus_carica	0	0	0	0	0	0	0	0	0.51	0	0.01	0	0	0	0	0	0	0	0	0.27	0.06	4.98	0	0.19	0	0	0	5.62	0	0	0	0	0	0	0	0	0	0	0	0	0	0	0	0	0.01	0.11	0	0	0.17
253_Ficus_erecta	0.1	0	0	0	0	0	0	0	1.03	1.69	0	0	0	0	0	0.08	0	0	0	0.67	0.26	6.25	0	0.3	0	0	0.11	8.38	0	0	0.26	0	0	0	0	0	0	0	0	0	0.84	0	0	0	0	0.11	0	0.22	0
254_Morus_notabilis	0	0	0	0.04	0	0	0	0	0.8	0.07	0.09	0	0	0	0	0.2	0.06	0	0	0.13	0.13	16.21	0	0.03	0	0.03	0	10.5	0.02	0	0.31	0	0	0	0	0	0	0	0	0	0	0	0	0	0.04	0.05	0	0.2	0.01
255_Ochetophila_trinervis	0	0	0	0	0	0	0	0.19	2.34	0.08	0.32	0	0	0	0	0.04	0	0	0	0.37	0.64	6.18	0	0	0	0	0	10.95	0.05	0	0	0	0	0	0	0	0	0	0	0	0	0	0	0	0	0	0	0	0.08
257_Ziziphus_jujuba	0	0	0	0	0	0	0	0.24	1.07	0.9	0.68	0	0	0	0	0	0	0	0	0.71	0.33	7.82	0	0.6	0	0	0	16.53	0.01	0	1.49	0	0.02	0	0	0	0	0	0	0	0	0	0	0	0.25	0	0	0.17	0.33
258_Prunus_avium	0.05	0	0	0	0	0	0	0.11	1.89	0.01	0.12	0	0	0.48	0	0.09	0	0	0	0.27	0.44	8.97	0	0.01	0	0.01	0	12.5	0.08	0	0.43	0	0.04	0	0	0	0	0	0	0	0	0	0	0	0.04	1.88	0	0	0.02
259_Prunus_dulcis	0	0	0	0	0	0	0	0.06	1.73	0.01	0	0	0	0	0	0.07	0	0	0	0.62	0.79	9.69	0	0.1	0	0	0.01	14.06	0	0	0.62	0.06	0	0	0	0	0.35	0	0	0	0.22	0	0	0	1.13	1.19	0	0	0
260_Prunus_mume	0	0	0	0	0	0	0	0.08	1.39	0.01	0	0	0	0	0.02	0.09	0	0	0	0.26	0.46	8.03	0	0.16	0	0.07	0	10.39	0.07	0	0.4	0	0	0	0	0	0	0	0.42	0	0.08	0	0	0	0.64	1.07	0	0.03	0.04
261_Prunus_persica	0	0	0	0.37	0	0	0	0.03	1.92	0.02	0	0	0	0	0	0	0	0	0	0.45	0.45	8.8	0	0.08	0	0.04	0	10.56	0.06	0	0.29	0	0	0	0	0	0	0	0	0	0.09	0	0	0	0.38	1.17	0	0.1	0
262_Prunus_yedoensis	0	0	0	0.02	0.03	0.02	0	0.16	2.4	0.12	0.07	0	0	0.02	0	0.15	0	0.03	0	0.29	0.3	8.69	0	0.01	0	0.02	0	10.29	0.02	0	0.44	0	0.01	0	0	0	0	0	0	0	0.52	0	0	0	1.03	0.98	0	0.05	0.1
263_Malus_baccata	0.01	0	0	0	0	0	0	0.01	1.4	0.17	0	0	0	0	0	1.91	0	0	0	0.88	0.3	10.95	0	0	0	0	0	22.6	0	0	1.7	0	0.12	0	0	0	0	0	0	0	0	0	0	0	0.01	3.28	0	0	0
264_Malus_domestica	0	0	0	0	0	0	0	0.01	1.61	0	0	0	0	0	0	2.21	0	0	0	0.88	0.45	11.25	0	0	0	0	0	21.17	0	0	1.52	0	0.13	0	0	0	0	0	0.12	0	0	0	0	0	0.03	3.26	0	0.02	0.01
265_Pyrus_betulifolia	0	0	0	0	0	0	0	0	2.08	0	0.16	0	0	0.04	0	0.83	0	0	0	1.53	0.28	9.46	0.25	0.12	0	0.04	0	15.99	0	0	1.55	0	0.19	0	0	0	0	0	0.16	0	0.01	0	0	0	0.02	3.93	0	0	0
266_Pyrus_x_bretschneideri	0.05	0	0	0	0	0	0	0	1.79	0.03	0	0	0	0	0	0.65	0	0	0	1.64	0.31	10.59	0	0	0	0	0	16.53	0.1	0	1.46	0	0.15	0	0	0	0	0	0.16	0	0	0	0	0	0.02	3.69	0	0	0
267_Pyrus_ussuriensis_x_Pyrus_communis	0	0	0	0	0	0	0	0.02	1.63	0.72	0	0	0.07	0	0	0.77	0	0.02	0	1.77	0.22	10.93	0	0	0	0	0	18.84	0	0	1.3	0	0.18	0	0	0	0.2	0	0	0	0	0	0	0	0	4.9	0	0	0
268_Dryas_drummondii	0	0	0	0.03	0	0	0	0	1.86	0.01	0	0	0	0	0	0.04	0.02	0	0	0.04	0.24	5	0	0.07	0	0	0	9.8	0.02	0	0.81	0	0	0	0	0	0	0	0	0	0.01	0	0	0	0.05	0.76	0	0.12	0.12
269_Purshia_tridentata	0	0	0	0	0	0	0	0.01	2.9	0.05	0	0	0	0	0	0.05	0	0	0.03	0	0.62	5.21	0	0.11	0	0.26	0	8.93	0.01	0	1.31	0	0	0	0	0	0	0	0	0	0	0	0	0	0.02	0.28	0	0.11	0.09
270_Geum_urbanum	0	0	0	0	0	0	0	0.04	3.36	0.13	0.07	0	0.01	0	0	0.06	0	0.09	0	0	0.64	7.81	0	0	0	0	0	26.27	0.07	0	0.12	0	0	0	0	0	0	0	0	0	0	0	0	0	0	0.09	0	0	0
273_Fragaria_nubicola	0.55	0	0	0	0	0	0	0.17	5.01	0	0	0	0	0	0	0	0	0	0	0.27	0.93	9.03	0	0.19	0	0	0	13.74	0.02	0	0.05	0	0.02	0	0	0	0	0	0	0	0.02	0	0	0.02	0.03	1.7	0	0	0
274_Fragaria_orientalis	0.92	0	0	0	0	0	0	0.27	4.91	0.03	0.01	0	0	0	0	0	0	0	0	0.02	1.12	8.62	0	0.02	0	0.08	0	12.95	0.04	0	0.88	0.06	0	0	0	0	0	0	0	0	0.02	0	0	0	0	1.52	0	0	0.2
275_Fragaria_vesca	0	0.1	0	0	0	0	0	0.05	5.78	0	0.24	0	0	0.17	0	0	0	0	0	0.28	0.68	7.02	0	0.07	0	0	0	9.95	0.05	0	0.13	0.09	0	0	0	0	0	0	0	0	0	0	0	0.03	0.02	2.26	0	0.52	0
276_Fragaria_x_ananassa	0.38	0	0	0	0	0	0	0.29	3.76	0.08	0	0	0	0	0	0	0	0	0	0.25	0.69	10.91	0	0	0	0	0	24.08	0.01	0	0	0	0	0	0	0	0	0	0	0	0.02	0	0	0	0.03	1.43	0	0.12	0
277_Rosa_chinensis	0.02	0	0	0	0	0	0	0	5.81	0.08	0	0	0	0	0.02	0	0	0	0	0.02	0.37	8.79	0	0	0	0.18	0.05	14.32	0.19	0	0.7	0	0	0	0	0	0	0	0	0	0	0	0	0	0.02	0.96	0	0	0.04
278_Rosa_lucieae	0	0.03	0	0	0	0	0	0.07	3.58	0.13	0.04	0	0	0	0.08	0	0	0	0	0.03	0.37	15.4	0	0	0	0.1	0	19.64	0.17	0	0.16	0	0	0	0	0	0	0	0	0	0	0	0	0	0.01	0.61	0	0	0.02
280_Rosa_x_damascena	0.06	0	0	0	0	0	0	0	5.65	0.05	0.04	0	0	0	0	0	0	0	0	0	0.67	12.63	0	0.07	0	0.03	0	19.87	0.03	0	0.85	0	0	0	0	0	0	0	0	0	0	0	0	0	0.01	0.73	0	0	0
281_Boehmeria_nivea	0	0	0	0	0	0	0	0	1.31	0.27	0	0	0	0	0	0	0	0	0	0.19	0.2	5.48	0	0.01	0	0	0	8.46	0.01	0	0.21	0	0.01	0	0	0	0	0	0	0	0	0	0	0	0.01	0.19	0	0	0
282_Begonia_fuchsioides	0	0	0	0	0	0	0	0.09	4.26	0	0	0	0	0	0	0	0	0	0	0.63	0.3	8.86	0	0	0	0	0	18.52	0	0	0.32	0	0	0	0	0	0	0	0	0	0	0	0	0	0.05	0	0	0	0
283_Benincasa_hispida	0	0	0	0	0.28	0	0	0	1.47	0.71	0	0	0	0	0	0.1	0	0	0	0.31	1.46	28.26	0	0	0	0	0	14.77	0	0	0.21	0	0	0	0	0	0	0	0	0	0	0	0	0	0.16	0.24	0	0	0.32
284_Citrullus_lanatus	0	0	0	0	0	0	0	0	1.98	0	0	0	0	0	0.07	0.01	0	0	0	0.28	0.27	9.04	0	0	0	0	0.02	8.45	0.02	0	0.55	0	0	0	0	0	0	0	0	0	0.01	0	0	0	0.04	0.71	0	0.17	0
285_Cucumis_melo	0.16	0	0	0	0	0	0	0	1.77	0.08	0	0	0	0	0	0	0	0	0	0.36	1.04	7.93	0	0	0	0	0	9.29	0	0	0.01	0	0	0	0	0	0	0	0	0	0	0	0	0	0.01	0.48	0	0	0.07
286_Cucumis_sativus	0	0	0	0	0	0	0	0	5.1	0.02	0.06	0	0	0.04	0	0	0	0	0	0.61	1.86	9.68	0	0.03	0	0	0	5.82	0.12	0	0.37	0	0	0	0	0	0	0	0	0	0	0	0	0	0.07	0.79	0	0	0.05
287_Lagenaria_siceraria	0	0	0	0	0	0	0	0.02	2.99	0	0	0	0	0	0	0.13	0	0	0	0.5	0.35	7.58	0	0	0	0	0	5.4	0	0	0.57	0	0	0	0	0	0	0	0	0	0	0	0	0	0.02	1.21	0	0	0
288_Cucurbita_argyrosperma	0	0	0	0	0	0	0	0	1.84	0.03	0	0	0	0	0	0.03	0	0.01	0	2.48	0.25	9.56	0	0	0	0.08	0	9.35	0.02	0	16.41	0	0	0.02	0	0	0	0	0	0	0.39	0	0	0	2.86	0.41	0.08	0	0
290_Cucurbita_moschata	0	0	0	0	0	0	0	0	1.8	0	0	0	0	0	0	0.04	0	0	0	2.23	1.22	11.61	0	0	0	0.06	0	9.93	0.01	0	13.25	0	0	0	0	0	0	0	0	0	0.48	0	0	0	5.5	0.16	0	0	0.21
292_Momordica_charantia	0.01	0.24	0	0	0	0	0	0	3.82	0.01	0	0	0	0	0	0	0	0	0	0	0.06	4.15	0	0	0	0	0	5.47	0.01	0	0	0	0	0	0	0	0	0	0.3	0	0	0	0	0	0.08	0.02	0.16	0	0
293_Datisca_glomerata	0	0	0	0	0	0	0	0.03	3.95	0.07	0	0	0	0	0	0.14	0	0.06	0.11	0	2.1	13.31	0	0	0	0.05	0	10.41	0	0	0.02	0	0	0	0	0	0	0	0	0	0	0	0	0	0.06	0.24	0	0.04	0.05
294_Alnus_glutinosa	0	0.06	0	0	0	0	0	0	5.14	0.21	0	0	0	0.01	0	0.05	0	0	0	0.38	0.28	8.55	0	0	0	0	0.04	9.28	0	0	0.34	0	0	0	0	0	0	0	0	0	0	0	0	0	0.03	0.53	0	0	0.35
295_Betula_nana	0	0	0	0	0.02	0	0	0	4.63	0.05	0	0	0	0	0	0.07	0	0	0	0.09	0.21	5.89	0	0.2	0	0.03	0.01	7.02	0.05	0	1.96	0	0	0.05	0	0	0	0.03	0	0.05	0	0	0	0	0	0.03	0	0.01	0
296_Betula_pendula	0.08	0	0	0	0.18	0	0	0.4	4.84	0.23	0.04	0	0	0	0	0.06	0.09	0	0	0.13	0.16	5.89	0	0.08	0	0	0	7.21	0.02	0	1.74	0	0	0.03	0	0	0	0	0	0	0	0	0	0	0	0.05	0	0	0.03
297_Casuarina_equisetifolia	0	0	0	0	0	0	0	0	5.77	0.12	0.15	0	0	0.02	0.02	0.17	0	0	0	0	0.77	15.62	0	0.02	0.02	0	0	9.45	0.22	0	0.48	0	0	0	0	0	0	0	0	0.17	0	0	0	0	0	0.03	0	0	0.17
298_Casuarina_glauca	0	0.02	0	0	0	0	0	0	5.75	0	0	0	0	0	0	0	0	0	0	0	0.53	11.47	0	0.06	0	0.02	0	6.15	0	0	0.01	0	0	0	0	0	0	0	0	0	0	0	0	0	0.06	0	0	0	0.01
299_Castanea_mollissima	0	0	0	0	0	0	0	0	3.57	0.12	0	0	0	0	0	0.69	0	0	0	0	0.62	8.25	0	0.18	0	0	0	10.04	0.21	0	0.79	0	0	0	0	0	0	0	0	0	0	0	0	0	0	0.46	0	0	0.1
300_Fagus_sylvatica	0	0.02	0	0	0	0	0	0.08	3.43	0.28	0.07	0	0	0	0	0.72	0	0	0	0.07	0.48	6.82	0	0	0	0.1	0	5.69	0	0	1.32	0	0	0	0	0	0	0	0	0	0	0	0	0	0.08	0.81	0.23	0	0.01
301_Quercus_lobata	0.01	0.03	0	0.06	0	0	0	0.04	3.74	0.15	0	0	0	0	0	0.63	0	0.11	0	0	0.42	4.87	0	0.16	0	0	0	6.11	0.17	0	0.42	0	0	0	0	0	0	0	0	0	0	0	0	0	0	0.2	0	1.12	0
302_Quercus_robur	0.03	0.53	0	0	0	0	0	0.06	3.5	0.02	0.02	0	0	0	0	0.59	0	0	0	0	0.47	6.03	0	0.04	0	0.13	0	6.36	0	0	0.94	0	0	0	0	0	0	0	0	0	0	0	0	0	0	0.21	0.02	0.67	0.02
303_Quercus_suber	0.19	0	0	0.06	0	0	0	0.23	3.61	0.04	0.09	0	0	0.02	0	0.66	0.07	0	0	0.07	0.31	5.52	0	0	0	0	0.03	6.77	0.03	0	0.64	0	0	0	0	0	0	0	0	0	0	0	0	0	0.01	0.47	0.29	0.25	0
304_Juglans_cathayensis	0	0	0	0	0	0	0	0	6.13	0.18	0	0	0	0	0.03	0.06	0	0	0	0.02	0.38	6.65	0	0	0.06	0	0	6.62	0	0	0	0	0	0	0	0	0	0	0	0	0	0	0	0	0.01	0.45	0	0.01	0.23
305_Juglans_hindsii	0	0.08	0	0.04	0	0	0	0	6.1	0.07	0.03	0	0	0	0	0	0	0	0	0	0.64	5.99	0	0.29	0	0.02	0	7.2	0.01	0	0.52	0	0	0	0	0	0	0	0	0	0	0	0	0	0.08	0.47	0	0.06	0
306_Juglans_mandshurica	0	0	0	0.06	0	0	0	0	7.65	0.28	0	0	0	0	0	0	0	0	0	0.02	0.39	5.76	0	0.05	0.13	0.14	0	7.07	0	0	0.49	0	0	0	0	0	0	0	0	0	0	0	0	0	0.01	0.45	0	0	0.08
307_Juglans_microcarpa	0.05	0	0	0	0	0	0	0	6.31	0.4	0	0	0	0	0	0	0	0	0	0.08	0.6	6.14	0.05	0	0.05	0	0	7.26	0.08	0	0.45	0	0	0	0	0	0	0	0	0	0	0	0	0	0	0.47	0	0	0.06
308_Juglans_microcarpa_x_Juglans_regia	0	0	0	0	0	0	0	0.04	7.33	0.5	0	0	0	0	0	0	0	0	0	0	0.47	5.87	0	0.11	0	0.04	0	7.06	0.06	0	0.38	0	0	0	0	0	0.03	0	0	0	0	0	0	0	0.04	0.62	0	0.04	0.17
309_Juglans_nigra	0	0.13	0	0	0	0	0	0	6.08	0.27	0.08	0	0	0	0	0	0	0	0	0.08	0.75	6.6	0	0.19	0	0	0	8.32	0	0	0.42	0	0	0	0	0	0	0	0	0	0	0	0	0	0	0.72	0	0	0.09
310_Juglans_regia	0	0	0	0.03	0.01	0	0	0	5.94	0.02	0.05	0	0	0	0	0.01	0	0	0	0	0.45	5.83	0	0.01	0.06	0.05	0.03	7.14	0.03	0	0.36	0	0	0	0	0	0	0	0	0	0	0	0	0	0.01	0.47	0	0	0.11
311_Juglans_sigillata	0	0	0	0	0	0	0	0	6.7	0.15	0	0	0	0.02	0.03	0	0	0	0	0.09	0.42	6.58	0	0.02	0	0.06	0	8.12	0	0	0.39	0	0	0	0	0	0	0	0	0	0	0	0	0	0.02	0.46	0	0	0.01
312_Pterocarya_stenoptera	0	0	0	0.03	0	0	0	0	7.49	0.02	0	0	0	0.01	0	0.03	0	0	0	0.01	0.51	6.1	0	0.21	0.06	0	0	6.43	0.02	0	0.95	0	0	0	0	0	0	0	0	0	0	0	0	0	0	0.58	0	0	0.09
313_Morella_rubra	0.02	0	0	0.07	0	0	0	0.03	3	0.02	0.16	0	0	0	0	0.02	0	0	0	0.01	0.72	9.19	0	0.14	0	0.03	0	5.31	0.15	0	0.33	0	0	0	0	0	0	0	0	0	0	0	0	0	0.14	0.48	0	0.12	0.1
314_Punica_granatum	0.05	0	0	0	0	0	0	0.02	1.82	0.27	0.06	0	0	0	0	0.01	0	0	0	0	0.42	6.41	0	0.1	0	0	0.01	8.25	0.02	0	0.03	0	0	0.05	0	0	0	0	0	0.38	0.26	0.1	0	0	0.11	0.5	0	0.09	0
316_Eucalyptus_grandis	0	0	0	0.07	0.05	0	0	0	2.7	0.15	0	0	0	0	0	0.06	0	0.03	0	0.07	0.46	11.11	0	0.01	0	0.02	0	13.09	0.07	0	0.91	0	0	0	0	0	0	0	0	0	0	0	0	0	0.02	0.74	0	0.01	0
317_Eucalyptus_melliodora	0	0	0	0	0	0	0	0	2.37	0.07	0	0	0	0	0.1	0.11	0	0	0	0.15	0.57	11.17	0	0.06	0	0.09	0	11.99	0.02	0	1.05	0	0	0.02	0	0	0	0	0	0	0	0	0	0	0.01	0.59	0	0.05	0.1
318_Eucalyptus_pauciflora	0	0	0	0	0	0	0	0.06	1.74	0.29	0	0	0	0.06	0	0.06	0	0	0	0.22	0.51	11.95	0	0.02	0	0	0	11.47	0.59	0	0.75	0	0	0	0	0	0	0	0	0	0	0	0	0.03	0.05	1.19	0.03	0.11	0.06
319_Gossypium_darwinii	0	0	0	0	0	0	0	0	1.55	0.15	0	0	0	0	0	0	0	0	0	0	0.19	7.49	0	0	0	0	0	50.41	0.25	0	0	0	0	0	0	0	0	0	0	0	0	0	0	0	0	0	0	0	0
320_Gossypium_mustelinum	0	0	0	0	0	0	0	0	1.46	0.05	0	0	0	0.02	0	0	0	0	0	0	0.15	6.85	0	0	0	0	0	53.75	0	0	0.08	0	0	0	0	0	0	0	0	0	0	0	0	0	0	0	0	0	0
321_Gossypium_tomentosum	0	0	0	0	0	0	0	0	2.24	0.22	0	0	0	0	0	0	0	0	0	0	0.3	6.41	0	0	0	0	0	52.75	0.04	0	0.07	0	0.04	0	0	0	0	0	0	0	0	0	0	0	0	0.06	0	0	0
322_Gossypium_turneri	0	0	0	0	0	0	0	0	2.28	0.16	0	0	0	0	0	0.09	0	0	0	0	0.29	10.25	0	0.13	0	0	0	37.03	0.02	0	0	0	0	0	0	0	0	0	0	0	0	0	0	0	0.01	0	0	0	0
323_Metrosideros_polymorpha	0.01	0	0	0.02	0	0	0	0.04	1.48	0.06	0	0	0	0.05	0	0.12	0	0	0	0.51	0.52	10.21	0	0.05	0	0.12	0	6.2	0.01	0	0.36	0.03	0	0.02	0	0	0	0	0	0	0	0.05	0	0	0.02	0.38	0.11	0	0.05
324_Rhodamnia_argentea	0	0.02	0	0	0	0	0	0	1.39	0	0	0	0	0	0.59	0.21	0.15	0	0	0.44	0.29	11.08	0	0.01	0	0	0.01	6.89	0	0	0.39	0	0	0	0	0	0	0	0	0	0	0	0	0	0.04	0.44	0.16	0	0.01
326_Psidium_guajava	0	0	0	0	0	0	0	0	1.75	0.66	0	0	0	0	0.03	0.6	0	0	0	0.66	0.31	11.66	0	0	0	0.03	0	10.43	0.26	0	0.58	0	0	0	0	0	0	0	0	0	0	0.03	0	0	0	0.65	0.03	0	0.17
327_Syzygium_oleosum	0.03	0	0	0	0	0	0	0.01	1.57	0.46	0.03	0	0	0	0	0.12	0	0	0	0.36	0.37	9.16	0	0.57	0	0	0	14.04	0.13	0	0.56	0	0	0	0	0	0	0	0	0	0	0	0	0	0.05	0.66	0	0	0
329_Azadirachta_indica	0	0	0	0.02	0	0	0	0.22	1.4	0.22	0.02	0	0	0.05	0	0	0	0	0	0	0.85	10.14	0	0	0	0	0	12.69	0.06	0	0.25	0	0	0	0	0	0	0	0	0	0	0	0	0	0.06	0	0	0	0
330_Atalantia_buxifolia	0	0	0	0	0	0	0	0.12	1.89	0.62	0.14	0	0	0	0.18	0.59	0	0	0	0.01	1.7	11.16	0	0.03	0	0	0	8.32	0.03	0	0.47	0	0	0	0	0	0	0	0	0	0	0	0	0	0.13	0.09	0	0.16	0.34
331_Citrus_cavaleriei	0	0	0	0	0	0	0	0.04	2.3	0.03	0	0	0	0	0.15	0	0	0	0	0.27	1.79	10.92	0	0	0	0.64	0	10.13	0	0	0.62	0	0	0	0	0	0	0	0	0	0	0	0	0	0.03	0.49	0	0	0.27
332_Citrus_clementina	0	0	0	0.2	0	0	0	0.13	1.67	0.34	0.04	0	0	0.04	0.08	0.14	0	0	0	0.05	2.63	9.2	0	0	0	0	0	9.3	0.11	0	0.69	0	0	0	0	0	0	0	0	0	0	0	0	0	0.03	0.1	0.07	0.11	0.38
333_Citrus_hindsii	0	0	0	0.16	0	0	0	0.1	1.93	0.16	0.03	0	0	0.02	0.03	0	0	0	0	0	2.18	10.94	0.04	0	0	0.02	0.09	8.88	0.01	0	0.39	0	0	0	0	0	0	0	0	0	0	0	0	0	0.23	0.2	0.04	0.07	0.45
334_Citrus_maxima	0	0	0	0.32	0	0	0	0.15	1.7	0.3	0.36	0	0	0.05	0	0.01	0	0	0	0	2.94	11.04	0	0.39	0	0	0	10.08	0.04	0	0.24	0	0	0	0	0	0	0	0	0	0	0	0	0	0.1	0.11	0	0.05	0.17
335_Citrus_medica	0.02	0	0	0	0	0	0	0.01	1.3	0.64	0	0	0	0	0	0	0	0	0	0.07	4.45	14.92	0	0.02	0	0	0	11.55	0	0	0.57	0	0	0	0	0	0	0	0	0	0	0	0	0	0	0.09	0.04	0.08	0.35
336_Citrus_reticulata	0	0.35	0	0	0	0	0	0	1.81	0.22	0	0	0	0	0	0	0	0	0	0	1.81	6.14	0	0.04	0	0	0	6.68	0	0	0.03	0	0	0	0	0	0	0	0	0	0	0	0	0	0	0	0	0	0
337_Citrus_sinensis	0.06	0	0	0.19	0	0	0	0.07	1.7	0	0.08	0	0	0	0.04	0	0	0	0	0	2.71	12.6	0	0	0.06	0	0	9.67	0.04	0	0.55	0	0	0	0	0	0	0	0	0	0	0	0	0	0.03	0.1	0	0.03	0.11
338_Citrus_unshiu	0	0	0	0.02	0	0	0	0.22	1.93	0.52	0	0	0	0	0	0	0	0	0	0	2.64	12.26	0	0	0	0	0	9.7	0	0	0.32	0	0	0.07	0	0	0	0	0	0	0	0	0	0	0.01	0.2	0	0	0.26
339_Citrus_x_paradisi_x_Citrus_trifoliata	0.08	0	0	0	0	0	0	0.12	2.62	0.06	0.01	0	0	0.14	0	0.01	0	0	0	0.04	2.71	13.01	0	0.07	0	0	0	13.13	0.03	0	0.44	0	0	0	0	0	0	0	0	0	0	0	0	0	0.05	0.1	0	0	0.03
340_Acer_yangbiense	0.06	0	0	0	0	0	0	0.21	2.52	0.06	0	0	0	0	0.41	0.04	0	0	0	0	0.4	16.85	0	0	0	0	0	9.97	0.08	0	0.16	0	0	0	0	0	0	0	0	0	0	0	0	0	0.28	0.06	0.03	0	0.18
341_Xanthoceras_sorbifolium	0	0	0	0	0	0	0	0.07	4.02	0.07	0.1	0	0	0	0	0	0	0	0	0	0.4	10.09	0	0	0	0	0	11.8	0.04	0	0.08	0	0	0	0	0	0	0	0	0	0	0	0	0	0.23	0.16	0	0	0.23
342_Herrania_umbratica	0	0	0	0	0	0	0	0	1.46	0.01	0.21	0	0	0	0	0.08	0	0	0	0	0.32	14.03	0	0	0	0	0	15.3	0	0	0.31	0	0	0	0	0	0	0	0	0	0	0	0	0	0	0	0	0	0
344_Corchorus_capsularis	0	0	0	0.03	0	0	0	0.02	3.52	0	0	0	0	0	0.06	0.05	0	0	0	0.01	0.18	5.66	0	0	0	0.05	0.02	16.66	0.02	0	0.37	0	0	0	0	0	0	0	0	0	0	0	0	0	0.03	0	0	0.07	0
345_Corchorus_olitorius	0	0	0	0	0	0	0	0	3.41	0.16	0	0	0	0	0	0.02	0	0.03	0	0	0.08	4.36	0	0.12	0	0	0	18.04	0	0	0.68	0	0	0	0	0	0	0	0	0	0	0	0	0.03	0	0	0	0	0.03
346_Durio_zibethinus	0	0	0	0	0	0	0	0.2	2.84	0	0	0	0	0.08	0	0.41	0	0	0	0	0.42	5.65	0	0	0	0	0	19.16	0	0	0.12	0	0	0	0	0	0	0	0	0	0	0	0	0	0.04	0.02	0	0	0.28
347_Gossypioides_kirkii	0.09	0	0	0	0	0	0	0	3.09	0.01	0	0	0	0.03	0	0	0	0	0	0.01	0.16	8	0	0	0	0.08	0	21.53	0.01	0	0.07	0	0	0	0	0	0	0	0	0	0	0	0	0	0.06	0	0	0	0.02
348_Gossypium_arboreum	0	0	0	0	0	0	0	0	1.04	0.05	0	0	0	0	0	0	0	0	0	0	0.13	5.97	0	0.03	0	0	0	52.56	0	0	0	0	0	0	0	0	0	0	0	0	0	0	0	0	0	0.05	0	0	0
349_Gossypium_barbadense	0	0	0	0.1	0	0	0	0	1.43	0	0	0	0	0	0	0	0	0	0	0	0.35	7.47	0	0	0	0	0	45.86	0	0	0	0	0	0	0	0	0	0	0	0	0	0	0	0	0	0	0	0	0.07
350_Gossypium_hirsutum	0	0	0	0.13	0	0	0	0	1.43	0.18	0	0	0	0	0	0	0	0	0	0	0.15	6.88	0	0	0	0	0	48.04	0	0	0	0	0	0	0	0	0	0	0	0	0	0	0	0	0.08	0	0	0.12	0.07
351_Gossypium_raimondii	0.01	0	0	0	0	0	0	0	1.97	0	0	0	0	0	0	0	0	0	0	0	0.29	8.43	0	0.07	0	0	0	34.48	0	0	0.01	0	0	0	0	0	0	0	0	0	0	0	0	0	0.03	0.41	0	0.05	0.09
352_Gossypium_thurberi	0	0	0	0	0	0	0	0	1.9	0	0	0	0	0	0	0	0	0	0	0	0.19	9.7	0	0.05	0	0	0	34.97	0.14	0	0.05	0	0	0	0	0	0	0	0	0	0	0	0	0	0.09	0.09	0	0	0
353_Hibiscus_syriacus	0	0.06	0	0	0	0	0	0	1.94	0.26	0	0	0	0	0	0.25	0	0	0	0.05	0	9.26	0	0	0	0	0	21.2	0	0	0	0	0	0	0	0	0	0	0	0	0	0	0	0	0.03	0.52	0	0.05	0.08
354_Kokia_drynarioides	0	0	0	0	0	0	0	0	2.83	0	0.07	0	0	0	0.03	0	0	0	0	0	0.14	8.43	0	0.07	0	0	0	25.08	0	0	0	0	0	0	0	0	0	0	0	0	0	0	0	0	0.05	0.21	0	0.03	0
355_Aquilaria_agallochum	0	0	0	0	0	0	0	0.22	2.41	0.01	0	0	0	0	0	0.47	0	0	0	0	0.7	8.19	0	0	0	0	0	20.42	0.08	0	0	0	0	0.09	0	0	0	0	0	0	0	0	0	0	0.04	0.02	0.06	0	0.19
356_Aquilaria_sinensis	0.16	0	0	0	0	0.02	0	0	2.2	0	0.06	0	0	0	0	0.47	0	0	0	0	0.7	5.93	0	0	0	0	0	16.02	0.09	0	0.15	0	0	0.09	0	0	0	0	0	0	0	0	0	0	0.11	0.03	0.06	0.03	0
357_Aethionema_arabicum	0	0	0	0.01	0	0	0	0	1.86	0	0.32	0	0	0	0	0	0	0	0	0.12	0.02	5.44	0	0.09	0	0	0.14	17.19	0.03	0	0	0	0	0	0	0	0	0	0	0	0	0	0	0	0	0.4	0	0.47	0.22
358_Arabis_alpina	0	0	0	0	0	0	0	0.01	5.46	0	0.04	0	0	0.1	0.07	0	0	0	0.08	0.34	0.07	8	0	0.08	0	0	0	13.82	0.31	0	0.19	0.11	0	0.29	0	0	0	0	0	0	0	0	0	0	0.03	1.27	0	0.03	0.09
360_Arabis_nordmanniana	0	0	0	0.03	0	0	0	0.13	5.49	0.02	0	0	0	0	0	0.02	0	0	0.05	0.29	0.2	6.08	0	0.13	0	0	0	22.6	0.2	0	0.48	0.09	0	1.09	0	0	0	0	0	0	0.02	0	0	0	0.05	1.75	0	0.03	0.13
361_Aurinia_saxatilis	0.11	0.01	0	0	0	0	0	0	7.86	0.02	0	0	0	0.01	0	0	0	0	0.06	0.18	0.21	6.37	0	0	0	0	0	25.14	0.25	0	0.15	0.12	0	0	0	0	0	0	0	0	0	0	0	0	0.07	0.7	0.01	0.02	0.03
362_Odontarrhena_argentea	0	0	0	0	0	0	0	0.05	6.27	0.06	0	0	0	0	0	0.04	0	0	0.02	0.53	0.18	6.09	0	0.04	0	0.01	0	8.34	0.08	0	0.47	0.14	0	0	0	0	0	0	0	0	0	0	0	0	0.21	1.36	0.14	0.16	0.19
363_Anastatica_hierochuntica	0	0	0	0.18	0	0	0	0.03	5.97	0	0.08	0	0	0.09	0.02	0	0	0	0.1	0.57	0.19	6.98	0	0.03	0	0.05	0	30.15	0	0	0.52	0.17	0	0.12	0	0	0	0	0	0	0	0	0	0	0.02	1.32	0	0.14	0
364_Biscutella_auriculata	0	0	0	0.11	0	0	0	0	3.71	0	0.36	0	0	0	0	0	0	0	0.1	0.1	0.06	5.41	0	0	0	0	0	16.24	0.09	0	0.23	0.2	0	0	0	0	0	0	0	0	0	0	0	0	0.03	0.33	0.05	0	0
365_Biscutella_laevigata	0	0	0	0	0	0	0	0	3.5	0	0	0	0	0	0	0	0	0	0.2	0	0.07	5.94	0	0	0	0	0	15.85	0	0	0.34	0.03	0	0	0	0	0	0	0	0	0	0	0	0	0.01	0.82	0.12	0	0
366_Boechera_puberula	0	0	0	0.04	0	0	0	0.14	5.07	0.07	0.07	0	0	0	0	0	0	0	0.06	0.17	0.65	12.34	0	0	0	0.04	0	14.17	0.02	0	0.38	0.04	0	0	0	0	0	0	0	0	0.1	0	0	0	0.05	0.47	0.03	0	0.15
367_Boechera_stricta	0	0	0	0.04	0	0	0	0.05	4.4	0.02	0	0	0	0	0	0.03	0	0	0.07	0.21	0.49	11.51	0	0	0	0	0	11.66	0.05	0	0.19	0	0	0	0	0	0	0	0	0	0	0	0	0	0.08	0.69	0.03	0.09	0.05
368_Schrenkiella_parvula	0	0	0	0	0	0	0	0.44	5.25	0.11	0	0	0	0.06	0	0	0	0	0.14	0.45	0	7.45	0	0.11	0	0	0	15.14	0.24	0	0.53	0.11	0	0	0	0	0	0	0	0	0	0	0	0	0.98	0.57	0.18	0.27	0.06
369_Brassica_cretica	0	0	0	0	0	0	0	0	5.52	0	0	0	0	0	0	0	0	0	0.12	0.29	0.2	9.49	0.02	0.18	0	0.11	0	16.96	0.13	0	0.03	0.03	0	0.06	0	0	0	0	0	0	0	0	0	0	0.08	1.37	0.06	0	0
370_Brassica_juncea	0	0.14	0	0	0	0	0	0.05	4.31	0	0.04	0	0	0	0	0	0	0	0.11	0.48	0.13	5.7	0	0	0	0	0	14.19	0.15	0	0.09	0.02	0	0	0	0	0	0	0	0	0	0	0	0	0.1	1.93	0.03	0.02	0.04
371_Brassica_napus	0	0	0	0.19	0	0	0	0	5.64	0.04	0.07	0	0	0	0	0.05	0	0	0.16	0.24	0.05	7.5	0	0.09	0	0.08	0	12.69	0.02	0	0.33	0.05	0	0	0	0	0	0	0	0	0	0	0	0	0.12	1.94	0	0	0.47
372_Brassica_nigra	0	0	0	0	0	0	0	0.08	4.35	0	0	0	0	0	0	0	0	0	0.07	0.34	0.04	6.84	0	0.02	0	0.03	0.15	14.96	0.02	0	0.13	0.03	0	0	0	0	0	0	0	0	0	0	0	0	0.08	1.18	0	0	0.03
373_Brassica_oleracea	0	0	0	0	0	0	0	0	5.79	0.08	0	0	0	0	0	0.03	0.09	0	0.16	0.32	0.06	8.65	0	0.07	0	0.06	0	13.13	0	0	0.23	0.02	0	0	0	0	0	0	0	0	0	0	0	0	0.05	1.35	0.03	0	0.03
374_Brassica_rapa	0.02	0	0	0.03	0	0	0	0.01	5.6	0.1	0	0	0	0.24	0	0	0	0	0.16	0.25	0	4.44	0	0	0	0.01	0	8.48	0.02	0	0.13	0.02	0	0.05	0	0	0	0	0	0	0	0	0	0	0.18	1.89	0	0.02	0
375_Erucastrum_elatum	0	0	0	0	0	0	0	0	6.8	0	0.05	0	0	0	0	0	0	0	0.07	0.24	0	5.35	0	0	0	0.21	0	8.36	0.02	0	0.54	0.22	0	0.59	0	0	0	0	0	0	0	0	0	0	0.08	2.57	0	0	0
376_Raphanus_raphanistrum	0.03	0	0	0.06	0	0	0	0	6.48	0.15	0.1	0	0	0	0	0	0	0	0.08	0.33	0.01	4.98	0	0	0	0	0	9.29	0.03	0	0.44	0.1	0	0	0	0	0	0	0	0	0	0	0	0	0.1	2.72	0.03	0	0
377_Raphanus_sativus	0	0	0	0	0	0	0	0.04	5.9	0.13	0	0	0	0	0.02	0	0	0	0.07	0.32	0.02	5.49	0	0	0	0	0	8.13	0.13	0	0.22	0.11	0	0	0	0	0	0	0	0	0	0	0	0	0.24	1.85	0.03	0	0.05
378_Arabidopsis_halleri	0	0	0	0	0	0	0	0	5.9	0	0.1	0	0	0.07	0	0.03	0	0	0.16	0.52	0.05	6.72	0	0	0	0	0	8.28	0.03	0	0.07	0.38	0	0.24	0	0	0	0	0	0	0	0	0	0	0.33	1.74	0.05	0	0
379_Arabidopsis_lyrata	0	0	0	0	0	0	0	0	5.77	0	0	0	0	0	0	0	0	0	0.09	0.45	0.13	6.96	0	0	0	0	0	8.93	0.07	0	0.12	0.35	0	0.27	0	0	0	0	0	0	0	0	0	0	0.03	1.96	0.02	0	0
380_Arabidopsis_thaliana	0	0	0	0	0	0	0	0	5.22	0	1.13	0	0	0	0	0	0	0	0	0.53	0	4.6	0	0.04	0	0	0	12.23	0	0	0	0.1	0	0.11	0	0	0	0	0	0	0	0	0	0	0.89	1.06	0	0	0
381_Camelina_sativa	0	0.02	0	0	0	0	0	0.04	6.42	0	0	0	0	0	0	0	0	0	0.03	0.92	0.02	6.72	0	0.06	0	0.01	0.03	15.99	0.08	0	0.13	0.08	0	0.09	0	0	0	0	0	0	0	0	0	0	0.2	0.42	0	0	0.03
382_Capsella_bursa-pastoris	0.11	0	0	0.14	0.05	0	0	0.1	6.3	0.27	0	0	0	0	0	0	0	0	0.06	0.94	0.06	5.14	0	0	0	0	0.04	9.41	0	0	0.15	0.1	0	0.07	0	0	0	0	0	0	0	0	0	0	0.41	1.31	0	0.26	0.08
383_Capsella_rubella	0.04	0	0	0.11	0	0	0	0	4.87	0.24	0	0	0	0	0	0	0	0	0.07	0.99	0.1	5.22	0	0	0	0	0	10.1	0	0	0.19	0.07	0	0.19	0	0	0	0	0	0	0	0	0	0	0.39	1.43	0	0	0
384_Barbarea_vulgaris	0	0	0	0	0	0	0	0.02	5.32	0.16	0	0	0	0	0	0	0	0	0.39	0.59	0.5	6.68	0	0.04	0	0	0	15.11	0.04	0	0.52	0.05	0	0.03	0	0	0	0	0	0	0	0	0	0	0.3	0.68	0.45	0.04	0.05
385_Leavenworthia_alabamica	0.2	0	0	0	0	0	0	0	5.39	0	0	0	0	0.02	0	0	0	0.04	0.07	1.33	0.03	5.07	0	0	0	0	0	17.68	0	0	0	0	0	0.04	0	0	0	0	0	0	0	0	0	0	0.28	1.87	0	0	0.04
386_Nasturtium_officinale	0	0	0	0	0	0	0	0.04	4.67	0	0	0	0	0	0	0	0	0	0.5	0.79	0.02	11.23	0	0	0	0	0	17.08	0	0	0.76	0	0	0	0	0	0	0	0	0	0	0	0	0	0.11	0.56	0	0	0
387_Noccaea_caerulescens	0.46	0	0	0	0	0	0	0	3.62	0	0	0	0	0	0	0	0	0	0.12	0.92	0.19	4.8	0	0	0	0	0	23.8	0.09	0	0	0	0	0	0	0	0	0	0	0	0	0	0	0	0.07	1.07	0.06	0	0
388_Noccaea_goesingensis	0	0	0	0.11	0	0	0	0	6.25	0.03	0.02	0	0	0	0.03	0	0	0	0.15	0.48	0.02	4.94	0	0.2	0	0	0	12.62	0.16	0	0.38	0.4	0	0	0	0	0	0	0	0	0	0	0	0	0.05	1.78	0.1	0.03	0.06
389_Raparia_bulbosa	0	0	0	0	0	0	0	0.19	4.87	0	0	0	0	0.03	0	0	0	0	0.12	0.36	0.19	5.3	0	0	0	0	0	18.46	0.06	0	0.64	0.38	0	0	0	0	0	0	0	0	0	0	0	0	0	1.69	0.1	0	0
390_Conringia_planisiliqua	0	0	0	0	0	0	0	0	3.37	0	0	0	0	0	0	0	0	0	0.05	1.01	0.02	9.99	0	0.11	0	0	0	17.94	0	0	0.04	0	0	0	0	0	0	0	0	0	0	0	0	0	0.29	1.27	0.1	0.14	0.07
391_Cochlearia_officinalis	0	0	0	0.04	0	0	0	0.01	2.19	0.06	0.1	0	0	0	0	0	0	0	0	0.58	0	4.55	0	0.02	0	0	0	5.62	0	0	0.02	0.06	0	0	0	0	0	0	0	0	0	0	0	0	0.11	0.88	0	0	0.03
392_Crucihimalaya_himalaica	0	0	0	0	0.21	0	0	0	4.26	0.41	0	0	0	0	0	0	0.04	0	0.02	0.22	0.4	9.36	0	0	0	0	0	16.04	0	0	0.19	0	0	0.03	0	0	0	0	0	0	0	0	0	0	0.06	0.51	0.07	0	0.21
393_Erysimum_cheiri	0	0	0	0.68	0	0	0	0	5.71	0.14	0	0	0	0	0.06	0	0	0	0.64	0.7	0.23	6.99	0	0	0	0	0	10.15	0	0	0.89	0.28	0	0.47	0	0	0	0	0	0	0	0	0	0	0.09	2.53	0.27	0	0.03
394_Erysimum_pusillum	0	0	0	0.03	0	0	0	0	6.34	0.05	0	0	0	0.04	0	0	0	0	0.44	0.15	0	6.65	0	0.07	0	0	0	11.77	0	0	0.31	0.05	0	0	0	0	0	0	0	0	0	0	0	0	0.33	1.45	0.26	0.37	0
395_Euclidium_syriacum	0	0	0	0.08	0	0	0	0.04	5.63	0.06	0	0	0	0	0	0	0	0	0.09	0.44	0.03	8.03	0	0.02	0	0.24	0	16.67	0.13	0	0.87	0	0	0	0	0	0	0	0	0	0	0	0	0	0.24	0.89	0.35	0.03	0
396_Eutrema_heterophyllum	0	0.11	0	0	0	0	0	0	4.31	0.03	0	0	0	0	0	0	0	0	0.18	0.27	0.34	6.77	0	0	0	0	0	21.18	0.02	0	0.34	0.14	0	0	0	0	0	0	0	0	0	0	0	0	0.03	0.87	0.12	0	0
397_Eutrema_salsugineum	0	0	0	0	0	0	0	0.1	4.14	0	0	0.06	0	0	0.04	0	0	0	0.09	0.36	0.22	7.72	0	0	0	0	0.04	22.85	0	0	0.21	0	0	0	0	0	0	0	0	0	0	0	0	0	0.11	0.66	0.07	0.25	0
398_Eutrema_yunnanense	0	0	0	0	0	0	0	0.03	3.25	0.03	0.08	0	0	0	0	0	0	0	0.18	0.28	0.22	6.5	0	0	0	0	0	31.14	0.09	0	0.29	0.07	0	0	0	0	0	0	0	0	0	0	0	0	0.15	1.04	0.13	0.05	0
400_Iberis_amara	0.04	0	0	0	0	0	0	0	8.3	0	0.05	0	0	0	0	0	0	0	0.02	0.18	0.08	9.2	0	0	0	0	0	9.12	0.16	0	0.77	0	0	0.05	0	0	0	0	0	0	0	0	0	0	0.05	1.19	0	0	0.03
401_Iberis_pinnata	0	0	0	0	0	0	0	0	7.13	0	0	0	0	0	0	0	0	0	0	0.13	0.11	9.92	0	0	0	0	0	22.47	0.06	0	0.18	0.08	0	0	0	0	0	0	0	0	0	0	0	0	0	1.14	0	0	0
402_Isatis_lusitanica	0	0	0	0	0	0	0	0	5.05	0	0	0	0	0	0	0	0	0	0.07	1.35	0.54	9.36	0	0	0	0	0	15.81	0	0	0.44	0.17	0	0	0	0	0	0	0	0	0	0	0	0	0.28	0.51	0.06	0.07	0
403_Isatis_tinctoria	0	0	0	0	0	0	0	0	6.36	0.1	0	0	0	0	0	0.04	0	0	0.03	1.08	0.21	10.56	0	0	0	0	0	10.82	0.24	0	0.31	0.18	0	0	0	0	0	0	0	0	0	0	0	0	0.04	1.19	0.09	0	0
404_Kernera_saxatilis	0	0	0	0	0	0	0	0.15	6.62	0	0	0	0	0	0	0	0	0	0.19	0.6	0.38	7.88	0	0.06	0	0	0	9.72	0	0	1.08	0.43	0	0	0	0	0	0	0	0	0	0	0	0	0.15	1.08	0	0.11	0
405_Lepidium_africanum	0	0	0	0	0	0	0	0	7.35	0	0	0	0	0	0	0	0	0	0.11	0.2	0.11	8.81	0	0	0	0	0	15.6	0	0	0.28	0	0	0	0	0	0	0	0	0	0	0	0	0	0	0.39	0	0	0
406_Lepidium_aucheri	0	0	0	0	0	0	0	0.05	5.38	0	0	0	0	0	0	0	0	0	0.04	0.24	0	9.33	0	0	0	0	0	20.52	0.11	0	0.58	0	0	0	0	0	0	0	0	0	0	0	0	0	0.03	0.25	0.02	0	0
410_Sisymbrium_altissimum	0	0	0	0	0	0	0	0	6.02	0	0	0	0	0	0	0	0	0	0	0.84	0.12	9.66	0	0	0	0	0	16.43	0.44	0	0.56	0.07	0	0	0	0	0	0	0	0	0	0	0	0	0.06	0.87	0.07	0	0
411_Sisymbrium_irio	0	0	0	0.03	0	0	0	0	3.68	0.01	0	0	0	0	0	0	0	0	0.03	0.56	0.06	9.17	0	0.19	0	0	0	16.93	0	0	0.07	0.02	0	0	0	0	0	0	0	0	0.03	0	0	0	0.13	0.23	0	0	0
412_Macropodium_nivale	0	0	0	0.02	0	0	0	0	4.82	0	0	0	0	0	0	0.13	0	0.05	0.08	0.07	0.25	7.97	0	0	0	0	0	27.99	0	0	0.05	0.36	0	0.32	0	0	0	0	0	0	0.04	0	0	0	0.15	0.36	0	0	0
413_Pseudoturritis_turrita	0	0	0	0.2	0	0	0	0	5.93	0.02	0	0	0	0	0	0.02	0	0	0.04	0.49	0.58	7.34	0	0	0	0	0	21.58	0	0	0.25	0.31	0	0.07	0	0	0	0	0	0	0	0	0	0	0.16	1.35	0	0.21	0
414_Turritis_glabra	0	0	0	0.1	0	0	0	0.09	6.2	0	0	0	0	0	0	0	0	0	0.16	0.65	0.62	8.1	0	0.03	0	0	0	21.2	0	0	0	0	0	0.1	0	0	0	0	0	0	0	0	0	0	0.11	0.56	0.12	0	0
415_Thlaspi_arvense	0.07	0	0	0.03	0	0	0	0	2.17	0	0	0	0	0	0	0	0	0	0.03	0.23	0.08	5.01	0	0.03	0	0	0	40.2	0	0	0.29	0.03	0	0	0	0	0	0	0	0	0	0	0	0	0.15	0.1	0	0.06	0
416_Carica_papaya	0	0	0	0	0	0	0	0	6.1	0.6	0.14	0	0	0.06	0	0	0	0	0	2.55	0	11.7	0	0	0	0	0	29.24	0	0	0.26	0	0	0	0	0	0	0	0	0	0	0	0	0	0.03	0	0.04	0	0.12
417_Tarenaya_hassleriana	0	0	0	0	0	0	0	0	1.19	0.83	0	0	0	0	0	0.59	0.01	0	0	0.96	0.1	21.84	0	0.15	0.09	0	0	14.72	0.1	0	0	0	0	0	0	0	0	0	0	0	0	0	0	0	0.01	0.92	0	0	0
418_Santalum_album	0.05	0	0	0.01	0.09	0	0	0.12	2.79	0.47	0	0	0	0.11	0	1.02	0	0	0	0	0.55	6.62	0	0.04	0	0.01	0	2.59	0	0	1.43	0	0	0	0	0	0	0	0	0	0	0	0	0	0.23	0.57	0	0	0
419_Amaranthus_hypochondriacus	0	0	0	0	0.28	0	0	0	3.45	0	0.01	0	0	0	0	4.57	0	0	0	0.4	0.02	6.57	0	0.04	0	0	0	2.41	0.08	0	0.64	0	0	0	0	0	0	0	0	0	0	0	0	0	0.73	0.14	0	0.01	0
421_Carnegiea_gigantea	0	0	0	0	0	0	0	0	2.78	0.09	0	0	0	0	0	2.03	0	0	0	0.53	2.36	7.22	0	0	0	0.2	0	24.99	0.02	0	0.31	0	0	0.07	0	0	0	0	0	0	0.11	0	0	0	0.12	0.78	0	0.08	0.17
422_Lophocereus_schottii	0.59	0.06	0	0	0	0	0	0	2.52	0.03	0	0	0	0	0	2.44	0	0	0	0.34	2.12	8.26	0	0.09	0	0.1	0	23.78	0	0	0.1	0	0	0	0	0	0	0	0	0	0.02	0	0	0	0.13	0.99	0	0	0
423_Pachycereus_pringlei	0	0	0	0	0	0	0	0	3.07	0.2	0	0	0	0	0	2.12	0	0	0	0.37	2.28	6.22	0	0	0	0.22	0	22.69	0.17	0	0.27	0	0	0	0	0	0	0	0	0	0.02	0	0	0	0.28	0.53	0.02	0	0.14
424_Stenocereus_thurberi	0.06	0	0	0	0	0	0	0.77	3.97	0.13	0	0	0	0	0	2.91	0	0	0	0.39	3.03	7.2	0	0.03	0	0	0	21.75	0	0	0.54	0	0	0	0	0	0	0	0	0	0.03	0	0	0	0.31	0.25	0.02	0	0.21
425_Pereskia_humboldtii	0	0.04	0	0	0	0	0	0	4.46	0	0	0	0	0	0	0.54	0	0	0	0	0.68	3.92	0	0.13	0	0.24	0	5.49	0	0	0.07	0	0	0	0	0	0	0	0	0	0	0	0	0	0.05	0.06	0	0	0
426_Dianthus_caryophyllus	0.05	0	0	0	0.24	0	0	0.24	1.67	0.34	0	0	0	0.14	0.03	0.17	0	0	0	0.4	0.09	6.52	0	0	0.46	0	0	9.21	0	0	0.81	0.06	0	0	0	0	0	0	0	0	0	0	0	0	0.03	0.6	0	0	0.19
427_Silene_latifolia	0	0	0	0.02	0.14	0	0	0.01	4.52	0.13	0	0	0	0.26	0	0.54	0	0	0	0.23	0.01	5.99	0	0.02	0	0	0	10.47	0	0	0.38	0	0	0	0	0	0	0	0	0	0	0	0	0	0.03	1.93	0	0.02	0.06
428_Beta_vulgaris	0	0.14	0	0	0	0.04	0	0.03	3.72	0.81	0.33	0	0	0	0	0.22	0	0	0	0.15	0.11	6.13	0	0.04	0	0	0	7.77	0.05	0	0.19	0	0	0	0	0	0	0	0	0	0	0	0	0	0.05	0.63	0.02	0.09	0.01
429_Beta_patula	0.02	0.06	0	0.11	0	0	0	0.14	3.59	0	0.01	0	0	0	0.07	0.2	0	0	0	0.15	0.07	6.78	0	0	0	0	0	9.55	0	0	0.12	0	0	0	0	0	0	0	0	0	0	0	0	0	0.03	0.49	0	0	0.12
430_Bassia_scoparia	0	0.04	0	0	0.32	0	0	0.47	2.48	0.47	0.08	0	0	0.23	0	1.36	0	0	0	0.11	0.07	7.15	0	0.04	0	0	0	14.7	0	0	0.44	0	0	0	0	0	0	0	0	0	0	0	0	0	0	0.08	0	0	0.13
431_Spinacia_oleracea	0	0	0	0	0.27	0	0	0.04	1.88	0	0	0	0	0	0	0.44	0	0	0	0.05	0	10.9	0	0.16	0	0	0	12.75	1.25	0	0.5	0	0	0	0	0	0	0	0	0	0	0	0	0	0.05	0.3	0	0.11	0.2
432_Chenopodium_pallidicaule	0	0	0	0.02	0.3	0	0	0.13	1.5	0.06	0.05	0	0	0.07	0	0.94	0	0	0	0.13	0.04	7.33	0	0.18	0	0	0	12.12	0	0	0.26	0	0	0	0	0	0	0	0	0	0	0	0	0	0.22	0.06	0	0	0.14
433_Chenopodium_quinoa	0	0	0	0	0.06	0	0	0.12	1.2	0.55	0.02	0	0	0.13	0.09	0.52	0	0	0	0.13	0	5.9	0	0.07	0	0	0	17.39	0	0	0.21	0	0	0	0	0	0	0	0	0	0	0	0	0	0.04	0.19	0	0.04	0
434_Chenopodium_suecicum	0	0.13	0	0	0.11	0	0	0.21	1.91	1.08	0.05	0	0	0.09	0.13	0.46	0	0	0	0.1	0.11	5.06	0	0.18	0	0	0	17.98	0.04	0	0.31	0	0	0	0	0	0	0	0	0	0	0	0	0	0.08	0	0	0.05	0.97
435_Drosera_capensis	0.13	0.07	0	0	0.01	0	0	0.17	1.44	0.05	0	0	0	0	0.04	1.21	0	0	0	0.58	0.04	15.53	0	0	0	0	0	6.3	0	0	0.5	0	0	0	0	0	0	0	0	0	0	0	0	0	0.04	0.73	0	0	0
436_Fagopyrum_esculentum	0	0	0	0	0.23	0	0	0	3.73	0.26	0.39	0	0	0	0	0	0	0	0	0.2	0.1	6.72	0	0	0	0	0	33.4	0.4	0	0.86	0	0	0	0.19	0	0	0	0	0	0	0	0	0	0.72	0	0	0.02	0
437_Fagopyrum_tataricum	0	0	0	0	0.83	0	0	0	5.29	0.08	0	0	0	0	0	0	0	0	0	0.39	0.25	6.14	0	0.05	0	0	0	16.29	0	0	0.72	0	0	0	0	0	0	0	0	0	0	0	0	0	0.16	0.02	0	0	0.04
438_Nyssa_sinensis	0	0	0	0	0	0	0	0	3.2	5.31	0	0	0	0.19	0	0.91	0	0	0	0.22	0.18	5.94	0	0.65	0	0	0	15.53	0	0	0.34	0	0	0	0	0	0	0	0	0	0	0	0	0	0	0.81	0	0.05	1
439_Actinidia_chinensis	0.05	0	0	0.05	0	0	0	0.07	0.66	0.02	0	0	0	0	0.02	0.73	0	0	0	0	0.16	7.29	0	0	0	0.09	0	7.21	0	0	0.28	0	0	0.04	0	0	0	0	0	0	0	0	0	0	0.03	1.27	0.42	0.02	0.04
440_Actinidia_eriantha	0.03	0	0	0.04	0	0	0	0	1.11	0.06	0	0	0	0.02	0	0.6	0	0	0	0	0.1	8.15	0	0	0	0	0	6.81	0	0	0.4	0	0	0	0	0	0	0	0	0	0	0	0	0	0.06	1.35	0	0	0.04
441_Diospyros_lotus	0	0	0	0	0	0	0	0	0	0	0	0	0	0	0	0	0	0	0	7.17	0	10.66	0	0	0	0	0	13.52	0	0	0	0	0	0	0	0	0	0	0	0	0	0	0	0	0	0	0	0	0
442_Monotropa_hypopitys	0	0	0	0	0	0	0	0	1.08	0	0	0	0	0.21	0	0.23	0	0	0	0.18	0	6.74	0	0.06	0	0.22	0	29.12	0	0	0.4	0	0	0	0	0	0	0	0	0	0	0	0	0	0	0.23	0	0	0
443_Vaccinium_macrocarpon	0	0	0	0	0	0	0	0.17	2.09	0.21	0.01	0	0	0.05	0	0.68	0	0	0	0.06	0.25	5.21	0	0.07	0	0	0	5.94	0	0	0.63	0	0	0	0	0	0	0	0	0	0	0	0	0	0	2.06	0	0.04	0
444_Embelia_ribes	0	0	0	0	0	0	0	0.06	0.63	0.66	0.24	0	0	0	0	0.9	0	0	0	0.25	0.35	7.3	0	0.02	0	0	0	12.79	0.05	0	0.12	0	0	0	0	0	0	0	0	0	0	0	0	0	0.08	0.89	0	0	0
445_Primula_veris	0	0	0	0	0.35	0	0	0	1.88	0.22	0.05	0	0	0	0	0.17	0	0	0	0.25	0.1	6.07	0	0.18	0	0	0	2.94	0	0	0.21	0	0	0	0	0	0	0	0	0	0.13	0	0	0	0.12	0.26	0	0.34	0
447_Argania_spinosa	0	0	0	0	0	0	0	0.08	1.87	0.36	0.16	0	0	0	0	1.87	0	0	0	0.28	0.35	6.15	0	0.07	0	0	0.09	7.84	0	0	0.75	0	0	0	0	0	0	0	0	0	0.02	0	0	0	0	1.09	0	0.03	0.25
448_Camellia_sinensis	0	0	0	0.15	0	0	0	0.01	1.14	0.05	0	0	0	0.03	0.13	0.27	0	0	0	0.06	0.85	5.61	0	0.28	0	0.53	0	15.38	0.01	0	0.06	0	0	0.01	0	0	0	0	0	0	0	0	0	0	0	0.26	0	0.14	0.11
450_Andrographis_paniculata	0	0	0	0.01	0	0	0	0	0.23	0.04	0	0	0	0	0	0.01	0	0	0	0.49	0.09	6.03	0	0	0	0	0.06	5.83	0.12	0	0.53	0	0	0	0	0	0	0	0	0	0	0	0	0	0.08	1.81	0	0	0.24
452_Handroanthus_impetiginosus	0	0	0	0.07	0	0	0	0	0.6	0.48	0	0	0	0	0.09	0	0	0	0	0	0.34	5.11	0	0	0	0	0	6.74	0.22	0	0.18	0	0	0	0	0	0	0	0	0	0	0	0	0	0.01	0.08	0	0	0.02
453_Dorcoceras_hygrometricum	0	0	0	0	0	0	0	0	0.04	0	0	0	0	0	0	0.17	0	0	0	0.86	0.52	20.86	0	0	0	0	0	35.02	0	0	0.05	0	0	0	0	0	0	0	0	0	0	0	0	0	0	0	0	0	0
454_Pogostemon_cablin	0	0	0	0	0	0	0	0.1	1.6	0	0.03	0	0	0	0	0	0	0	0	0.15	0.45	7.37	0	0	0	0	0	9.31	0.04	0	0.23	0	0	0	0	0	0	0	0	0	0	0	0	0	0.01	0	0	1.26	0.03
455_Scutellaria_baicalensis	0	0	0	0	0	0	0	0.01	0.32	0	0.48	0	0	0	0	0.08	0	0	0	0.04	0.7	7.54	0	0.04	0	0	0	3.58	0.1	0	0.03	0	0	0	0	0	0	0	0	0	0	0	0	0	0	0	0.02	0	0.01
456_Perilla_citriodora	0	0	0	0	0	0	0	0	0.75	0.29	0	0	0	0.05	0	0	0	0	0	0.17	0.12	6.86	0	0.17	0	0	0	10.25	0.49	0	0.14	0	0	0	0	0	0	0	0	0	0	0.59	0	0	0	0.96	0.05	0	0.19
458_Salvia_splendens	0.01	0	0	0.05	0	0	0	0.05	1.45	0.02	0.02	0	0	0	0.05	0.04	0	0	0	0.2	0.13	5.54	0	0.09	0	0.05	0	9.44	0.08	0	0.47	0	0	0	0	0	0	0	0	0	0	0	0	0	0.13	0	0	0.02	0
460_Genlisea_aurea	0	0	0	0	0	0	0	0	1.29	0	0	0	0	0	0	0	0	0	0	0.79	0	0.59	0	0	0	0	0	0.87	0	0	0	0	0	0	0	0	0	0	0	0	0	0	0	0	0.07	0	0	0.09	0
461_Utricularia_gibba	0	0	0	0	0	0	0	0	0	0	0.06	0	0.1	0	0	0.39	0	0	0	1.73	0	20.98	0	0	0	0	0	10.7	0	0	0.22	0	0	0	0	0	0	0	0	0	0	0	0	0	0	0	0	0.08	0
463_Lindernia_brevidens	0	0.02	0	0.02	0	0	0	0.01	2.67	0.12	0.03	0	0	0	0	0.12	0	0	0	1.11	0.2	16.16	0	0	0	0.88	0	4.16	0	0	2.38	0	0	0	0	0	0	0	0	0	0	0	0	0	0	0.58	0	0	0
465_Olea_europaea	0	0	0	0	0	0	0	0.02	0.58	0.02	0	0	0	0.82	0	0.28	0	0	0	0	1.21	22.61	0	0	0	0.03	0	18.89	0	0	0.28	0	0	0	0	0	0	0	0	0	0.06	0	0	0	0.06	0.25	0	0	0.16
466_Striga_asiatica	0.06	0	0	0	0	0	0	0	2.05	0	0	0	0	0	0	0.58	0	0	0	0	0.11	7.72	0	0.05	0	0	0	14.65	0.14	0	0.35	0	0	0	0	0	0	0	0	0	0.05	0	0	0	0	0.06	0	0	0
467_Sesamum_indicum	0.13	0	0	0	0	0	0	0.08	3.67	0	0.21	0	0	0.02	0	0.26	0	0	0	0	0.79	6.65	0	0.32	0	0	0	5.2	0.02	0	0.23	0	0	0	0	0	0	0	0	0	0	0	0	0	0.12	0.02	0	0	0
469_Penstemon_barbatus	0	0	0	0	0	0	0	0.52	1	0	0.71	0	0	0	0.04	0	0	0	0	0	0.46	11.06	0	0	0	0	0	7.26	0.01	0	0.15	0	0	0	0	0	0	0	0	0	0	0	0	0	0	0.34	0.1	0	0.02
472_Cuscuta_australis	0.08	0.01	0	0	0.04	0	0	0.03	1.02	0.37	0.15	0	0	0	0.12	3.63	0	0	0	0.38	0.05	8.58	0	0.52	0	0.04	0	5.74	0.03	0	0	0	0	0	0	0	0	0	0	0	0	0	0	0	0.07	0.06	0.01	0	0
473_Cuscuta_campestris	0	0	0	0	0.03	0	0	0	1.13	0.18	0.38	0	0	0	0	3.49	0	0	0	0.16	0.05	7.76	0	0.26	0	0	0	4.26	0.18	0	0.18	0	0	0	0	0	0	0	0	0	0	0	0	0	0.01	0.25	0	0	0.1
474_Ipomoea_batatas	0	0	0	0.02	0	0	0	0	1.87	0.48	0	0	0	0	0.36	0.01	0	0	0	0.21	0.02	5.38	0	0.08	0	0	0	4.12	0.05	0	0.62	0	0	0	0	0	0	0	0	0	0.05	0	0	0	0.29	2.73	0	0.01	0
475_Ipomoea_nil	0.3	0	0	0.04	0	0	0	0.43	2.44	0.12	0	0	0	0	0.02	0	0	0	0	0.11	0.02	7.97	0	0.01	0	0	0	8	0.25	0	1.14	0	0	0	0	0	0	0	0	0	0.09	0	0	0	1.31	2.17	0	0.07	0
476_Ipomoea_trifida	0.04	0	0	0.06	0.04	0	0	0.03	1.4	0.17	0	0	0	0.02	0.06	0	0	0	0	0.18	0.11	5.72	0	0	0	0.02	0	5.26	0.18	0	0.58	0	0	0	0	0	0	0.02	0	0	0.07	0	0	0	0.36	2.86	0	0	0.04
477_Ipomoea_triloba	0	0.14	0	0	0	0.02	0	0.01	1.58	0.4	0.02	0	0	0	0	0.07	0	0	0	0.12	0.15	7.05	0	0	0	0.35	0	5.95	0	0	0.95	0	0	0	0	0	0	0	0	0	0.04	0	0	0	0.44	2.94	0	0.23	0.01
478_Nicotiana_attenuata	0	0	0	0	0	0	0	0	1.65	0	0.11	0	0	0	0	2.08	0	0	0	0.04	0.04	7.74	0	0.01	0	0	0	44.17	0	0	0.37	0	0	0	0	0	0	0	0	0	0	0	0	0	0.05	1.65	0.27	0	0
479_Nicotiana_glauca	0	0	0	0	0	0	0	0	1.06	0.06	0	0	0	0	0.04	1.74	0	0	0	0.01	0.21	5.82	0	0	0	0.14	0	61.18	0	0	0.16	0	0	0	0	0	0	0	0	0	0	0	0	0	0.05	0.81	0.24	0	0
480_Nicotiana_knightiana	0	0	0	0	0	0	0	0	1.09	0	0	0	0	0	0	1.31	0	0	0	0	0.35	7.02	0	0	0	0	0	44.33	0	0	0.15	0	0	0.03	0	0	0	0	0	0	0	0	0	0	0.03	0.79	0.33	0.09	0
481_Nicotiana_obtusifolia	0	0	0	0	0	0	0	0.3	2.4	0	0.13	0	0	0	0	2.2	0	0	0	0.02	2.09	7.55	0	0.07	0	0	0	37.71	0	0	0.32	0	0	0.03	0	0	0	0	0	0	0	0	0	0	0.06	1.71	0.41	0.04	0
483_Nicotiana_paniculata	0	0	0	0	0	0	0	0	1.36	0.14	0	0	0	0	0	1.56	0	0	0	0.03	0.39	5.62	0	0	0	0	0	47.03	0.13	0	0.11	0	0	0.05	0	0	0	0	0	0	0	0	0	0	0.03	0.86	0.43	0	0
486_Nicotiana_tabacum	0	0	0	0	0	0	0	0.03	0.94	0	0.08	0	0	0	0	2.24	0	0	0	0	0.33	5.86	0	0.02	0	0	0	47.01	0	0	0.3	0	0	0	0	0	0	0	0	0	0	0	0	0	0.05	1.22	0.51	0	0
488_Nicotiana_undulata	0.13	0	0	0	0	0	0	0.04	1.51	0	0.02	0	0	0	0	2.07	0	0	0	0	0.08	6.13	0	0	0	0.03	0	46.97	0	0	0.12	0	0	0	0	0	0	0	0	0	0	0	0	0	0.03	1.07	0.51	0.08	0
489_Capsicum_annuum	0	0	0	0	0	0	0	0	1.02	0.13	0	0	0	0	0	3.18	0	0	0	0	1.51	6.61	0	0.17	0	0	0	43.42	0	0	0.55	0	0	0	0	0	0	0	0	0	0	0	0	0	0	1.74	0.61	0.15	0
490_Capsicum_baccatum	0	0	0	0	0	0	0	0	0.68	0.41	0	0	0	0	0.07	2.48	0	0	0	0	1.74	6.79	0	0.3	0	0	0	34.84	0.01	0	0.22	0	0	0.22	0	0	0	0	0	0	0	0	0	0	0	1.52	0.47	0	0
491_Capsicum_chinense	0	0.02	0	0	0	0	0	0	0.86	0.32	0	0	0	0	0	2.07	0	0	0	0.01	1.53	6.18	0	0.45	0	0	0	30.9	0.05	0	0.73	0	0	0.03	0	0	0	0	0	0	0	0	0	0	0	1.37	0.35	0	0.04
492_Jaltomata_sinuosa	0.07	0	0	0	0	0	0	0.09	1.53	0.14	0	0	0	0.04	0	2.58	0	0	0	0	1.52	4.55	0	0.05	0	0	0	33.78	0	0	0.5	0	0	0.02	0	0	0	0	0	0	0	0	0	0	0	1.78	0.62	0	0
493_Solanum_arcanum	0	0	0	0	0	0	0	0	1.86	0	0	0	0	0	0	2.58	0	0	0	0	0.61	8.93	0	0	0	0	0	32.67	0	0	0.05	0	0	1.21	0	0	0	0	0	0	0	0	0	0	0.03	1.28	0.49	0	0.02
494_Solanum_chilense	0	0	0	0	0	0	0	0	2.18	0	0	0	0	0	0	2.87	0	0	0	0	0.78	11.13	0	0	0	0	0	36.44	0	0	0.1	0	0	0.63	0	0	0	0	0	0	0.02	0	0	0	0	1.05	0.55	0	0
495_Solanum_habrochaites	0	0	0	0	0	0	0	0	1.89	0.1	0	0	0	0	0	2.25	0.01	0	0	0	0.61	8.75	0	0.11	0	0	0	34.28	0	0	0.25	0	0	1.21	0	0	0	0	0	0	0	0	0	0	0.01	1.15	0.46	0	0.03
496_Solanum_lycopersicum	0	0	0	0	0	0	0	0	1.95	0	0	0	0	0	0	2.67	0	0	0	0	0.65	9.78	0	0	0	0	0	32.59	0	0	0.07	0	0	1.21	0	0	0	0	0	0	0	0	0	0	0.06	1.28	0.34	0	0
497_Solanum_pennellii	0	0	0	0	0	0	0	0	2	0.15	0	0	0	0	0	2.34	0	0	0	0.04	0.64	8.62	0	0.66	0	0	0	34.83	0	0	0.23	0	0	1	0	0	0	0	0	0	0	0	0	0	0.05	1.49	0.38	0	0
500_Solanum_melongena	0	0	0	0	0	0	0	0	1.87	0.02	0	0	0	0	0	4.63	0	0	0	0.08	0.82	6.07	0	0.2	0	0	0	36.95	0.03	0	0.47	0	0	0.21	0	0	0	0	0	0	0	0	0	0	0.01	1.1	0.41	0	0
503_Asclepias_syriaca	0	0	0	0	0	0	0	0.07	2.31	0	0.34	0	0	0.02	0	0	0	0	0	1.06	0.87	13.89	0	0.07	0	0	0.05	24.72	0.03	0	0.31	0	0	0	0	0	0	0	0	0	0	0	0	0	0.21	0.01	0	0	0.06
504_Calotropis_procera	0	0	0	0	0	0	0	0.12	1.91	1.23	0	0	0	0.03	0	0	0	0	0	0.49	6.21	7.71	0	0	0	0	0	15.67	0	0	0.69	0	0	0	0	0	0	0	0	0	0	0	0	0	0	0	0	0	0
505_Rhazya_stricta	0	0	0	0.03	0	0	0	0.02	1.26	0.07	0.01	0	0	0	0	0.1	0	0	0	0.1	3.6	8.5	0	0	0	0	0	19	0	0	0.29	0	0	0	0	0	0	0	0	0	0	0	0	0	0.08	0.09	0	0	0.17
506_Catharanthus_roseus	0.03	0	0	0	0	0	0	0.11	2.36	0	0	0	0	0.1	0	0	0	0	0	0.01	0.63	11.08	0	0.01	0	0	0	10.5	0.26	0	0.03	0	0	0	0	0	0	0	0	0	0	0	0	0	0.16	0.01	0	0.36	0.25
507_Coffea_arabica	0.02	0	0	0	0	0.01	0	0	1.97	0	0	0	0	0.02	0	0	0	0	0	0.34	0.66	4.11	0	0	0	0	0	25.04	0.09	0	0.07	0	0	0	0	0	0	0	0	0	0	0	0	0	0.02	0.1	0.23	0.1	0.06
508_Coffea_canephora	0	0	0	0	0	0	0	0.11	2.13	0	0	0	0	0	0	0.03	0	0	0	0.03	0.65	4.3	0	0.01	0	0	0	22.11	0	0	0.12	0	0	0	0	0	0	0	0	0	0.01	0	0	0	0	0.28	0	0	0.16
509_Coffea_eugenioides	0.1	0	0	0	0	0	0	0	1.55	0.03	0	0	0	0	0	0.08	0	0	0	0.04	0.43	4.76	0	0.05	0	0	0	24.96	0	0	0.18	0	0	0	0	0	0	0	0	0	0	0	0	0	0.02	0.24	0.11	0	0
510_Echium_plantagineum	0	0	0	0.01	0	0	0	0	1.95	0	0	0	0	0	0	0.87	0	0.01	0	0.48	0.01	3.63	0	0.86	0	0	0	2.49	0.16	0	1.02	0	0	0	0	0	0	0	0	0	2.8	0	0	0	0.12	3.17	0	0.04	0.15
511_Mikania_micrantha	0.06	0	0	0.13	0.16	0	0	0	1.06	0.04	0	0	0	0	0	2.51	0	0	0	0.18	0.18	6.17	0	0.02	0	0.03	0	23.08	0.07	0	0.09	0	0	0	0	0	0	0	0	0	0	0	0	0	0	0.57	0	0.15	0.18
512_Artemisia_annua	0	0	0	0	0.52	0	0	0.29	2.08	0.26	0.25	0	0	0.21	0	0.24	0	0	0	0.05	0.55	11.41	0	0.14	0	0	0.14	15.83	0.02	0	0.13	0	0	0	0	0	0	0	0	0.02	0	0	0	0	0	0.14	0	0	0
514_Erigeron_canadensis	0	0	0	0.02	0.19	0.26	0	0	2.46	0.02	0	0	0	0	0	1.28	0	0	0	0.06	0.04	3.52	0	0.04	0	0.06	0	2.98	0.06	0	0.01	0	0	0	0	0	0	0	0	0	0.19	0	0	0	0.03	1.35	0	0	0
515_Helianthus_annuus	0.02	0	0	0	0.32	0	0	0.03	0.94	0.15	0.15	0	0	0.18	0	0.48	0	0.06	0	0.06	0	6.81	0	0.06	0	0.05	0	19.53	0.22	0	0.09	0	0	0	0	0	0	0	0	0	0	0	0	0	0	0.12	0	0.11	0
517_Cynara_cardunculus_var._scolymus	0.54	0	0	0	0	0	0	0.03	0.86	0.5	0.28	0	0	0.26	0	1.43	0	0	0	0	0.23	8.2	0	0.48	0	0.01	0.09	6.71	0	0	0.24	0	0	0	0	0	0	0	0	0	0	0	0	0	0	0.67	0.02	0.1	0.39
520_Lactuca_sativa	0	0	0	0	0.14	0	0	0	0.54	0.23	0	0	0	0	0	0.02	0	0	0	0.1	0.03	11.3	0	0.18	0	0	0	21.99	0.03	0	0.16	0	0	0	0	0	0	0	0	0	0	0	0	0	0.36	0.14	0	0.24	0.03
521_Codonopsis_pilosula	0	0.04	0	0.07	0	0	0	0.03	3.12	0.02	0	0	0	0.08	0.14	0.52	0	0.05	0	0	0.09	6.34	0	0	0	0	0	8.64	0.1	0	0.27	0	0	0	0	0	0	0	0	0	0	0	0	0.01	0.25	0.26	0	0.08	0.06
522_Platycodon_grandiflorus	0	0	0	0	0	0	0	0.02	2.35	0.44	0.31	0	0	0.12	0	0.84	0	0	0	0	0.16	7.87	0	0	0	0	0	10.14	0.01	0	0.41	0	0	0	0	0	0.14	0	0	0	0	0	0	0	0.02	0.37	0	0	0.02
524_Daucus_carota	0	0	0	0.08	0	0	0	0.01	0.96	0.09	0.09	0	0	0	0	0.34	0	0	0	0.24	0.06	7.23	0	0.12	0	0	0	5.02	0.14	0	0.26	0	0	0	0	0	0	0	0	0	0	0	0	0	0.02	0.33	0	0	0.07
[truncated: 37 more columns]

## Sheet: 3e actual length
Supplementary Table 3e The length of actutal repeat in different plant genome
Calculation method: The repeat name based on the DFAM database, according the result of homo annonation Repeatmask, the sum of the lengths of each repeat sequence was calculated.
Species	ClassI:DIRS-DIRS	ClassI:DIRS-Ngaro	ClassI:DIRS-Viper	ClassI:LINE-CR1	ClassI:LINE-CRE	ClassI:LINE-Dong	ClassI:LINE-Dualen	ClassI:LINE-I	ClassI:LINE-L1	ClassI:LINE-L2	ClassI:LINE-Penelope	ClassI:LINE-Proto1	ClassI:LINE-Proto2	ClassI:LINE-R1	ClassI:LINE-R2	ClassI:LINE-RTE	ClassI:LINE-Rex	ClassI:LINE-Tad1	ClassI:LINE-unknown	ClassI:LTR-Cassandra	ClassI:LTR-Caulimovirus	ClassI:LTR-Copia	ClassI:LTR-ERV	ClassI:LTR-ERV1	ClassI:LTR-ERV4	ClassI:LTR-ERVK	ClassI:LTR-ERVL	ClassI:LTR-Gypsy	ClassI:LTR-Pao	ClassI:LTR-TRIM	ClassI:LTR-unknown	ClassI:Retroposon/L1-dep	ClassI:Retroposon/L1-derived	ClassI:Retroposon_nonLTR	ClassI:Retroposon_nonLTR-SVA	ClassI:SINE-5S	ClassI:SINE-7SL	ClassI:SINE-Alu	ClassI:SINE-B2	ClassI:SINE-B4	ClassI:SINE-ID	ClassI:SINE-MIR	ClassI:SINE-RTE	ClassI:SINE-U	ClassI:SINE-like	ClassI:SINE-tRNA	ClassI:SINE-unknown	ClassII:Circular_dsDNA-Crypton	ClassII:DNA_Polymerase-Maverick
3_Chloropicon_primus	0	0	0	0	0	0	0	0	0	0	0	0	0	0	0	0	0	0	0	0	0	0	0	0	0	0	0	3146	0	0	0	0	0	0	0	0	0	0	0	0	0	0	0	0	0	0	0	0	0
4_Edaphochlamys_debaryana	18507	0	30143	0	0	0	615622	19907	746501	0	20908	0	0	0	0	69258	0	0	0	0	0	57624	0	0	0	0	0	434337	0	20075	0	0	0	0	0	0	0	0	0	0	0	0	0	0	9434	11233	0	0	0
5_Bathycoccus_prasinos	0	0	0	0	0	0	0	0	0	0	11164	0	0	0	0	0	0	0	0	0	0	0	0	0	0	0	0	17297	0	0	0	0	0	0	0	0	0	0	0	0	0	0	0	0	0	0	0	0	74123
6_Ostreococcus_tauri	0	0	0	0	0	0	0	0	1816	0	0	0	0	0	0	0	0	0	0	0	0	0	0	0	0	0	0	0	0	0	0	0	0	0	0	0	0	0	0	0	0	0	0	0	0	0	0	0	0
7_Ostreococcus_sp._lucimarinus	71682	0	0	0	0	0	0	0	5317	0	3936	0	0	0	0	0	0	0	0	0	0	54670	0	0	0	0	0	52833	0	0	0	0	0	0	0	0	0	0	0	0	0	0	0	0	0	0	0	84496	0
8_Micromonas	0	0	0	0	0	0	0	0	0	0	0	0	0	0	0	0	0	0	0	0	0	0	0	0	0	0	0	14604	0	0	0	0	0	0	0	0	0	0	0	0	0	0	0	0	0	0	0	0	0
9_Micromonas_commoda	0	0	0	0	0	0	0	0	0	0	0	0	0	0	0	0	0	0	0	0	0	0	0	0	0	0	0	2336	0	0	0	0	0	0	0	0	0	0	0	0	0	0	0	0	0	0	0	0	4616
10_Micromonas_pusilla	0	0	0	0	0	0	0	0	0	0	0	0	0	0	0	0	0	0	0	0	0	3314	0	0	0	0	0	5392	0	0	0	0	0	0	0	0	0	0	0	0	0	0	0	0	0	0	0	2574	0
11_Bathycoccus	0	2870	0	0	0	0	0	30326	3784	0	4339	0	0	0	0	0	0	0	0	0	0	28044	0	0	0	0	0	4835	0	0	0	0	0	0	0	0	0	0	0	0	0	0	0	0	0	6555	0	13165	14290
12_unclassified_Mamiellophyceae	0	0	0	0	0	0	0	0	0	0	0	0	0	0	0	0	0	0	0	0	0	0	0	0	0	0	0	0	0	0	0	0	0	0	0	0	0	0	0	0	0	0	0	0	0	0	0	0	0
13_Cymbomonas_tetramitiformis	1915043	774472	0	69959	1719019	0	1065524	643026	56781	237557	175842	0	0	58390	29466	39617	0	0	142122	0	0	2088917	0	0	0	0	0	3426662	154053	0	0	0	0	0	0	0	0	0	0	0	38674	0	0	0	94313	14358	0	102244	73415
14_Chlamydomonas	0	0	0	0	0	0	15892	27632	53382	0	0	0	0	0	0	10849	0	0	0	0	0	0	0	0	0	0	0	45458	0	0	0	0	0	0	0	0	0	0	0	0	0	0	0	0	0	8476	0	0	0
15_Chlamydomonas_applanata	7237	0	0	0	0	0	11503	231614	349271	0	0	0	0	58170	0	408555	0	0	70768	0	0	228835	0	0	0	0	0	220154	43433	0	0	0	0	0	0	0	0	0	0	0	0	0	0	0	0	0	0	8840	0
16_Chlamydomonas_asymmetrica	0	3237	0	0	0	0	306311	334475	779509	0	61804	0	0	64653	0	715415	0	0	56523	0	0	218502	0	0	0	0	0	367664	25853	0	0	0	0	0	0	0	0	0	0	0	0	0	0	0	0	0	0	0	0
17_Chlamydomonas_debaryana	0	0	29514	0	0	0	634003	18980	880395	0	0	0	0	0	0	79083	0	0	0	0	0	46521	0	0	0	0	0	634717	0	50607	0	0	0	0	0	0	0	0	0	0	0	0	0	0	2292	26985	0	0	0
18_Chlamydomonas_eustigma	0	0	0	0	0	0	224288	32016	16798	10450	0	0	0	48552	0	7245	0	0	0	0	0	228683	0	0	0	0	0	530492	0	0	0	0	0	0	0	0	0	0	0	0	0	0	0	0	0	0	0	0	6467
19_Chlamydomonas_reinhardtii	8867	0	0	0	0	0	929509	478381	2682213	0	37080	0	0	165415	27472	167585	0	0	797751	0	0	109745	0	0	0	0	0	342313	0	23385	4766	0	0	0	0	0	0	0	0	0	7891	0	0	0	3490	127336	0	0	75808
20_Chlamydomonas_sphaeroides	75299	0	20584	0	0	0	933772	66442	674073	0	56313	0	0	0	32838	219455	0	0	17405	0	0	176869	0	0	0	1783	0	469305	41211	0	0	0	0	0	0	0	0	0	0	0	0	0	0	0	2611	0	0	0	0
21_Chloromonas	0	16380	0	0	0	0	23147	204847	112181	206885	0	0	0	81532	12267	223731	0	0	0	0	0	54358	0	0	0	0	0	146857	20792	0	0	0	0	0	0	0	0	0	0	0	0	0	0	0	2998	0	0	48848	197900
22_Eudorina	537844	0	19688	0	0	0	1265190	3134433	3812918	2844959	539327	0	0	429219	7996	2855569	0	0	0	0	0	437265	0	470656	21033	25221	0	3367908	121988	56466	58776	0	0	0	0	0	0	0	0	0	0	0	0	0	1842016	165457	0	0	52583
23_Gonium_pectorale	174331	0	0	0	0	0	358552	109299	646845	0	39750	0	0	0	0	673938	0	0	0	0	0	47513	0	16258	0	0	21473	808642	24979	8469	0	0	0	0	0	0	0	0	0	0	0	0	0	0	13226	36084	0	0	0
24_Volvox_carteri	1231151	79769	14750	0	0	0	121893	1082866	1853376	304871	35778	0	0	133778	0	2483528	24372	0	8530	0	0	1643532	0	10582	0	29417	0	3515692	0	57599	0	0	0	0	0	0	0	0	0	0	19370	0	0	0	366107	16900	0	80601	136662
25_Yamagishiella_unicocca	348992	13851	0	0	0	0	1666879	811369	4541609	0	48806	0	0	363814	0	544796	0	0	0	0	0	597344	0	0	0	0	0	3810587	28243	0	113749	0	0	0	0	0	0	0	0	0	0	0	0	0	274792	114317	0	0	0
26_Haematococcus	0	0	0	0	0	0	0	488323	631947	0	132016	0	0	0	0	41930	0	0	0	0	0	112382	0	0	0	0	0	135732	0	0	0	0	0	0	0	0	0	0	0	0	0	0	0	0	9666	0	0	156300	0
27_Haematococcus_lacustris	0	181809	0	82369	0	0	2330645	10091967	2011431	13745	123433	0	1054064	4095791	51405	1788943	0	0	148091	0	0	3515042	0	245443	0	88901	46927	11247813	633991	0	0	0	0	0	0	0	0	0	0	0	27579	0	0	0	46984	0	0	727972	144417
29_Characiochloris	0	15427	0	0	0	0	26206	292395	89756	65494	22180	0	0	45316	24550	157567	0	0	0	0	0	33738	0	0	0	1148	0	123653	0	0	0	0	0	0	0	0	0	0	0	0	0	0	0	0	1123	0	0	0	71133
30_Dunaliella	0	0	0	0	0	0	44711	54476	59921	0	0	0	0	2406	0	0	0	0	0	0	0	17168	0	0	0	0	0	25715	0	0	0	0	0	0	0	0	0	0	0	0	0	0	0	0	0	0	0	0	0
31_Dunaliella_salina	89529	0	0	268532	21845	0	35751544	1836303	2285082	66985	229585	0	173792	752572	0	10177501	0	0	53853	0	0	1486756	0	0	0	0	0	4210088	54826	0	33586	0	0	0	0	0	0	0	0	0	0	0	0	0	0	12595	0	6139	0
32_Tetrabaena_socialis	0	0	0	0	0	0	376492	458324	417167	0	13984	0	0	144944	0	294376	0	0	0	0	0	0	0	0	0	0	0	362842	0	0	0	0	0	0	0	0	0	0	0	0	0	0	0	0	0	0	0	0	0
33_Mychonastes_homosphaera	0	0	0	0	0	0	0	0	0	0	0	0	0	0	0	0	0	0	0	0	0	0	0	0	0	0	0	215978	0	0	0	0	0	0	0	0	0	0	0	0	0	0	0	0	0	0	0	0	0
34_Messastrum_gracile	0	0	0	0	0	0	0	69381	0	0	0	0	0	0	0	5730	18476	0	0	0	0	72718	0	0	0	0	0	0	0	0	0	0	0	0	0	0	0	0	0	0	0	0	0	0	0	0	0	0	0
35_Monoraphidium	0	0	0	0	0	0	15853	2863744	1087389	0	3922	0	0	3088832	21841	406149	0	0	0	0	0	18909	0	30284	0	0	0	1808077	27252	0	0	0	0	0	0	0	0	0	0	0	0	0	0	0	3253	24761	0	37363	32835
36_Monoraphidium_neglectum	0	0	0	0	0	0	66375	472700	108705	0	0	0	0	0	0	33910	0	0	19921	0	0	0	0	0	0	0	0	4132	0	0	0	0	0	0	0	0	0	0	0	0	0	0	0	0	0	0	0	0	0
37_Raphidocelis_subcapitata	0	2259	0	0	0	0	0	105275	17850	0	0	0	0	0	0	0	0	0	0	0	0	0	0	0	0	0	2330	34372	0	0	0	0	0	0	0	0	0	0	0	0	0	0	0	0	0	0	0	0	0
38_Desmodesmus_armatus	146196	0	0	0	0	0	220722	4593383	1883166	0	71859	0	0	1589562	0	564184	47317	0	0	0	0	252027	0	0	0	0	0	1261098	10580	0	0	0	0	0	0	0	0	0	0	0	0	0	0	0	317356	21311	0	90124	114973
39_Scenedesmus	16732	0	0	0	0	0	0	7947925	740907	0	0	0	0	2042395	0	6472	0	0	54911	0	0	16860	0	0	0	9707	0	2046524	5299	0	0	0	0	0	0	0	0	0	0	0	0	3136	0	0	0	0	0	15124	0
40_Scenedesmus_quadricauda	0	0	0	0	0	0	0	173971	0	0	0	0	0	0	0	0	0	0	0	0	0	8375	0	0	0	0	0	0	0	0	0	0	0	0	0	0	0	0	0	0	0	0	0	0	8799	0	0	0	0
41_Scenedesmus_vacuolatus	0	0	0	0	0	0	0	1240880	33374	0	0	0	0	246408	0	0	0	0	0	0	0	6461	0	0	0	0	0	306083	0	0	0	0	0	0	0	0	0	0	0	0	0	0	0	0	0	0	0	0	0
42_Coelastrella	0	0	0	0	0	0	11735	1240150	144272	0	0	0	0	2290976	7172	132767	0	0	0	0	0	107036	0	0	0	0	0	345223	0	0	0	0	0	0	0	0	0	0	0	0	2980	0	0	0	0	4971	0	0	0
43_Tetradesmus_obliquus	30156	19510	0	0	13047	0	58290	8668569	987514	0	0	0	12991	4985351	0	120853	0	0	77313	0	0	181030	0	33221	0	0	0	464917	67818	0	53475	0	0	0	0	0	0	0	0	0	0	0	0	0	0	0	0	11333	3611
44_Tetraselmis_striata	12203510	122967	0	28762	8452228	0	963407	3306659	89178	302072	13856	0	0	156994	0	2726140	0	0	834276	0	0	4308616	0	192875	0	116092	0	8082270	168747	0	274515	0	0	0	0	0	0	0	0	0	0	45306	0	0	0	16916	0	78922	167697
45_Picocystis	14462	0	0	0	0	0	0	18711	16471	66185	0	0	0	94834	0	0	0	0	0	0	0	1476148	0	0	0	32360	0	2097314	17866	0	0	0	0	0	0	0	0	0	0	0	0	0	0	0	581	12738	0	72190	4705
46_Ulva_mutabilis	37009	36218	0	0	5861427	0	0	477348	234059	0	144467	0	0	0	751668	95381	0	0	28354	0	0	13423291	0	0	0	0	26188	2249438	190479	0	3815	0	0	0	0	4675	0	0	0	0	0	0	0	0	0	0	0	0	0
47_Ulva_prolifera	63971	0	0	0	1292717	0	0	129346	0	0	25220	0	0	0	0	37004	0	0	0	0	0	3457316	0	109643	0	0	0	945287	1385	0	0	0	0	0	0	0	0	0	0	0	28738	0	0	0	78661	19179	0	0	0
48_Parachlorella_kessleri	0	0	0	0	0	0	25183	117184	2310	0	0	0	0	12846	0	139685	0	0	0	0	0	13395	0	0	0	0	0	34477	2159	0	0	0	0	0	0	0	0	0	0	0	0	0	0	0	0	0	0	3534	0
49_Helicosporidium	0	0	0	0	0	0	0	0	0	0	0	0	0	0	0	0	0	0	0	0	0	0	0	0	0	0	0	0	0	0	0	0	0	0	0	0	0	0	0	0	0	0	0	0	0	0	0	0	0
51_Auxenochlorella_pyrenoidosa	0	0	0	0	0	0	0	15816	10351	0	0	0	0	9558	0	22013	0	0	0	0	0	10174	0	0	0	0	0	4571	0	0	0	0	0	0	0	0	0	0	0	0	0	0	0	0	0	0	0	0	0
52_Auxenochlorella_protothecoides	0	0	0	0	0	0	0	14302	0	0	0	0	0	0	0	0	0	0	0	0	0	0	0	0	0	0	0	0	0	0	0	0	0	0	0	0	0	0	0	0	0	0	0	0	0	0	0	0	0
53_Micractinium_conductrix	0	0	36903	0	0	0	65967	1239803	108088	0	0	0	0	329557	14174	673115	0	0	4950	0	0	543161	0	36332	0	0	0	339440	0	0	0	0	0	0	0	0	0	0	0	0	15549	0	0	0	34069	0	0	0	0
54_Chlorella_sorokiniana	0	0	0	0	0	0	11496	215658	231425	0	0	0	0	0	8570	122033	0	0	0	0	0	661376	0	0	0	0	0	483819	0	0	0	0	0	0	0	0	0	0	0	0	26716	0	0	0	0	0	0	0	0
55_Chlorella_variabilis	0	0	0	0	0	0	42036	46148	45880	0	0	0	0	0	0	348345	0	0	195	0	0	144175	0	0	0	0	0	64359	3931	0	0	0	0	0	0	0	0	0	0	0	0	0	0	0	0	0	0	0	0
56_Chlorella_vulgaris	0	0	0	0	0	0	0	131438	1755	0	0	0	0	29688	0	33754	0	0	39390	0	0	21306	0	0	0	0	0	8527	0	0	0	0	0	0	0	0	0	0	0	0	0	0	0	0	0	0	0	0	0
57_Prototheca_bovis	0	0	0	0	0	0	0	0	0	0	0	0	0	0	0	0	0	0	0	0	0	0	0	0	0	0	0	0	0	0	0	0	0	0	0	0	0	0	0	0	0	0	0	0	0	0	0	0	0
58_Prototheca_ciferrii	0	0	0	0	0	0	0	0	0	0	0	0	0	0	0	0	0	0	0	0	0	0	0	0	0	0	0	0	0	0	0	0	0	0	0	71216	0	0	0	0	0	0	0	0	0	0	0	0	0
59_Prototheca_cutis	0	0	0	0	0	0	0	0	92215	0	0	0	0	0	0	0	0	0	0	0	0	0	0	0	0	0	0	1432	0	0	0	0	0	0	0	0	0	0	0	0	0	0	0	0	0	0	0	0	0
60_Prototheca_stagnorum	0	0	0	0	0	0	0	0	0	0	0	0	0	0	0	0	0	0	0	0	0	0	0	0	0	0	0	0	0	0	0	0	0	0	0	0	0	0	0	0	0	0	0	0	0	0	0	3303	0
61_Prototheca_wickerhamii	0	0	0	0	0	0	0	3186	0	0	0	0	0	0	0	0	0	0	0	0	0	48636	0	0	0	0	0	221741	0	0	0	0	0	0	0	3934	0	0	0	0	0	0	0	0	0	0	0	0	0
62_Prototheca_zopfii	0	0	0	0	0	0	0	0	0	0	0	0	0	0	0	0	0	0	0	0	0	0	0	0	0	0	0	47282	0	0	0	0	0	0	0	0	0	0	0	0	0	0	0	0	5217	0	0	3748	0
63_Chloroidium	0	0	0	0	0	0	0	0	0	0	0	0	0	0	0	23226	0	0	0	0	0	0	0	0	0	0	0	0	0	0	0	0	0	0	0	0	0	0	0	0	0	0	0	0	0	0	0	0	0
64_Chlorella	0	0	0	0	0	0	52606	0	18108	0	0	0	0	0	0	33458	0	0	0	0	0	0	0	0	0	0	0	2949	0	0	0	0	0	0	0	0	0	0	0	0	0	0	0	0	0	0	0	0	0
65_Picochlorum	0	0	0	0	0	0	0	0	14196	0	0	0	0	0	0	0	0	0	0	0	0	0	0	0	0	0	0	0	0	0	0	0	0	0	0	0	0	0	0	0	0	0	0	0	0	0	0	0	0
66_Botryococcus_braunii	398090	0	0	14325	1192124	0	13404	197592	42210	88697	151077	0	0	75469	76621	3198339	0	0	199363	0	0	17917717	0	163669	0	4817	0	10334912	0	0	95221	0	0	0	0	0	0	0	0	0	0	0	0	0	0	0	0	49008	0
67_Coccomyxa	0	0	0	0	0	0	0	0	23916	0	0	0	0	6104	0	96220	0	0	0	0	0	0	0	0	0	0	0	39794	2221	0	0	0	0	0	0	0	0	0	0	0	0	0	0	0	0	0	0	0	0
68_Coccomyxa_subellipsoidea_C-169	0	0	0	0	0	0	8373	0	547978	0	0	0	0	0	0	226979	0	0	0	0	0	0	0	0	0	0	0	28430	0	0	0	0	0	0	0	0	0	0	0	0	0	0	0	0	0	0	0	0	0
69_unclassified_Trebouxiophyceae	89456	0	0	0	0	0	151281	23274	5451	0	0	0	0	0	0	88852	0	0	24465	0	0	0	0	0	0	0	0	82182	42133	0	0	0	0	0	0	0	0	0	0	0	0	0	0	0	0	0	0	1579	0
70_Trebouxia	0	0	0	0	0	0	0	116122	58827	0	0	0	0	98646	0	515959	0	0	1791	0	0	14257	0	28302	0	0	0	464078	3064	0	0	0	0	0	0	0	0	0	0	0	0	0	0	0	0	0	0	0	0
71_Trebouxia_gelatinosa	24919	0	0	12338	0	0	5552	43983	41897	38555	0	0	0	58868	0	96761	0	0	0	0	8205	72096	0	0	7189	0	0	105251	33335	0	0	0	0	0	0	0	0	0	0	0	0	0	0	0	0	0	0	0	0
72_Chlorokybus_atmophyticus	309585	56994	0	64505	134451	0	0	652985	240517	228500	0	0	0	54603	0	0	0	0	0	0	0	894553	0	0	0	0	0	8513838	934314	0	58613	0	0	0	0	0	0	0	0	0	0	0	0	0	0	28821	0	74846	0
73_Mesostigma_viride	250184	47333	0	325853	381471	0	0	0	136079	0	127895	0	0	0	58598	4943043	0	0	94153	0	0	191685	0	0	0	0	0	281808	67604	0	34758	0	0	0	0	0	0	0	0	0	0	0	0	0	0	0	0	0	21643
74_Klebsormidium_nitens	51740	24621	0	0	0	0	0	13768	0	0	0	0	0	41482	35096	60282	0	0	0	0	0	340902	0	0	0	0	0	301779	11518	0	0	0	0	0	0	0	0	0	0	0	0	0	0	0	0	0	0	0	0
75_Chara_braunii	3288696	452924	0	0	0	0	0	2698516	81201127	113375	3628067	0	0	6895041	0	294434	0	0	0	0	0	14492464	0	6427927	0	2466452	0	251394278	1261359	0	727188	0	0	0	0	0	0	0	0	0	0	0	0	738657	315257	2809273	0	3299555	923743
76_Mesotaenium_endlicherianum	751324	12124	0	96644	68281	0	0	325499	108287	105247	21403	0	0	52631	0	0	0	22457	0	0	0	3317526	38031	26659	0	128712	0	30637514	33515	0	0	0	0	0	0	0	0	0	0	0	0	0	0	0	1715	0	0	0	56216
78_Physcomitrella_patens	0	0	0	0	0	0	0	46507	9123007	240950	0	0	0	0	0	0	0	0	0	0	0	20806106	0	0	0	0	0	227953842	0	0	0	0	0	0	0	0	0	0	0	0	0	0	0	0	4719	0	0	0	0
79_Pleurozium_schreberi	89757	0	0	0	0	0	50179	0	945416	216768	59024	0	0	0	0	0	0	0	0	0	0	1465542	0	15927	0	0	0	2506380	0	0	0	0	0	0	0	0	0	0	0	0	0	36864	0	0	0	0	0	0	88292
80_Marchantia_inflexa	0	0	0	0	81608	0	0	0	182513	21896	59631	0	0	84569	0	440837	0	43786	197296	0	0	4855709	0	15449	0	0	47897	16581514	84361	0	0	0	0	0	0	0	0	0	0	0	0	0	0	0	21495	15668	0	0	72755
81_Marchantia_polymorpha	45120	0	0	27185	0	0	0	1095891	361120	409116	43631	0	0	0	0	1669034	0	0	0	0	0	8051991	0	0	0	0	0	12101806	100768	0	10783	0	0	0	0	0	0	0	0	0	0	0	0	0	29632	37592	0	107848	0
82_Selaginella_kraussiana	8845	0	0	11177	0	0	0	18777	2680464	170552	108462	0	0	22751	0	1181999	0	8735	31672	0	0	1308753	0	61374	8535	0	0	3844940	28677	0	0	0	0	0	0	0	0	0	0	0	31690	0	0	0	15001	148011	0	0	27414
83_Selaginella_moellendorffii	0	0	0	74522	0	0	0	206209	1295032	0	239631	0	0	205581	35238	124602	0	0	63871	904669	0	1863313	0	71092	0	55747	0	60685392	0	0	86203	0	0	0	0	0	0	0	0	0	111118	0	0	0	553382	0	0	69927	98911
84_Selaginella_tamariscina	21772	57522	0	101021	0	0	0	474245	1062540	4613259	1046641	0	0	0	0	484554	0	0	0	0	0	7829148	0	496228	82898	177099	0	68337612	1125210	0	12296	0	0	0	0	0	0	0	0	0	7176	0	0	26529	1616846	0	0	81905	313470
85_Adiantum_capillus_veneris	0	0	0	0	0	0	0	2120196	104978566	9418199	20571070	0	0	0	0	92273692	0	849389	0	840564	21111695	373356836	0	1220455	0	3109813	0	1372560468	3711440	0	1589215	0	0	0	0	0	0	0	0	0	0	217309	0	0	614837	204270	0	107894	769016
86_Azolla_filliculoides	0	0	0	0	0	0	0	424	20820290	6294130	713376	0	84325	0	0	14035665	0	0	633075	142546	0	106323462	0	0	0	0	0	171441859	0	0	0	0	0	0	0	0	0	0	0	0	178338	0	0	0	6424549	0	0	0	176235
87_Salvinia_cucullata	0	0	0	128994	0	0	0	258678	6377475	123602	0	0	0	0	478529	223850	0	0	0	271325	0	15548364	0	98247	0	161869	0	25308625	9033	0	0	0	0	0	0	0	0	0	0	0	0	0	0	0	2618215	85678	0	0	26160
89_Gnetum_montanum	0	0	0	3044858	0	0	0	1463983	80336456	1548316	1978815	0	0	612657	0	46199965	0	0	0	10506986	6194482	111021375	0	0	0	0	0	2157084888	49778908	0	3232213	0	0	0	0	0	0	0	0	0	0	0	0	0	0	4702596	0	0	4954624
95_Sequoiadendron_giganteum	0	0	0	620881	0	0	0	1413771	259543419	27710308	15745681	0	0	0	0	8550876	17892462	0	0	34873385	1037169	904322394	0	19791424	0	75791773	0	2549034481	16304394	0	31617102	0	0	2153566	0	0	0	0	0	0	825931	0	0	0	0	0	0	16675309	936218
97_Amborella_trichopoda	0	0	0	0	0	0	0	0	23613082	134027	0	0	0	0	0	8978084	0	0	0	0	16468993	47654933	0	0	0	0	0	157628307	0	0	1871855	0	0	0	0	0	0	0	0	0	0	0	0	0	0	454183	0	0	135356
98_Nymphaea_colorata	407084	0	0	0	0	0	0	0	6496660	273889	1187572	0	0	0	0	0	66185	0	0	0	1331447	36022205	0	0	0	126205	0	26728264	98319	0	162471	0	0	0	0	0	0	0	0	0	0	0	0	3886	29202	0	0	108341	49868
99_Cinnamomum_micranthum	108145	0	0	0	0	0	0	234355	13164883	0	0	0	0	21848	109205	9601961	0	0	0	1115112	1048231	48121240	0	0	0	47695	0	79975583	309665	0	1126366	0	0	0	0	0	0	0	0	0	0	0	0	0	0	1580437	0	138815	48848
100_Persea_americana	4731	0	0	800037	0	0	0	53406	8074418	36570	174249	0	0	6074	0	4949523	0	0	0	241627	446612	30312858	0	33893	0	265892	0	61867783	0	0	787426	0	0	0	0	0	0	0	0	0	0	0	0	0	0	295037	0	222161	164750
101_Liriodendron_chinense	194361	0	0	0	0	0	0	4265135	24025643	860322	0	0	0	748073	0	8408959	0	0	0	0	19482408	182849659	0	35503048	0	1902661	0	526245512	406582	0	994302	0	0	0	0	0	0	0	0	0	0	0	0	0	132885	0	0	0	2313785
102_Magnolia_ashei	45474	12849	0	188391	0	32477	0	24735	9569385	436884	0	0	0	0	0	2408986	0	0	0	0	273923	14784971	0	202864	71699	84259	0	23116873	90390	0	16332	0	0	296042	0	0	0	0	0	0	0	0	0	0	0	52620	0	0	54530
103_Spirodela_polyrhiza	6658	5088	0	0	0	0	0	0	533913	0	60925	0	0	0	0	0	0	0	0	0	0	6907185	0	0	0	16025	0	5269385	74795	0	0	0	0	0	0	0	0	0	0	0	0	0	0	0	0	0	0	0	0
104_Zostera_marina	0	0	0	70870	0	0	0	34412	9121211	196704	55256	0	0	0	0	0	0	0	0	0	0	19644025	0	13506	0	0	0	27641415	1130929	0	0	0	0	0	0	0	0	0	0	0	6591	0	0	0	37465	0	0	0	0
105_Dioscorea_alata	117463	0	0	84434	0	0	0	0	11866946	84390	33493	0	0	139465	0	470039	0	0	0	301681	6513271	24445362	0	130431	0	0	0	154194222	6146	0	41015	0	0	0	0	0	0	0	0	0	0	0	0	0	0	51813	0	59441	0
106_Dioscorea_rotundata	152385	0	0	107240	0	0	0	93264	10467247	216741	245420	0	0	0	0	265453	0	0	0	13568	2967511	21288287	0	106565	0	0	0	92397297	0	0	0	0	0	0	0	0	0	0	0	0	0	0	20100	0	57768	59365	0	151154	0
107_Trichopus_zeylanicus	548147	59468	0	147384	0	0	0	626899	2405698	0	0	0	0	0	0	0	0	0	0	0	4715060	43115319	0	1274551	0	709271	0	74644912	8507310	0	17521	0	0	0	0	0	0	0	0	0	0	0	0	0	160968	179229	2004452	0	2188218
108_Xerophyta_viscosa	0	0	0	0	0	0	0	124952	1877120	704563	13392	0	0	81812	28679	1658278	0	0	0	0	163552	7133410	0	26377	0	0	57658	19792015	16325	0	56007	0	0	0	0	0	0	155001	0	0	0	0	0	0	55592	281546	0	73012	398797
109_Asparagus_officinalis	0	0	0	0	144477	0	0	0	13806417	145557	91860	0	0	0	1630267	4226401	0	0	0	664631	73944341	210051359	0	0	0	0	0	319720441	256967	0	535189	0	0	0	0	0	0	0	0	0	0	0	0	0	0	43748	0	918591	180104
110_Apostasia_shenzhenica	0	76746	0	0	396040	0	0	0	3222517	0	0	0	0	40374	0	11132925	0	0	0	3436390	1029972	12580221	0	53350	0	24537	0	21263645	156033	0	696937	0	0	0	0	0	0	0	0	0	0	0	0	0	0	111678	0	0	152355
111_Gastrodia_elata	0	0	0	4319248	296822	0	0	791826	23660334	27467	0	0	0	247377	0	18520737	0	36260	0	6897333	439436	51244708	0	992	0	0	0	373480016	0	0	0	0	0	0	0	0	0	0	0	0	44046	0	0	0	0	29894	0	0	0
112_Dendrobium_catenatum	0	0	0	0	0	0	0	0	55013999	445055	166431	0	0	205001	0	8499275	0	0	0	1156846	390935	190497676	0	0	0	211314	0	73592875	108366	0	0	0	0	0	0	0	0	0	0	0	0	0	0	0	0	1713916	0	0	95706
113_Phalaenopsis_aphrodite	591656	0	0	0	0	0	0	0	25925670	0	0	0	0	0	0	13815994	0	22843	0	89802	1659370	41443693	0	140756	0	200630	0	306184046	183899	0	655809	0	0	0	0	0	0	0	0	0	0	0	0	0	0	31972	0	0	0
114_Phalaenopsis_equestris	449649	0	0	0	0	0	0	105324	25107946	1230237	0	0	0	0	246310	15267156	0	0	0	360362	1530705	40457983	0	136036	0	0	0	327563954	263976	0	17401	0	0	0	0	0	0	0	0	0	0	0	0	0	0	0	0	0	0
116_Vanilla_planifolia	0	0	0	0	0	0	0	0	55751204	0	487708	0	0	0	0	14326633	0	0	0	12119965	1994052	131591544	0	0	0	0	0	137570007	1215884	0	0	0	0	0	0	0	0	0	0	0	0	0	0	0	111669	206022	0	0	0
117_Cocos_nucifera	0	0	0	0	0	0	0	454148	8410979	475638	0	0	0	0	0	1580797	0	0	0	214454	2448495	505339935	0	7670720	0	49184	0	342037695	1614034	0	725998	0	0	0	0	0	0	0	0	0	0	0	0	0	0	388491	0	338871	673868
118_Elaeis_guineensis	697759	0	0	0	0	0	0	725456	10132950	0	0	0	0	0	0	1378994	0	0	0	129306	3245395	297286501	0	0	0	0	0	117893066	323538	0	771599	0	0	0	0	0	0	0	0	0	0	0	0	0	0	358862	0	406484	0
119_Elaeis_oleifera	0	19415	0	0	0	0	0	1611215	9049241	106082	0	0	0	0	1826537	1549626	0	0	0	0	4121692	312558399	0	450474	0	0	0	128478369	3726397	0	175959	0	0	0	0	0	0	0	0	0	0	0	0	0	0	637385	0	296129	475967
120_Calamus_simplicifolius	0	592653	0	0	0	0	0	0	67154120	1377496	2458514	0	0	5615	0	18963188	0	0	0	74652	3522924	409776845	0	1164667	0	0	0	411347221	0	0	169767	0	0	0	0	0	0	0	0	0	205403	0	0	0	0	289761	0	412260	0
122_Ananas_comosus	1347684	0	0	0	0	0	0	205069	3414547	168087	31912	0	0	0	0	0	0	0	0	1024777	0	13834083	0	3764474	0	1986	0	53720443	184254	0	1497630	0	0	0	0	0	0	0	0	0	0	0	0	0	8637	0	0	0	220792
123_Raddia_distichophylla	0	0	0	0	0	0	0	253035	13836098	0	36132	0	0	0	0	190896	0	0	172560	98243	0	37207108	0	0	0	0	0	78287169	0	0	1157572	520454	1823998	0	0	0	0	0	0	0	3907	0	0	0	0	565546	62764	0	141637
124_Leersia_perrieri	0	0	0	58852	0	0	0	136395	5054253	0	0	0	0	0	0	0	0	0	0	118901	35974	8477565	0	0	0	0	0	21898234	11139	0	389179	98493	1112200	0	0	0	0	0	0	0	0	0	0	0	55549	534959	79253	0	0
125_Oryza_barthii	0	0	0	0	0	0	0	96993	4615242	0	0	0	0	0	0	5800	0	0	0	164884	0	7754639	0	0	0	0	0	30162870	13239	0	449555	99987	1070423	0	0	0	0	0	0	0	4584	0	0	0	10458	736009	275974	0	0
126_Oryza_brachyantha	0	0	0	0	0	0	0	0	1150615	0	0	0	0	0	0	0	0	0	0	82027	0	6596905	0	0	0	18420	0	14245821	0	0	194790	0	242967	0	0	0	0	0	0	0	0	0	0	0	63901	228787	80561	0	0
127_Oryza_glaberrima	0	0	0	0	0	0	0	91894	4248750	0	0	0	0	0	0	0	0	0	0	169401	56409	10042721	0	0	0	0	11652	34322470	45997	0	323420	23798	1146746	0	0	0	0	0	0	0	0	0	0	0	7927	435317	240332	0	0
128_Oryza_glumipatula	0	0	0	0	0	0	0	0	4276854	0	0	0	0	0	0	0	0	0	0	181419	0	7309794	0	0	0	0	0	28303058	32638	0	318101	82390	1065809	0	0	0	0	0	0	0	0	0	0	0	17840	309538	277467	19316	0
129_Oryza_longistaminata	0	0	0	0	0	0	0	0	4964440	0	0	0	0	0	0	6292	0	0	0	131814	109007	9443043	0	0	0	0	0	38097857	11665	0	407804	31005	904964	0	0	0	0	0	0	0	0	0	0	0	14895	1061807	253228	0	0
130_Oryza_meridionalis	0	0	0	0	0	0	0	26530	3796917	130415	0	0	0	0	0	0	0	0	0	195516	0	5134596	0	0	0	0	0	19991543	0	0	310439	33763	1102345	0	0	0	0	0	0	0	0	0	0	0	8029	511203	232007	18541	0
131_Oryza_meyeriana_var._granulata	0	0	0	0	0	0	0	0	2903011	519240	0	0	0	0	0	540767	0	0	0	0	1727679	38161007	0	0	0	0	0	385712008	0	0	719898	0	236097	0	0	0	0	0	0	0	0	0	0	0	0	71263	214267	0	0
132_Oryza_punctata	0	0	0	0	0	0	0	0	3753488	25327	0	0	0	0	0	0	0	0	0	100421	136725	14826208	0	0	0	0	0	90888885	0	0	783202	28415	1368912	0	0	0	0	0	0	0	0	0	0	0	11710	556019	208797	0	0
133_Oryza_rufipogon	0	0	0	0	0	0	0	19938	4526789	0	0	0	0	0	0	0	0	0	0	214317	106240	9382063	0	0	0	0	0	39213220	0	0	394748	0	1211466	0	0	0	0	0	0	0	0	0	0	0	17961	324661	267679	0	0
134_Oryza_sativa	0	0	0	0	0	0	0	0	4379642	86600	0	0	0	0	0	0	0	0	0	253977	491119	11746104	0	0	0	0	0	57769284	0	0	344767	130750	1349206	0	0	0	0	0	0	0	0	0	0	0	98050	294534	303111	0	0
135_Oryza_sativa_f._spontanea	89842	0	0	0	0	0	0	86708	4756604	0	0	0	0	0	0	0	0	0	0	176056	0	7521170	0	0	0	0	0	29688269	0	0	350494	44460	914675	0	0	0	0	0	0	0	0	0	0	0	8472	460681	298222	0	0
136_Zizania_latifolia	0	0	0	53195	0	0	0	992398	3626489	0	1154	0	0	0	0	402114	0	0	0	35181	0	63583167	0	103050	0	0	0	63104565	31658	0	678085	0	231074	0	0	0	0	0	0	0	0	0	0	0	77938	36545	43124	0	0
137_Brachypodium_distachyon	122204	0	0	0	0	0	0	107176	7017525	0	70244	0	32767	0	0	0	0	0	0	29674	259163	11166330	0	0	0	0	0	37543425	75918	0	176377	0	791734	0	0	0	0	0	0	0	0	0	0	0	3548	274034	40337	21340	0
138_Dactylis_glomerata	0	0	0	0	0	0	0	0	27606310	0	0	0	0	166563	0	253126	0	0	0	331916	0	41302904	0	242220	0	2625935	0	209053157	120406	0	1444794	2091922	3013008	0	0	0	0	0	0	0	0	0	0	0	14197	361057	16354	0	0
139_Lolium_perenne	0	0	0	0	0	0	0	953408	28053210	0	0	0	0	215859	0	296323	0	15660	0	85308	0	15211331	0	20779	0	0	0	20903122	32527	0	510757	661160	4054031	0	0	0	0	0	0	0	0	0	0	0	0	582407	6767	0	0
141_Hordeum_pubiflorum	0	0	0	0	0	0	0	927754	39603720	0	0	0	0	63318	0	1173990	0	0	0	509587	264480	116995408	0	205862	0	0	0	496266669	1267042	0	1942913	0	7086488	0	0	0	0	0	0	0	0	0	0	0	0	1784495	0	0	78147
142_Hordeum_vulgare	0	0	0	0	0	0	0	2125351	36435221	1244366	0	0	0	3462859	0	2305729	0	0	0	2129642	0	931453335	0	0	0	0	0	2018479455	0	0	1805019	616894	3122182	0	0	0	0	0	0	0	0	0	0	0	0	944914	0	0	0
144_Aegilops_tauschii	0	0	0	0	0	0	0	4765393	61369209	549172	0	0	0	3975616	0	3459434	0	0	0	3703400	317878	712450185	0	0	0	0	0	1797643986	0	0	1273592	0	3488079	0	0	0	0	0	0	0	0	0	0	0	0	375277	0	0	2592196
145_Triticum_aestivum	0	2955448	0	5806048	0	0	0	23369235	173814071	0	0	0	0	0	0	10218081	0	0	0	4215569	302241	2227755816	0	0	0	0	0	6721129267	0	0	5927686	0	12052694	0	0	0	0	0	0	0	0	0	0	0	0	570745	0	0	3982105
146_Triticum_dicoccoides	0	0	0	0	0	0	0	11030918	116849386	0	0	0	0	8115314	0	14839922	0	0	0	2184407	0	1650843967	0	0	0	0	0	4903766571	2125787	0	5786283	141252	14129722	0	0	0	0	0	0	0	0	0	0	0	0	8168988	0	0	0
147_Triticum_urartu	0	0	0	0	0	0	0	5969118	52720402	1021099	1676584	0	0	1322715	0	1462790	0	0	0	1588145	0	859842454	0	0	0	0	0	2261493629	0	0	659105	997267	4430793	0	0	0	0	0	0	0	0	0	0	0	0	464718	0	0	2622561
148_Eleusine_coracana	0	0	0	0	0	0	0	123485	15437639	0	0	0	0	0	0	1870682	0	0	0	679271	587201	165293641	0	0	0	0	0	267407452	0	0	1430412	213106	282094	0	0	0	0	0	0	0	0	0	0	0	0	1094768	38315	0	0
149_Eleusine_indica	120827	0	0	0	0	0	0	0	8532093	54409	0	0	0	0	0	496331	0	0	0	413041	65727	57169829	0	0	148536	28352	0	84690636	0	0	530965	37852	260232	0	0	0	0	0	0	0	5505	0	0	0	11434	593008	20357	0	0
150_Oropetium_thomaeum	8581	0	0	177840	0	0	0	0	3181015	0	0	0	0	0	0	380815	0	0	0	427622	0	6586341	0	0	0	0	0	47399476	0	0	90769	0	0	0	0	0	0	0	0	0	0	0	0	0	9590	370624	17366	0	0
151_Eragrostis_curvula	0	0	0	0	0	0	0	0	13078607	0	562132	0	0	0	0	151936	0	0	0	530730	526607	22091577	0	61546	0	0	0	99184867	127620	0	414565	0	643508	0	0	0	0	0	0	0	0	0	0	0	11214	1806830	22433	0	0
152_Eragrostis_tef	0	0	0	142936	0	0	0	0	8677545	0	0	0	0	0	0	266419	0	0	0	520531	0	7740414	0	0	0	0	0	15363059	47654	0	445914	60664	800888	0	0	0	0	0	0	0	0	0	0	0	31907	1914483	0	0	0
153_Sporobolus_alterniflorus	0	0	0	0	0	0	0	0	13535450	0	0	0	0	0	0	441531	0	0	0	306999	0	24911825	0	0	0	0	0	81572785	0	0	743623	69489	473811	0	0	0	0	0	0	0	0	0	0	0	0	727648	0	0	0
154_Zoysia_japonica	0	0	0	0	0	0	0	0	3383888	0	0	0	0	0	12481	659640	0	0	0	223641	41939	20507083	0	0	0	0	0	43179866	196312	0	220875	0	40339	0	0	0	0	0	0	0	0	0	0	0	12397	609395	0	0	0
155_Zoysia_matrella	0	0	0	0	0	0	0	62392	6117363	0	0	0	0	0	0	1293079	0	0	0	0	127678	35973373	0	0	286933	0	0	98176695	0	0	451286	0	369399	0	0	0	0	0	0	0	0	0	0	0	0	1044110	0	0	84240
156_Zoysia_pacifica	0	0	0	0	0	0	0	45682	4263327	611626	0	0	0	0	0	973102	0	0	0	320733	65135	26789769	0	112309	255572	0	0	60769849	0	0	288361	0	99079	0	0	0	0	0	0	0	0	0	0	0	49792	697032	17407	44643	0
157_Coix_aquatica	0	0	0	0	0	0	0	0	6440470	0	0	0	0	0	0	1054475	0	0	0	762226	0	484123730	0	2072025	0	0	0	623016975	0	0	4693528	0	149449	0	0	0	0	0	0	0	0	0	0	0	0	521958	0	0	0
158_Miscanthus_sacchariflorus	0	0	0	0	0	0	0	0	16816582	0	0	0	0	0	0	2042248	0	0	0	199429	333163	104950915	0	452754	0	45774	0	406709436	144781	0	394283	0	1643323	0	0	0	0	0	0	0	0	0	0	0	47632	1944562	0	0	0
159_Saccharum_hybrid_cultivar	0	0	1610412	0	0	0	0	0	10466906	0	0	0	0	0	0	779778	0	0	0	180532	174786	74669183	0	0	0	0	0	107409771	0	0	216439	0	416137	0	0	0	0	0	0	0	0	0	0	0	0	1082582	0	0	0
160_Saccharum_spontaneum	0	0	0	0	0	0	0	173703	59293282	0	0	0	0	0	0	3160013	0	0	0	489230	1011210	457200611	0	0	0	0	0	790650164	0	0	1741958	501553	4320079	0	0	0	0	0	0	0	0	0	0	0	0	5436570	0	0	858729
161_Sorghum_bicolor	0	56862	0	0	0	0	0	0	7244477	0	0	0	0	0	0	35060	0	0	0	223141	0	53147795	0	0	0	0	0	280330416	0	0	219875	94896	0	0	0	0	0	0	0	0	0	0	0	0	0	413212	0	0	0
162_Zea_mays	0	0	0	0	0	0	0	0	12412370	0	0	0	0	50736	0	2366735	0	0	0	1581156	0	507889948	0	0	0	0	0	959357295	0	0	480969	0	204672	0	0	0	0	0	0	0	0	0	0	0	0	1365265	0	0	0
163_Alloteropsis_semialata	0	0	0	0	0	0	0	0	13036833	0	0	0	0	0	0	347618	0	0	0	489160	262918	38663508	0	0	0	0	0	236765820	0	0	260810	0	541091	0	0	0	0	0	0	0	0	0	0	0	0	1217719	0	0	60875
164_Echinochloa_crus-galli	0	0	0	0	0	0	0	72357	24558416	0	0	0	0	0	0	2071249	0	0	101892	1168528	47468	56553036	0	10348	0	0	0	237590971	0	0	1150561	979396	3447652	0	0	0	0	0	0	0	0	0	0	0	0	2805725	0	0	134764
165_Cenchrus_americanus	0	0	0	0	0	0	0	7964839	11795537	0	0	0	0	4663921	0	74680	0	0	440806	126849	554204	302145356	0	0	0	0	1436945	693877770	212233	0	932275	0	1051412	0	0	0	0	0	0	0	0	0	0	0	682237	1422863	0	0	0
166_Setaria_italica	0	0	0	0	0	0	0	7538	5893143	0	0	0	0	0	0	251000	0	0	0	33359	230106	26255820	0	0	0	0	95161	78724772	16970	0	201757	0	1092017	0	0	0	0	0	0	0	0	0	0	0	0	519068	8131	0	0
167_Setaria_viridis	0	0	0	0	0	0	0	12975	5485848	0	131028	0	0	0	0	248543	0	0	0	44488	320156	23876430	0	97889	0	0	0	86011560	0	0	80065	0	967728	0	0	0	0	0	0	0	0	0	0	0	0	196485	0	0	0
168_Dichanthelium_oligosanthes	0	0	0	0	0	0	0	62316	3296112	0	0	0	0	45799	0	71892	0	0	0	175745	46159	42345951	0	0	0	0	0	126273648	1391366	0	477832	14378	38289	0	0	0	0	0	0	0	0	0	0	0	6490	333679	9773	41511	0
169_Urochloa_ruziziensis	0	0	0	0	0	0	0	0	10656472	0	0	0	0	0	0	843262	0	0	0	513733	235564	57369226	0	25099	0	0	0	152631216	354693	0	724651	0	2071777	0	0	0	0	0	0	0	0	0	0	0	12439	1406747	0	0	0
170_Panicum_miliaceum	0	0	0	125025	0	0	0	0	6821342	0	0	0	0	0	0	2197192	0	0	0	407444	0	29556068	0	0	0	0	0	281661152	34566	0	525614	0	897437	0	0	0	0	0	0	0	11201	0	0	0	0	969688	0	0	0
171_Panicum_hallii	0	0	0	0	0	0	0	0	1887951	0	0	0	0	0	0	958639	0	0	0	37258	79365	24631177	0	0	0	111406	0	248618415	0	0	102824	0	617319	0	0	0	0	0	0	0	0	0	0	0	0	438352	0	0	0
172_Eichhornia_paniculata	119041	0	0	0	0	0	0	0	11634593	223056	0	0	0	19714	0	1281361	0	0	81791	0	0	47063519	0	584989	0	0	0	58159160	0	0	2322386	0	0	0	0	0	0	0	0	0	0	0	0	0	0	25780	28781	0	29386
174_Musa_acuminata	0	0	0	0	0	0	0	0	1866117	1008422	0	0	0	0	0	1667681	0	0	0	13449	81076	81428555	0	0	0	0	0	48404930	6286	0	33063	0	0	0	0	0	0	0	0	0	11780	0	0	0	0	254785	0	0	209975
175_Musa_balbisiana	0	0	0	152350	0	0	0	0	2537108	683450	911516	0	0	0	0	1786582	0	0	0	0	641276	137099239	0	91030	0	0	0	53793303	83737	0	893337	0	0	0	0	0	0	0	0	0	0	0	0	0	395291	348949	292611	95106	0
176_Musa_itinerans	0	0	0	22721	0	0	0	648132	1765413	11139	21226	0	0	0	0	1809590	0	0	0	19866	377977	79467677	0	4386	0	0	0	36389040	0	0	45449	0	0	0	0	0	0	0	0	0	0	0	0	0	59319	288547	0	0	0
177_Musa_schizocarpa	0	305023	0	0	0	0	0	686786	6839626	0	17927	0	0	0	28688	1800787	0	0	0	0	154911	172747503	0	0	0	0	0	73083521	0	0	31210	0	0	0	0	0	0	0	0	0	9980	0	0	0	82806	305144	0	0	0
178_Berberis_thunbergii	0	124786	0	243832	0	0	0	3425748	80727118	2678850	0	0	0	1282972	0	4154425	0	0	0	55386	15401462	91156184	0	121121	0	1019441	0	468052180	68212	0	7639742	0	0	0	0	0	0	0	0	0	656539	0	0	0	6190797	0	0	1078324	0
179_Eschscholzia_californica	486354	0	0	0	0	0	0	0	16992831	135338	256992	0	0	0	0	135590	0	0	0	0	477064	47106231	0	2725945	132809	28060	0	28121660	69730	0	2418519	0	0	0	0	0	0	0	0	0	9811	0	0	0	137676	1908128	0	38917	638782
180_Macleaya_cordata	0	0	0	26456	0	0	0	28395	7053660	51191	0	0	0	0	8715	133561	0	132787	0	0	168963	32877551	0	520177	0	28336	0	29176300	289369	0	859646	0	0	0	0	0	0	0	0	0	5117	0	0	0	30853	237949	0	308061	221484
181_Papaver_somniferum	0	0	0	0	9807304	0	0	13111367	97353285	0	0	0	0	5661755	893001	863949	0	0	0	1723582	343430	595545803	0	3948362	0	0	0	524437811	289090	0	667774	0	0	0	0	0	0	0	0	0	0	0	0	0	1110044	57910	0	683220	1390655
182_Aquilegia_coerulea	0	0	0	28507	2685197	0	0	188995	5752607	195867	0	0	15772	37639	445790	183725	17754	0	0	374249	854375	21745290	0	63971	0	0	0	32315011	36469	0	53934	0	0	0	0	0	0	0	0	0	0	0	0	0	240890	481326	0	29921	26552
183_Nelumbo_nucifera	0	0	0	583764	0	0	0	0	45617313	700033	0	0	0	95512	0	4512328	0	0	0	0	447934	88643737	0	21780	0	0	0	91612869	252465	0	74989	0	0	0	0	0	0	0	0	0	31492	0	0	0	13659	1191149	0	236815	58008
184_Macadamia_integrifolia	0	0	0	0	0	0	0	451844	33912307	175747	113937	0	0	0	0	8520073	0	0	0	0	6284128	48805898	0	286032	0	0	0	156009620	52788	0	883060	0	0	0	0	0	0	0	0	0	0	0	0	0	0	2683099	0	70176	948973
185_Kalanchoe_fedtschenkoi	0	0	0	0	0	0	0	0	4739021	0	0	0	0	0	0	0	0	0	0	15764	279703	14491805	0	13079	0	0	0	6700413	645546	0	325085	0	0	0	0	0	0	0	0	0	0	16801	0	0	0	0	0	0	0
186_Sedum_album	0	33322	0	0	331268	0	0	113331	4282890	0	200843	0	0	51462	0	0	0	0	0	0	197128	19300026	0	99576	0	16013	0	31664496	77514	0	0	0	0	0	0	0	0	0	0	0	47907	0	0	0	138834	74962	0	84983	43100
188_Cissus_quadrangularis	0	0	0	0	0	0	0	0	5175455	13462	0	0	0	0	15367	0	0	0	0	33086	571324	13097524	0	0	0	0	11037	11956089	10298	0	829212	0	0	0	0	0	0	0	0	0	15377	0	0	0	0	4243	0	0	0
189_Vitis_aestivalis	0	0	0	0	0	0	0	0	14172575	0	0	0	0	0	0	173733	0	0	0	0	1947298	19051242	0	0	0	0	0	14573227	0	0	44967	0	0	0	0	0	0	0	0	0	0	0	0	0	9441	0	0	0	0
190_Vitis_cinerea_x_Vitis_riparia	0	0	0	0	0	0	0	226399	23605108	72995	0	0	0	0	0	339649	0	0	0	0	2050431	51847433	0	72940	0	0	0	43924389	0	0	2006166	0	0	0	0	0	0	0	0	0	0	0	0	0	290972	79010	0	0	0
191_Vitis_riparia	32928	0	0	65922	0	0	0	111375	23302498	42683	36411	0	0	0	0	148621	0	0	0	65237	3030389	57801971	0	0	0	0	0	78418522	514511	0	1587542	0	0	0	0	0	0	0	0	0	0	0	0	0	6545	64845	0	0	80885
193_Vitis_vinifera	66597	0	0	0	0	0	0	0	21400064	55279	0	0	0	0	0	143035	0	0	0	0	3040743	51728863	0	105050	0	0	67796	66519944	57310	0	1275058	0	0	0	0	0	0	0	0	0	0	0	0	0	39647	62809	0	0	0
194_Vitis_x_labruscana_x_Vitis_vinifera	71477	0	0	77487	0	0	0	0	23454849	0	0	0	0	0	0	158418	0	0	0	23674	4269028	50873848	0	0	0	0	0	85518567	16452	0	1708674	0	0	0	0	0	0	0	0	0	0	0	0	0	0	46210	0	0	0
195_Aristotelia_chilensis	0	0	0	0	0	0	0	0	573854	0	0	0	0	0	0	80351	0	0	0	0	0	374801	0	0	0	0	0	340902	0	0	30830	0	0	12454	0	0	0	0	0	0	0	0	0	0	0	0	0	0	0
196_Cephalotus_follicularis	0	0	0	0	1448349	0	0	2504163	25214210	403192	4412102	0	0	0	0	2214519	0	2199075	0	2883148	4678424	305977680	0	574246	0	0	185221	613613444	29485	0	424209	0	0	0	0	0	0	0	0	0	0	0	0	0	0	264966	0	2808174	18170541
197_Populus_simonii	0	0	0	0	0	0	0	174718	4234833	501428	740	0	0	0	79634	48326	0	0	0	182703	861638	20756645	0	172724	0	0	0	64264617	0	0	0	0	0	0	0	0	0	0	0	0	0	0	0	0	48334	2219897	437819	0	0
198_Salix_brachista	12685	0	0	0	0	0	0	92954	1683500	0	0	0	0	0	0	114362	0	0	0	51281	603515	29384605	0	0	0	0	0	34127281	0	0	0	0	0	0	0	0	0	0	0	0	0	0	0	0	62995	6227026	1629090	75607	0
199_Caryocar_brasiliense	0	0	0	0	0	0	0	377820	1955651	0	50590	0	0	47484	21853	127061	0	0	0	253668	982782	20050086	0	0	0	0	0	12921399	0	0	34947	0	0	0	0	0	0	0	0	0	0	0	0	0	0	0	0	124456	0
200_Ricinus_communis	244831	0	0	0	0	0	0	355042	300058	0	66114	0	0	0	0	85126	0	0	0	508969	8136023	13577535	0	0	0	0	0	72488923	0	0	0	0	0	0	0	0	0	0	0	0	0	0	0	0	174207	13188	88389	0	0
201_Jatropha_curcas	0	0	0	0	0	0	0	0	5863970	0	12551	0	0	0	0	362319	0	0	0	486211	2026520	17178206	0	0	0	15007	0	40458786	210014	0	122638	0	0	0	0	0	0	0	0	0	15073	0	0	0	0	34393	22793	0	0
202_Manihot_esculenta	1944533	0	0	0	0	0	0	56735	5285683	0	30816	0	0	0	0	210432	0	0	0	20443	2774215	26353362	0	3727394	0	0	0	166561173	16039	0	465226	0	0	0	0	0	0	0	0	0	0	0	0	0	0	29665	0	0	0
203_Hevea_brasiliensis	0	337529	0	0	0	0	0	0	2362438	0	0	0	0	0	0	7475011	0	0	0	1719864	7464687	132253514	0	0	0	0	0	758774149	0	0	2986029	0	0	0	0	0	0	0	0	0	0	0	0	0	0	133761	0	0	0
205_Linum_usitatissimum	0	0	0	17991	0	0	0	25013	9056911	173138	32755	0	0	0	0	39823	0	0	0	107096	2341	16303458	0	51581	0	0	0	22856088	128220	0	43390	0	0	0	0	0	0	0	0	0	0	11664	0	0	35578	0	0	63087	8786
206_Passiflora_edulis	0	0	0	0	0	0	0	0	5185324	12724	0	0	0	0	0	0	0	0	0	0	756133	4078745	0	0	0	0	0	8086723	45366	0	0	0	0	0	0	0	0	0	0	0	0	0	0	0	31050	35910	0	0	0
207_Rhizophora_apiculata	197175	154537	0	115203	0	0	0	0	1553477	12739	0	0	0	0	0	461343	0	0	0	83357	3461553	21498324	0	90149	0	12381	0	14520119	126913	0	32021	0	0	0	0	0	0	0	0	0	0	0	0	0	199190	385566	0	0	0
208_Populus_alba	0	0	0	100479	0	0	0	201566	4266216	196395	99383	0	0	0	0	9802	0	0	0	43582	461134	19725334	0	0	0	0	0	65532372	31888	0	129010	0	0	0	0	0	0	0	0	0	0	0	0	0	171505	1949987	241517	41028	0
209_Populus_euphratica	147416	0	0	0	0	0	0	0	2711301	0	0	0	0	0	0	32336	0	0	0	0	1370985	17184018	0	0	0	0	0	117129283	0	0	244877	0	0	0	0	0	0	0	0	0	0	0	0	0	8747	1840019	267047	0	218938
210_Populus_trichocarpa	0	0	0	0	0	0	0	300427	3418864	364656	0	0	0	80154	0	13396	0	0	0	145736	647401	16937916	0	0	0	0	0	62102889	75072	0	0	0	0	0	0	0	0	0	0	0	0	0	0	0	222236	2190591	149011	82626	0
212_Glycine_tomentella	0	0	0	0	122721	0	0	0	14633967	0	0	0	0	0	0	10352291	0	0	0	1682662	4527879	208035995	0	0	0	0	0	282653116	663989	0	0	0	0	0	0	0	0	0	0	0	0	0	0	0	1441514	2188154	0	7602974	67281
213_Carpinus_fangiana	0	0	0	0	0	0	0	0	15439414	41494	28332	0	0	0	0	42849	0	0	0	409446	828522	11401342	0	69607	0	70099	0	42768907	395563	0	1467342	0	0	0	0	0	0	0	0	0	0	0	0	0	7775	413406	0	0	85644
214_Chamaecrista_fasciculata	0	0	0	0	0	0	0	0	10244519	473959	84157	0	0	0	0	640156	0	0	0	0	290793	69029028	0	373189	0	0	0	18481769	46967	0	0	0	0	0	0	0	0	0	0	0	0	0	0	0	0	1071198	0	0	0
215_Vachellia_collinsii	0	0	0	0	0	0	0	0	6444190	276223	0	0	0	187505	0	3827229	0	0	0	269694	1177438	26874747	0	34230	0	0	0	26039984	664399	0	841014	0	0	0	0	0	0	0	0	0	50251	0	0	0	0	259696	63220	90401	141503
216_Mimosa_pudica	0	0	0	0	0	0	0	308924	6153403	46340	0	0	0	0	0	3168663	0	0	0	0	891772	33324638	0	0	0	0	0	19562301	0	0	591609	0	0	0	0	0	0	0	0	0	0	0	0	0	18129	2433893	184357	0	0
217_Prosopis_alba	51042	0	0	0	0	0	0	0	7404056	204388	0	0	0	0	0	262346	0	0	0	40127	670861	39027695	0	34538	0	0	0	106868386	0	0	0	0	0	0	0	0	0	0	0	0	0	0	0	0	171843	114472	0	0	0
218_Cercis_canadensis	45241	0	0	0	0	0	0	24498	4076377	56065	95457	0	0	0	0	0	0	44904	0	76202	1929512	15432180	0	41353	0	0	33307	36082995	118689	0	77816	0	0	0	0	0	0	0	0	0	0	0	0	0	8269	103351	0	0	0
219_Nissolia_schottii	0	0	0	0	0	0	0	0	6734264	2621649	0	0	0	22085	0	1320929	0	0	0	38042	943144	23390339	0	925133	0	454134	0	50723563	286269	0	68764	0	0	0	0	0	0	0	0	0	0	0	0	0	7870	342509	0	837774	263759
220_Arachis_duranensis	0	0	0	187474	0	0	0	240125	10913416	0	0	0	0	0	0	2185733	0	0	0	300572	3111562	33924323	0	110995	0	0	0	471396565	133054	0	743784	0	0	0	0	0	0	0	0	0	0	0	0	0	0	2003974	0	0	78754
221_Arachis_hypogaea	0	0	0	0	0	0	0	0	26529122	0	885376	0	0	772810	0	5279616	0	0	0	0	9743137	88457841	0	2640396	0	0	0	1388675237	1471467	0	1192274	0	0	0	0	0	0	0	0	0	0	0	0	0	481745	3647609	265937	271338	345796
222_Arachis_ipaensis	0	0	0	0	0	0	0	389447	14077555	0	0	0	0	746361	29095	2038804	0	0	0	236554	2571897	38611368	0	0	0	0	0	690892626	0	0	527528	0	0	0	0	0	0	0	0	0	0	0	0	0	63328	1849736	0	0	0
223_Arachis_monticola	0	0	0	0	0	0	0	0	29146381	86876	375697	0	0	0	377214	5737682	1530966	0	0	0	7152144	78706244	0	372789	0	75169	0	1277781291	0	0	930074	0	0	0	0	0	0	0	0	0	0	0	0	0	2219	2849582	360280	0	4319845
224_Lupinus_angustifolius	0	0	0	24438	0	0	0	0	11156461	427789	0	0	0	0	0	3018794	0	0	0	285816	388854	117708170	0	8333	0	0	0	49461601	0	0	415217	0	0	0	0	0	0	0	0	0	0	205402	0	0	40300	1349187	0	0	0
225_Cicer_arietinum	0	0	0	0	192904	0	0	112558	4724283	0	0	0	0	0	0	433773	0	0	0	73607	1781208	67181541	0	0	0	0	0	64742169	0	0	0	0	0	0	0	0	0	0	0	0	0	0	0	0	0	52149	0	135834	80910
226_Cicer_echinospermum	0	0	0	0	0	0	0	956684	7986382	22921	30475	0	0	0	1114525	394267	0	0	0	56598	2868782	110737580	0	0	0	0	0	116491547	71779	0	1263348	0	0	0	0	0	0	0	0	0	0	0	0	0	0	126783	0	219202	407502
227_Cicer_reticulatum	0	0	0	0	0	0	0	218851	13127763	0	0	1005	0	0	0	405583	0	0	0	54492	713830	50151029	0	0	0	0	0	35999838	0	0	0	0	0	0	0	0	0	0	0	0	0	0	0	0	63429	60706	13901	0	0
229_Vicia_faba	0	53095	0	0	38666	0	0	12986	676781	13269	6579	0	0	0	34466	331617	0	0	0	0	0	1858840	0	0	0	61855	0	1917460	0	0	0	0	0	0	0	0	0	0	0	0	0	0	0	0	0	59182	0	35072	31731
230_Medicago_truncatula	0	369724	0	0	108719	0	0	0	15962441	34415	0	0	0	0	0	1552304	0	0	0	208796	0	20160364	0	102275	0	0	0	32070343	61555	0	6030503	0	0	0	0	0	0	0	0	0	582401	0	0	0	19850	1262407	27047	0	139354
233_Trifolium_subterraneum	41676	0	0	41246	412215	0	0	0	12957866	56028	73459	0	0	0	25997	202753	0	0	0	52814	29206	49388010	0	0	0	0	0	31335696	0	0	342055	0	0	0	0	0	0	0	0	0	254313	0	0	0	26625	1219134	38846	0	53702
234_Lotus_japonicus	0	0	0	0	0	146082	0	140401	11609887	279942	0	0	0	77081	0	907509	0	171454	0	355622	828030	27743728	0	0	0	0	0	27977375	424367	0	185222	0	0	0	0	0	0	0	0	0	0	0	0	0	0	732400	86788	0	0
235_Abrus_precatorius	0	0	0	0	0	0	0	0	4265350	1575007	0	0	0	0	0	1164906	0	0	0	148945	3411454	11414688	0	0	0	92055	0	44202315	0	0	0	0	0	0	0	0	0	0	0	0	0	0	0	0	221779	40906	0	0	109365
236_Cajanus_cajan	0	769387	0	337958	0	0	0	0	3967975	872313	2297786	0	0	0	0	375695	0	0	0	1195500	3397606	40401085	0	1375279	0	438721	0	72520802	568741	0	1387180	0	0	0	0	0	0	0	0	0	0	0	0	0	0	159286	0	576647	0
237_Glycine_max	0	0	0	311550	0	0	0	0	10960297	0	8590	0	0	0	129147	2095470	0	0	0	546090	2531106	92560609	0	87614	0	0	0	234702291	8532	0	0	0	0	0	0	0	0	0	0	0	0	0	0	0	586755	903760	81782	110997	0
238_Glycine_soja	0	182989	0	0	0	0	0	0	10371316	137744	0	0	0	0	0	786658	0	0	0	561022	2345285	99318472	0	0	0	0	0	253449941	0	0	0	0	0	44409	0	0	0	0	0	0	0	0	0	0	502982	396611	0	1450779	0
239_Mucuna_pruriens	0	0	0	210732	0	0	0	0	1633590	29562	170960	0	0	0	87265	853712	0	31587	0	0	802710	15708493	0	459619	0	52563	0	47958886	0	0	0	0	0	0	0	0	0	0	0	0	0	0	0	0	228744	107470	0	205466	0
241_Phaseolus_vulgaris	408497	0	0	25156	0	0	0	0	13660937	211	0	0	0	0	0	193837	0	0	0	171642	45818	50531891	0	343653	0	0	0	91061694	0	0	22099	0	0	0	0	0	0	0	0	0	0	0	0	0	0	24122	0	0	0
242_Spatholobus_suberectus	0	0	0	1509674	0	0	0	0	5170569	633137	641397	0	0	0	3923147	1672487	0	0	0	2687545	1357618	77016626	0	5583286	0	162543	0	70804122	0	0	271241	0	0	0	0	0	412017	0	0	0	0	0	0	0	0	784467	0	103148	0
243_Vigna_angularis	0	0	0	0	0	0	0	0	2777382	33322	59953	0	0	0	0	168244	0	0	0	399842	30214	33825061	0	46942	0	0	0	44166944	745103	0	222902	0	0	0	0	0	0	0	0	0	0	0	0	0	74881	34626	0	0	99385
244_Vigna_radiata	0	0	0	0	0	0	0	0	770839	0	0	0	0	0	0	161425	0	0	0	710642	117517	37995015	2339	0	0	0	0	60731196	273080	0	115214	0	0	0	0	0	0	0	0	0	0	0	0	0	0	32801	0	0	0
245_Vigna_unguiculata	0	0	0	0	0	0	0	142520	1749286	13504	0	0	0	0	0	206911	0	0	0	0	808840	40517287	0	0	0	0	1556460	86942835	0	0	50487	0	0	0	0	0	0	0	0	0	9113	0	0	0	59843	19727	0	0	424773
246_Quillaja_saponaria	0	25827	0	0	0	0	0	0	3010437	0	0	0	0	0	0	1369184	0	0	0	0	1531929	4301531	0	9861	0	0	0	7048487	35858	0	0	0	0	0	0	0	0	0	0	0	0	0	0	0	74363	0	0	0	29643
247_Cannabis_sativa	111164	0	0	0	10864130	0	0	0	32676098	95421	0	0	0	0	19471	0	0	0	0	3753914	406018	323877889	0	0	0	249116	0	282170407	0	0	1446486	0	0	0	0	0	0	0	0	0	0	0	0	0	122176	0	0	319127	395370
248_Humulus_lupulus	0	0	0	0	0	0	0	1635635	37767962	0	246024	0	0	0	0	0	0	0	0	2743294	4886635	165958264	0	0	0	0	923563	734140010	0	0	0	0	0	0	0	0	0	0	108552	0	0	0	0	0	587385	0	0	0	1025143
249_Parasponia_andersonii	0	0	0	0	0	0	0	0	3306040	27024	0	0	0	0	0	0	0	0	0	0	262703	44791412	0	590950	0	0	0	98458411	0	0	92009	0	0	0	0	0	0	0	0	0	0	0	0	0	0	3312	33476	0	200447
250_Trema_orientale	0	0	0	0	0	0	0	25110	3312194	0	0	0	0	0	0	0	0	142027	0	0	124515	35266380	0	0	0	0	0	40815424	52463	0	26245	0	0	29869	0	0	0	0	0	0	0	0	0	0	0	35563	0	6673	530353
251_Artocarpus_camansi	0	0	0	0	0	0	0	0	1402911	4290983	474734	0	0	0	0	0	0	0	0	0	783907	85435198	0	96855	0	0	0	93598916	0	0	191836	0	0	0	0	0	0	0	0	0	0	0	0	0	0	0	125377	0	0
252_Ficus_carica	0	0	0	0	0	0	0	0	602449	0	29357	0	0	0	0	0	0	0	0	236874	150877	5331433	0	104767	0	0	0	7231679	0	0	0	0	0	0	0	0	0	0	0	0	0	0	0	0	3638	45490	0	0	71781
253_Ficus_erecta	124814	0	0	0	0	0	0	0	3326861	1942369	0	0	0	0	0	83960	0	0	0	1186289	962404	28596471	0	1122509	0	0	291293	72178063	0	0	350247	0	0	0	0	0	0	0	0	0	883352	0	0	0	0	262250	0	408306	0
254_Morus_notabilis	0	0	0	33624	0	0	0	0	1446994	28040	98155	0	0	0	0	607049	100573	0	0	83958	396677	32399939	0	26047	0	23266	0	31582014	9899	0	348000	0	0	0	0	0	0	0	0	0	0	0	0	0	52229	34515	0	202839	30338
255_Ochetophila_trinervis	0	0	0	0	0	0	0	451359	7276111	138236	200953	0	0	0	0	30105	0	0	0	640366	2786718	16151103	0	0	0	0	0	39207315	15081	0	0	0	0	0	0	0	0	0	0	0	0	0	0	0	0	0	0	0	63804
257_Ziziphus_jujuba	0	0	0	0	0	0	0	461996	3421679	2319000	648508	0	0	0	0	0	0	0	0	817735	828102	27892544	0	1843067	0	0	0	72084553	74386	0	1982319	0	72466	0	0	0	0	0	0	0	0	0	0	0	460207	0	0	123798	327653
258_Prunus_avium	37171	0	0	0	0	0	0	106991	2624131	24020	75865	0	0	395997	0	186440	0	0	0	307984	892636	12046959	0	8906	0	1677	0	20867216	96499	0	245812	0	42178	0	0	0	0	0	0	0	0	0	0	0	13727	707681	0	0	15139
259_Prunus_dulcis	0	0	0	0	0	0	0	49801	1444901	17102	0	0	0	0	0	61433	0	0	0	544481	1614791	14503655	0	76853	0	0	2131	25830732	0	0	204894	45121	0	0	0	0	64493	0	0	0	36129	0	0	0	254173	251059	0	0	0
260_Prunus_mume	0	0	0	148	0	0	0	58211	1558176	21424	0	0	0	0	40547	112301	0	0	0	237511	974997	9583949	0	103544	0	45366	0	15523441	58839	0	210941	0	0	0	0	0	0	0	89899	0	11157	0	0	0	181145	321021	0	45837	44595
261_Prunus_persica	0	0	0	749581	0	0	0	44557	1883087	98886	0	0	0	0	0	0	0	0	0	389718	1024108	14445063	0	32425	0	73727	0	20839762	100081	0	70455	0	0	0	0	0	0	0	0	0	14538	0	0	0	66207	263942	0	32794	0
262_Prunus_yedoensis	0	0	0	32607	39450	22110	0	197946	3597437	205451	46942	0	0	23273	0	326946	0	25965	0	376587	1234436	17919925	0	34547	0	149054	0	29854648	32007	0	303998	0	10322	0	0	0	0	0	0	0	214486	0	0	0	433523	440565	0	40487	114354
263_Malus_baccata	16283	0	0	0	0	0	0	23711	4697769	356184	0	0	0	31268	0	14764593	0	0	0	2709449	1672034	59137991	0	0	0	3247	0	136671736	0	0	3332366	0	377482	0	0	0	0	0	0	0	0	0	0	0	9045	3500145	0	0	0
264_Malus_domestica	0	0	0	0	0	0	0	40358	6258490	0	0	0	0	0	0	19422110	0	0	0	3240699	3033814	65338103	0	0	0	0	0	138687650	0	0	3335446	0	452068	0	0	0	0	0	86920	0	0	0	0	0	21653	4318020	0	20481	38982
265_Pyrus_betulifolia	0	0	0	0	0	0	0	0	4658430	0	225990	0	0	101182	0	1411677	0	0	0	3521212	1778475	44665916	206389	197204	0	26528	0	93517022	0	0	1925551	0	411303	0	0	0	0	0	67053	0	5823	0	0	0	22500	3185047	0	0	0
266_Pyrus_x_bretschneideri	111619	0	0	0	0	0	0	0	4229776	37250	0	0	0	0	0	998563	0	0	0	3893481	1559068	48069703	0	0	0	0	0	99697516	104466	0	2052399	0	380378	0	0	0	0	0	73281	0	0	0	0	0	11711	3120551	0	0	0
267_Pyrus_ussuriensis_x_Pyrus_communis	0	0	0	0	0	0	0	70710	4287377	777955	0	0	165778	0	0	1201296	0	30794	0	4303738	1725709	48675247	0	0	0	0	0	129045257	0	0	2006224	0	382724	0	0	0	83513	0	0	0	0	0	0	0	0	4120009	0	0	0
268_Dryas_drummondii	0	0	0	20758	0	0	0	0	1923935	15582	0	0	0	0	0	19714	14320	0	0	48800	465823	7803791	0	62361	0	0	0	17052649	40177	0	421108	0	0	0	0	0	0	0	0	0	3424	0	0	0	23110	225233	0	288536	58090
269_Purshia_tridentata	0	0	0	0	0	0	0	6288	3249919	18860	0	0	0	0	0	15010	0	0	9941	0	711486	4786183	0	43925	0	241372	0	11262098	8575	0	591077	0	0	0	0	0	0	0	0	0	0	0	0	0	3149	50245	0	22849	33658
270_Geum_urbanum	0	0	0	0	0	0	0	372771	24483366	369020	352503	0	70523	0	0	472184	0	1128001	0	0	10330440	88560235	0	0	0	0	0	334247374	455407	0	486747	0	0	0	0	0	0	0	0	0	0	0	0	0	0	147653	0	0	0
273_Fragaria_nubicola	947417	0	0	0	0	0	0	113141	3459417	0	0	0	0	0	0	0	0	0	0	96443	1142559	6659878	0	110776	0	0	0	11255664	13650	0	31878	0	12583	0	0	0	0	0	0	0	4302	0	0	11233	5683	432504	0	0	0
274_Fragaria_orientalis	1525189	0	0	0	0	0	0	182019	3619384	33209	1568	0	0	0	0	0	0	0	0	7463	1155038	7044033	0	15899	0	63929	0	11455192	34771	0	434790	35848	0	0	0	0	0	0	0	0	3894	0	0	0	0	473156	0	0	163430
275_Fragaria_vesca	0	31301	0	0	0	0	0	25431	3127020	0	79800	0	0	52500	0	0	0	0	0	121864	955952	7922553	0	54928	0	0	0	12184308	37823	0	227965	30708	0	0	0	0	0	0	0	0	0	0	0	11121	2797	410546	0	493122	0
276_Fragaria_x_ananassa	3206902	0	0	0	0	0	0	1167357	10376587	178960	0	0	0	0	0	0	0	0	0	629866	3781151	41191049	0	0	0	0	0	103561782	28973	0	0	0	0	0	0	0	0	0	0	0	11764	0	0	0	32807	1884132	0	280906	0
277_Rosa_chinensis	79637	0	0	0	0	0	0	0	14854178	264926	0	0	0	0	41649	0	0	0	0	122965	5585572	58626734	0	0	0	345177	85828	80589545	366361	0	1025822	0	0	0	0	0	0	0	0	0	0	0	0	0	8446	724569	0	0	54510
278_Rosa_lucieae	0	51590	0	0	0	0	0	293196	19942762	573399	154366	0	0	0	482852	0	0	0	0	76815	7515936	104610536	0	0	0	382470	0	114340032	702502	0	440049	0	0	0	0	0	0	0	0	0	0	0	0	0	22880	750545	0	0	52691
280_Rosa_x_damascena	53499	0	0	0	0	0	0	0	24065612	211934	289082	0	0	0	0	0	0	0	0	0	7627817	76791721	0	281755	0	109072	0	101330847	175717	0	1412479	0	0	0	0	0	0	0	0	0	0	0	0	0	6816	1191843	0	0	0
281_Boehmeria_nivea	0	0	0	0	0	0	0	0	2670753	56358	0	0	0	0	0	0	0	0	0	140096	712378	16210068	0	22762	0	0	0	28992332	11099	0	134322	0	10092	0	0	0	0	0	0	0	0	0	0	0	5453	62565	0	0	0
282_Begonia_fuchsioides	0	0	0	0	0	0	0	144254	17327179	0	0	0	0	0	0	0	0	0	0	471681	895911	24137518	0	0	0	0	0	59310887	0	0	235958	0	0	0	0	0	0	0	0	0	0	0	0	0	15414	0	0	0	0
283_Benincasa_hispida	0	0	0	0	1968900	0	0	0	8056012	4263318	0	0	0	0	0	628128	0	0	0	701164	10775955	358333168	0	0	0	0	0	176389904	0	0	328064	0	0	0	0	0	0	0	0	0	0	0	0	0	691326	364764	0	0	1067915
284_Citrullus_lanatus	0	0	0	0	0	0	0	0	4727732	0	0	0	0	0	126809	7895	0	0	0	303711	1064253	29228331	0	0	0	0	61325	25922778	24800	0	467881	0	0	0	0	0	0	0	0	0	6073	0	0	0	25266	638597	0	447122	0
285_Cucumis_melo	288390	0	0	0	0	0	0	0	3765791	50423	0	0	0	0	0	0	0	0	0	365035	4230936	29829054	0	0	0	0	0	32809442	0	0	15215	0	0	0	0	0	0	0	0	0	0	0	0	0	3949	305741	0	0	49458
286_Cucumis_sativus	0	0	0	0	0	0	0	0	6420475	25544	163343	0	0	78421	0	0	0	0	0	321720	2052352	13994001	0	78866	0	0	0	12337928	86640	0	136630	0	0	0	0	0	0	0	0	0	0	0	0	0	15749	261802	0	0	30035
287_Lagenaria_siceraria	0	0	0	0	0	0	0	32033	6261492	0	0	0	0	0	0	125887	0	0	0	601746	2214218	28709263	0	0	0	0	0	18047447	0	0	560725	0	0	0	0	0	0	0	0	0	0	0	0	0	12602	994518	0	0	0
288_Cucurbita_argyrosperma	0	0	0	0	0	0	0	0	1598900	18266	0	0	0	0	0	13340	0	20950	0	1383208	493606	13559108	0	0	0	45177	0	11229653	38708	0	12410382	0	0	25625	0	0	0	0	0	0	144213	0	0	0	1326340	143094	22228	0	0
290_Cucurbita_moschata	0	0	0	0	0	0	0	0	2161655	0	0	0	0	0	0	41760	0	0	0	1553932	2031040	25363992	0	0	0	51240	0	21502216	40677	0	13520138	0	0	0	0	0	0	0	0	0	867854	0	0	0	4449366	56678	0	0	284013
292_Momordica_charantia	2716	273195	0	0	0	0	0	0	5906880	5032	0	0	0	0	0	0	0	0	0	0	283542	13817267	0	0	0	0	0	19748791	17157	0	0	0	0	0	0	0	0	0	111702	0	0	0	0	0	49522	9552	92954	0	0
293_Datisca_glomerata	0	0	0	0	0	0	0	416607	22096959	110883	0	0	0	0	0	706436	0	449185	292721	0	26860882	134584063	0	0	0	287686	0	82447003	0	0	60098	0	0	0	0	0	0	0	0	0	0	0	0	0	134850	321051	0	122752	147283
294_Alnus_glutinosa	0	78709	0	0	0	0	0	0	23764171	600406	0	0	0	17433	0	61185	0	0	0	1053694	1537884	43317192	0	0	0	0	103060	39225563	5718	0	602310	0	0	0	0	0	0	0	0	0	0	0	0	0	38215	550460	0	0	566453
295_Betula_nana	0	0	0	0	43929	0	0	0	18481138	135864	0	0	0	0	0	72974	0	0	0	135591	847740	17074471	0	312048	0	80364	12314	22298047	200533	0	2958941	0	0	94022	0	0	0	42770	0	132807	0	0	0	0	0	25836	0	12804	0
296_Betula_pendula	572017	0	0	0	252846	0	0	1684719	19870214	599492	47154	0	0	0	0	72505	112155	0	0	162634	1067004	19426320	0	244331	0	0	0	33274598	113626	0	1950493	0	0	46059	0	0	0	0	0	0	0	0	0	0	0	54932	0	0	60413
297_Casuarina_equisetifolia	0	0	0	0	0	0	0	0	6901226	131503	154298	0	0	23285	58110	58834	0	0	0	0	604263	30235693	0	27075	20969	0	0	17961956	303318	0	204096	0	0	0	0	0	0	0	0	31130	0	0	0	0	0	24401	0	0	389389
298_Casuarina_glauca	0	11317	0	0	0	0	0	0	5664467	0	0	0	0	0	0	0	0	0	0	0	442612	20032249	0	41269	0	8559	0	7544884	0	0	27992	0	0	0	0	0	0	0	0	0	0	0	0	0	25423	0	0	0	31773
299_Castanea_mollissima	0	0	0	0	0	0	0	0	24232838	517462	0	0	0	0	0	1355868	0	0	0	0	6617332	62627933	0	273782	0	0	0	108751515	587721	0	1971927	0	0	0	0	0	0	0	0	0	0	0	0	0	0	693369	0	0	368569
300_Fagus_sylvatica	0	82606	0	0	0	0	0	154766	14102864	667638	70564	0	0	0	0	912898	0	0	0	53750	1787465	21592011	0	0	0	137536	0	24856513	0	0	1190474	0	0	0	0	0	0	0	0	0	0	0	0	0	152082	697011	489419	0	29335
301_Quercus_lobata	106288	155392	0	1620306	0	0	0	555127	42786113	2588205	0	0	0	0	0	2067079	0	314731	0	0	6223234	83354603	0	1666668	0	0	0	119726127	913512	0	3010700	0	0	0	0	0	0	0	0	0	0	0	0	0	0	436694	0	27353771	0
302_Quercus_robur	108828	1196223	0	0	0	0	0	186581	28171426	176771	40199	0	0	0	0	1450040	0	0	0	0	3853734	80517117	0	135647	0	375472	0	71187744	0	0	4209009	0	0	0	0	0	0	0	0	0	0	0	0	0	0	287690	54492	6744238	62039
303_Quercus_suber	1428354	0	0	127005	0	0	0	6425950	30646818	71092	251322	0	0	148244	0	1480904	310187	0	0	155597	3442363	87360151	0	4361	0	0	80090	90767373	179871	0	3492731	0	0	0	0	0	0	0	0	0	0	0	0	0	12415	1087836	690775	4315896	0
304_Juglans_cathayensis	0	0	0	0	0	0	0	0	39346012	1065798	0	0	0	0	72392	133238	0	0	0	44807	2890211	33063075	0	0	179420	0	0	42220055	0	0	0	0	0	0	0	0	0	0	0	0	0	0	0	0	8439	635265	0	44862	350550
305_Juglans_hindsii	0	164887	0	89696	0	0	0	0	34038444	118304	83369	0	0	0	0	0	0	0	0	0	4937389	30435926	0	1095121	0	15981	0	40437404	23470	0	782351	0	0	0	0	0	0	0	0	0	0	0	0	0	132657	639500	0	73028	0
306_Juglans_mandshurica	0	0	0	403938	0	0	0	0	36636455	938831	0	0	0	0	0	0	0	0	0	13613	2597154	29169388	0	165658	212840	361486	0	43706608	0	0	662435	0	0	0	0	0	0	0	0	0	0	0	0	0	8932	577109	0	0	345792
307_Juglans_microcarpa	24884	0	0	0	0	0	0	0	45294751	2654032	0	0	0	0	0	0	0	0	0	337175	6808408	41911479	39130	0	216561	0	0	51406496	497230	0	1011036	0	0	0	0	0	0	0	0	0	0	0	0	0	0	968757	0	0	269116
308_Juglans_microcarpa_x_Juglans_regia	0	0	0	0	0	0	0	52413	40954705	3189771	0	0	0	0	0	0	0	0	0	0	2389574	28817727	0	125956	0	51508	0	41508827	118154	0	452781	0	0	0	0	0	105612	0	0	0	0	0	0	0	55348	681513	0	179955	477392
309_Juglans_nigra	0	358184	0	0	0	0	0	0	35928379	2108712	149942	0	0	0	0	0	0	0	0	224808	3495733	31060786	0	832983	0	0	0	40737808	0	0	692530	0	0	0	0	0	0	0	0	0	0	0	0	0	0	1114069	0	0	235703
310_Juglans_regia	0	0	0	110068	57186	0	0	0	42844143	70726	20575	0	0	0	0	10300	0	0	0	0	2769647	34346492	0	20910	147517	413440	84741	44272359	69812	0	639883	0	0	0	0	0	0	0	0	0	0	0	0	0	7632	801801	0	0	379848
311_Juglans_sigillata	0	0	0	0	0	0	0	0	39750932	561297	0	0	0	65941	64473	0	0	0	0	32206	2240628	30230617	0	60289	0	260374	0	40341817	0	0	640945	0	0	0	0	0	0	0	0	0	0	0	0	0	12386	668237	0	0	11519
312_Pterocarya_stenoptera	0	0	0	113725	0	0	0	0	59566369	81562	0	0	0	25488	0	51828	0	0	0	31902	3529320	48908230	0	1895211	219340	0	0	51184316	31818	0	2315057	0	0	0	0	0	0	0	0	0	0	0	0	0	4661	1431972	0	0	467551
313_Morella_rubra	52536	0	0	63584	0	0	0	26053	6092122	33795	142375	0	0	0	0	19197	0	0	0	11966	1456424	22422668	0	205388	0	32456	0	11290856	212218	0	154680	0	0	0	0	0	0	0	0	0	0	0	0	0	132913	269557	0	124478	97997
314_Punica_granatum	53198	0	0	0	0	0	0	59154	2822885	203374	48939	0	0	0	0	24595	0	0	0	0	1201483	13995568	0	109110	0	0	15575	28867448	53835	0	36328	0	0	31267	0	0	0	0	0	177114	132703	49246	0	0	67853	297311	0	76168	0
316_Eucalyptus_grandis	0	0	0	105292	89689	0	0	0	14850643	592799	0	0	0	0	0	308348	0	61234	0	75070	3781247	66175064	0	60824	0	126606	0	70791257	193938	0	1134972	0	0	0	0	0	0	0	0	0	0	0	0	0	12181	828665	0	70230	0
317_Eucalyptus_melliodora	0	9162	0	0	0	0	0	0	15137733	59212	0	0	0	0	214929	176233	0	0	0	197118	3654627	84829789	0	273457	0	243504	0	68241932	162227	0	1350139	0	0	36383	0	0	0	0	0	0	0	0	0	0	6220	663043	0	247042	141844
318_Eucalyptus_pauciflora	0	0	0	0	0	0	0	145645	11322352	602848	0	0	0	244385	15206	61259	0	0	0	322892	3506122	70789631	0	171142	0	0	0	56175867	689355	0	1281703	0	0	0	0	0	0	0	0	0	0	0	0	36271	57271	1182121	17463	132500	102162
319_Gossypium_darwinii	0	0	0	0	0	0	0	0	24980555	1290029	0	0	0	0	0	0	0	0	0	0	4645493	129281817	0	0	0	0	0	1238037128	3652790	0	0	0	0	0	0	0	0	0	0	0	0	0	0	0	0	0	0	0	0
320_Gossypium_mustelinum	0	0	0	0	0	0	0	0	24678811	688755	0	0	0	312073	0	0	0	0	0	0	4716504	120808788	0	0	0	0	0	1392026552	0	0	944466	0	0	0	0	0	0	0	0	0	0	0	0	0	0	0	0	0	0
321_Gossypium_tomentosum	0	0	0	0	0	0	0	0	27539176	2876956	0	0	0	0	0	0	0	0	0	0	5857803	126864032	0	0	0	0	0	1277316153	411532	0	572872	0	203371	0	0	0	0	0	0	0	0	0	0	0	0	193144	0	0	0
322_Gossypium_turneri	0	0	0	0	0	0	0	0	11893774	1082199	0	0	0	0	0	303054	0	0	0	0	3154023	62974319	0	213870	0	0	0	327103188	78199	0	0	0	0	0	0	0	0	0	0	0	0	0	0	0	7969	0	0	0	0
323_Metrosideros_polymorpha	18494	0	0	101851	0	0	0	59644	3141913	154216	0	0	0	74615	0	95740	0	0	0	578907	1257599	18927481	0	123059	0	160238	0	13236238	15929	0	218031	46943	0	52293	0	0	0	0	0	0	0	32448	0	0	6782	290892	66015	0	65527
324_Rhodamnia_argentea	0	12460	0	0	0	0	0	0	2184842	0	0	0	0	0	264041	273807	433831	0	0	428947	1272512	25062737	0	21660	0	0	38610	41347873	0	0	203572	0	0	0	0	0	0	0	0	0	0	0	0	0	30619	233890	199852	0	12342
326_Psidium_guajava	0	0	0	0	0	0	0	0	3590269	4859536	0	0	0	0	79807	1576949	0	0	0	2206858	868244	41883422	0	0	0	39234	0	42952214	506921	0	415817	0	0	0	0	0	0	0	0	0	0	20031	0	0	0	396606	13088	0	223423
327_Syzygium_oleosum	66277	0	0	0	0	0	0	23868	4232324	548888	64402	0	0	0	0	99282	0	0	0	402061	1501389	25147857	0	539888	0	0	0	58170322	119945	0	464631	0	0	0	0	0	0	0	0	0	0	0	0	0	23364	410143	0	0	0
329_Azadirachta_indica	0	0	0	32671	0	0	0	132421	1569479	83347	44085	0	0	35576	0	0	0	0	0	0	1321305	12539708	0	0	0	0	0	17720201	42342	0	149579	0	0	0	0	0	0	0	0	0	0	0	0	0	54282	0	0	0	0
330_Atalantia_buxifolia	0	0	0	0	0	0	0	115794	3834961	506060	145421	0	0	0	208287	443675	0	0	0	1787	6087319	26995449	0	114419	0	0	0	21181301	20608	0	340369	0	0	0	0	0	0	0	0	0	0	0	0	0	85131	59049	0	146290	324361
331_Citrus_cavaleriei	0	0	0	0	0	0	0	36924	6270522	54298	0	0	0	0	129983	0	0	0	0	167888	7531536	30894721	0	0	0	460598	0	29177692	0	0	656733	0	0	0	0	0	0	0	0	0	0	0	0	0	8907	288618	0	0	333402
332_Citrus_clementina	0	0	0	637312	0	0	0	86044	4394575	195856	19794	0	0	29851	78490	80698	0	0	0	28153	8168827	24011012	0	0	0	0	0	37088742	208949	0	518242	0	0	0	0	0	0	0	0	0	0	0	0	0	8388	58160	67677	152416	344901
333_Citrus_hindsii	0	0	0	159252	0	0	0	219432	5579758	220147	235912	0	0	35623	69080	0	0	0	0	0	11265643	37858344	68981	0	0	24476	89801	34465060	17461	0	308106	0	0	0	0	0	0	0	0	0	0	0	0	0	95920	213419	22729	52598	587306
334_Citrus_maxima	0	0	0	788354	0	0	0	182865	4569486	174307	318493	0	0	55331	0	13030	0	0	0	0	14719467	30688795	0	616411	0	0	0	46194966	116421	0	209235	0	0	0	0	0	0	0	0	0	0	0	0	0	581251	72750	0	115650	196621
335_Citrus_medica	40737	0	0	0	0	0	0	22256	5248293	524241	0	0	0	0	0	0	0	0	0	29363	15153532	38405155	0	48686	0	0	0	41247394	0	0	697006	0	0	0	0	0	0	0	0	0	0	0	0	0	0	32701	37958	49341	283052
336_Citrus_reticulata	0	303843	0	0	0	0	0	0	4822903	288397	0	0	0	0	0	0	0	0	0	0	5973629	20112843	0	85984	0	0	0	26641261	0	0	31313	0	0	0	0	842	0	0	0	0	0	0	0	0	0	0	0	0	0
337_Citrus_sinensis	70032	0	0	482463	0	0	0	87595	4821148	0	157440	0	0	0	42572	0	0	0	0	0	6918065	28742716	0	0	101969	0	0	29118484	125320	0	552685	0	0	0	0	0	0	0	0	0	0	0	0	0	16303	96025	0	19463	141087
338_Citrus_unshiu	0	0	0	78086	0	0	0	231950	4381567	419418	0	0	0	0	0	0	0	0	0	0	8595789	31212967	0	0	0	0	0	30314940	0	0	280359	0	0	35487	0	0	0	0	0	0	0	0	0	0	3834	121059	0	0	335318
339_Citrus_x_paradisi_x_Citrus_trifoliata	69986	0	0	0	0	0	0	109390	5606909	80978	27153	0	0	86787	0	12395	0	0	0	23717	3232928	19325797	0	54223	0	0	0	19066255	27622	0	374193	0	0	0	0	0	0	0	0	0	0	0	0	0	33824	54298	0	0	32308
340_Acer_yangbiense	137017	0	0	0	0	0	0	450548	16505248	165153	0	0	0	0	617915	449181	0	0	0	0	5794699	187248686	0	0	0	0	0	76113787	123059	0	231058	0	0	0	0	0	0	0	0	0	0	0	0	0	680408	76574	43649	0	330964
341_Xanthoceras_sorbifolium	0	0	0	0	0	0	0	360739	22603359	108579	106919	0	0	0	0	0	0	0	0	0	3023441	62018394	0	0	0	0	0	85288198	74820	0	166226	0	0	0	0	0	0	0	0	0	0	0	0	0	167718	116108	0	0	825514
342_Herrania_umbratica	0	0	0	0	0	0	0	0	1999774	19872	58816	0	0	0	0	29030	0	0	0	0	559939	21296099	0	0	0	0	0	21507163	0	0	196910	0	0	0	0	0	0	0	0	0	0	0	0	0	0	0	0	0	0
344_Corchorus_capsularis	0	0	0	43753	0	0	0	69042	8711797	0	0	0	0	0	101412	47314	0	0	0	28866	675301	13539382	0	0	0	68564	54640	57466628	39124	0	459928	0	0	0	0	0	0	0	0	0	0	0	0	0	46132	0	0	111290	0
345_Corchorus_olitorius	0	0	0	0	0	0	0	0	6967651	283992	0	0	0	0	0	7656	0	86930	0	0	272802	10572978	0	88413	0	0	0	67270165	0	0	1878587	0	0	0	0	0	0	0	0	0	0	0	0	54893	0	0	0	0	51473
346_Durio_zibethinus	0	0	0	0	0	0	0	1103407	13497741	0	0	0	0	134764	0	907821	0	0	0	0	3276787	31507910	0	0	0	0	0	173949943	0	0	239037	0	0	0	0	0	0	0	0	0	0	0	0	0	10067	18966	0	0	740717
347_Gossypioides_kirkii	427904	0	0	0	0	0	0	0	13643080	53509	0	0	0	45944	0	0	0	0	0	18055	1270022	30551872	0	0	0	83326	0	173726822	18363	0	225261	0	0	0	0	0	0	0	0	0	0	0	0	0	41621	0	0	0	88609
348_Gossypium_arboreum	0	0	0	0	0	0	0	0	12793181	504314	0	0	0	0	0	0	0	0	0	0	1596057	52984878	0	89266	0	0	0	988989104	0	0	0	0	0	0	0	0	0	0	0	0	0	0	0	0	0	106851	0	0	0
349_Gossypium_barbadense	0	0	0	1075221	0	0	0	0	25580379	0	0	0	0	0	0	0	0	0	0	0	6213785	127792614	0	0	0	0	0	1103583634	0	0	0	0	0	0	0	0	0	0	0	0	0	0	0	0	0	0	0	0	944384
350_Gossypium_hirsutum	0	0	0	1775761	0	0	0	0	20364921	959218	0	0	0	0	0	0	0	0	0	0	4040484	118291249	0	0	0	0	0	1177494876	0	0	0	0	0	0	0	0	0	0	0	0	0	0	0	0	552960	0	0	684526	763361
351_Gossypium_raimondii	2707	0	0	0	0	0	0	0	12145854	0	0	0	0	0	0	0	0	0	0	0	1994133	55131828	0	202013	0	0	0	291393229	0	0	16378	0	0	0	0	0	0	0	0	0	0	0	0	0	97649	730902	0	96234	232561
352_Gossypium_thurberi	0	0	0	0	0	0	0	0	9405462	0	0	0	0	0	0	0	0	0	0	0	1013004	40455503	0	224631	0	0	0	187131160	804258	0	212812	0	0	0	0	0	0	0	0	0	0	0	0	0	165164	203989	0	0	0
353_Hibiscus_syriacus	0	631429	0	0	0	0	0	0	33218225	2265547	0	0	0	0	0	4975996	0	0	0	127207	0	187941494	0	0	0	0	0	476993220	0	0	0	0	0	0	0	0	0	0	0	0	0	0	0	0	66215	2082363	0	433722	568399
354_Kokia_drynarioides	0	0	0	0	0	0	0	0	13068669	0	111045	0	0	0	40914	0	0	0	0	0	1064152	28828046	0	92201	0	0	0	166576400	0	0	0	0	0	0	0	0	0	0	0	0	0	0	0	0	48608	173095	0	33732	0
355_Aquilaria_agallochum	0	0	0	0	0	0	0	862385	12442232	26383	0	0	0	0	0	744298	0	0	0	0	4860531	45910879	0	0	0	0	0	178883921	543114	0	0	0	0	476829	0	0	0	0	0	0	0	0	0	0	48834	19947	68761	0	1308889
356_Aquilaria_sinensis	307180	0	0	0	0	42528	0	0	9822157	0	126389	0	0	0	0	818503	0	0	0	0	3421115	59990560	0	0	0	0	0	186517068	180275	0	204930	0	0	307660	0	0	0	0	0	0	0	0	0	0	81302	43113	63330	47492	0
357_Aethionema_arabicum	0	0	0	16705	0	0	0	0	3358802	0	172278	0	0	0	0	0	0	0	0	39243	48450	5956101	0	24802	0	0	47347	16341252	55278	0	0	0	0	0	0	0	0	0	0	0	0	0	0	0	0	89622	0	120046	80377
358_Arabis_alpina	0	0	0	0	0	0	0	11800	11290056	0	10390	0	0	109978	40994	0	0	0	49504	326933	250167	18945457	0	104463	0	0	0	59520167	680232	0	93822	141190	0	352792	0	0	0	0	0	0	0	0	0	0	30266	644485	0	47976	103920
360_Arabis_nordmanniana	0	0	0	35861	0	0	0	126576	7958039	25067	0	0	0	0	0	15469	0	0	43857	132408	245440	8128510	0	96418	0	0	0	25383211	222479	0	251047	107576	0	432803	0	0	0	0	0	0	5200	0	0	0	36067	822910	0	34859	173157
361_Aurinia_saxatilis	195692	14296	0	0	0	0	0	0	18760740	36030	0	0	0	27915	0	0	0	0	92136	271283	541948	14976469	0	0	0	0	0	60616940	680779	0	151850	122467	0	0	0	0	0	0	0	0	0	0	0	0	54098	484479	13326	25183	38941
362_Odontarrhena_argentea	0	0	0	0	0	0	0	46623	4863582	40515	0	0	0	0	0	53821	0	0	1743	222502	165755	4303407	0	21969	0	22016	0	6002989	42064	0	222673	63029	0	0	0	0	0	0	0	0	0	0	0	0	27257	291096	41658	68125	98055
363_Anastatica_hierochuntica	0	0	0	978333	0	0	0	70521	32266809	0	117573	0	0	132172	50821	0	0	0	197379	1153269	739719	36905218	0	50088	0	69288	0	162219802	0	0	434828	357323	0	235751	0	0	0	0	0	0	0	0	0	0	8694	1660588	0	298681	0
364_Biscutella_auriculata	0	0	0	267275	0	0	0	0	13609220	0	405093	0	0	0	0	0	0	0	309338	155321	197591	19362399	0	0	0	0	0	55207171	99150	0	565500	371873	0	0	0	0	0	0	0	0	0	0	0	0	11533	325383	48932	0	0
365_Biscutella_laevigata	0	0	0	0	0	0	0	0	12206937	0	0	0	0	0	0	0	0	0	562988	0	260369	17922777	0	0	0	0	0	40770079	0	0	282752	50405	0	0	0	0	0	0	0	0	0	0	0	0	3717	723305	126647	0	0
366_Boechera_puberula	0	0	0	32315	0	0	0	81343	3459965	54432	33413	0	0	0	0	0	0	0	32777	90361	579846	8612156	0	0	0	20916	0	10809638	13234	0	154405	21223	0	0	0	0	0	0	0	0	38124	0	0	0	15116	157681	7863	0	78578
367_Boechera_stricta	0	0	0	16740	0	0	0	20353	3457263	10996	0	0	0	0	0	15383	0	0	42200	78268	563383	8131295	0	0	0	0	0	11519232	15083	0	65645	0	0	0	0	0	0	0	0	0	0	0	0	0	18398	207006	8340	20267	21509
368_Schrenkiella_parvula	0	0	0	0	0	0	0	198646	2312038	63321	0	0	0	91632	0	0	0	0	36571	76939	0	3130248	0	47373	0	0	0	6260758	123938	0	70904	22079	0	0	0	0	0	0	0	0	0	0	0	0	151063	95347	29624	100815	32855
369_Brassica_cretica	0	0	0	0	0	0	0	0	15714735	0	0	0	0	0	0	0	0	0	214206	395878	416788	24227629	33507	211873	0	139103	0	49445272	287655	0	23407	58105	0	118744	0	0	0	0	0	0	0	0	0	0	108043	1259619	42157	0	0
370_Brassica_juncea	0	538216	0	0	0	0	0	89854	21447471	0	189231	0	0	0	0	0	0	0	204559	1144903	464342	24381843	0	0	0	0	0	80339385	161634	0	90061	43701	0	0	0	0	0	0	0	0	0	0	0	0	80890	2423331	34392	70152	134945
371_Brassica_napus	0	0	0	1338623	0	0	0	0	34693312	82494	234239	0	0	0	0	48843	0	0	394805	843345	520508	56891570	0	193488	0	217986	0	107567620	43715	0	536157	238345	0	0	0	0	0	0	0	0	0	0	0	0	83930	3979269	0	0	1356915
372_Brassica_nigra	0	0	0	0	0	0	0	123234	9982610	0	0	0	0	0	0	0	0	0	61149	466806	189201	16319197	0	49413	0	32635	91595	40472546	38557	0	64220	34824	0	0	0	0	0	0	0	0	0	0	0	0	19591	677043	0	0	66038
373_Brassica_oleracea	0	0	0	0	0	0	0	0	18679323	65665	0	0	0	0	0	235598	76643	0	320830	635764	225905	25000425	0	111029	0	66482	0	45525915	0	0	253705	52429	0	0	0	0	0	0	0	0	0	0	0	0	58238	1274647	14631	0	51614
374_Brassica_rapa	55386	0	0	26695	0	0	0	18653	9046318	35487	0	0	0	113612	0	0	0	0	58803	282910	0	6808861	0	0	0	10373	0	11831551	11399	0	65717	23995	0	46183	0	0	0	0	0	0	0	0	0	0	52745	859628	0	12857	0
375_Erucastrum_elatum	0	0	0	0	0	0	0	0	12724275	0	14134	0	0	0	0	0	0	0	80683	267288	0	11744579	0	0	0	430649	0	13971528	20680	0	340945	226569	0	692995	0	0	0	0	0	0	0	0	0	0	22851	1984131	0	0	0
376_Raphanus_raphanistrum	26404	0	0	63378	0	0	0	0	8357722	61365	110064	0	0	0	0	0	0	0	52386	305131	18314	7322356	0	0	0	0	0	10990972	28276	0	228415	82252	0	0	0	0	0	0	0	0	0	0	0	0	55119	1158443	10434	0	0
377_Raphanus_sativus	0	0	0	0	0	0	0	37092	13048781	79185	0	0	0	0	48126	0	0	0	86956	446359	109504	12655394	0	0	0	0	0	19797275	283730	0	186091	166136	0	0	0	0	0	0	0	0	0	0	0	0	289745	1205105	17495	0	62627
378_Arabidopsis_halleri	0	0	0	0	0	0	0	0	5048013	0	21709	0	0	27582	0	20035	0	0	88526	265970	73792	5098507	0	0	0	0	0	9418829	24137	0	15994	150676	0	183435	0	0	0	0	0	0	0	0	0	0	59310	549988	4765	0	0
379_Arabidopsis_lyrata	0	0	0	0	0	0	0	0	4711933	0	0	0	0	0	0	0	0	0	32948	216651	213300	7345249	0	0	0	0	0	13346376	19339	0	29048	146546	0	124605	0	0	0	0	0	0	0	0	0	0	3542	499684	1864	0	0
380_Arabidopsis_thaliana	0	0	0	0	0	0	0	0	1135086	0	81380	0	0	0	0	0	0	0	0	234483	0	1233364	0	19194	0	0	0	5287375	0	0	0	20411	0	21609	0	0	0	0	0	0	0	0	0	0	59148	78810	0	0	0
381_Camelina_sativa	0	66447	0	0	0	0	0	78609	19234522	0	0	0	0	0	0	0	0	0	27808	2267892	144441	24162054	0	139181	0	20831	88347	67084072	127566	0	123817	171216	0	253746	0	0	0	0	0	0	0	0	0	0	189285	460123	0	0	67355
382_Capsella_bursa-pastoris	64553	0	0	26321	48946	0	0	49095	3828375	110221	0	0	0	0	0	0	0	0	17402	445773	54218	4346698	0	0	0	0	43905	8473154	0	0	29977	75330	0	40443	0	0	0	0	0	0	0	0	0	0	88289	281804	0	38586	25000
383_Capsella_rubella	10278	0	0	9599	0	0	0	0	1854516	65328	0	0	0	0	0	0	0	0	10270	253664	66296	2438889	0	0	0	0	0	4857475	0	0	22867	28004	0	55749	0	0	0	0	0	0	0	0	0	0	21844	171513	0	0	0
384_Barbarea_vulgaris	0	0	0	0	0	0	0	25573	2521950	54104	0	0	0	0	0	0	0	0	143921	176212	298386	3464552	0	15169	0	0	0	10096372	6495	0	109640	10842	0	13306	0	0	0	0	0	0	0	0	0	0	97192	159096	79499	23086	27200
385_Leavenworthia_alabamica	162602	0	0	0	0	0	0	0	2826053	0	0	0	0	25685	0	0	0	42981	25297	456254	41261	3845255	0	0	0	0	0	12914751	0	0	0	0	0	19671	0	0	0	0	0	0	0	0	0	0	137544	462555	0	0	27488
386_Nasturtium_officinale	0	0	0	0	0	0	0	42031	2415354	0	0	0	0	0	0	0	0	0	189771	331312	16475	7512026	0	0	0	0	0	17095639	0	0	206868	0	0	0	0	0	0	0	0	0	0	0	0	0	10339	112907	0	0	0
387_Noccaea_caerulescens	177584	0	0	0	0	0	0	0	1258635	0	0	0	0	0	0	0	0	0	20979	254959	157971	2531543	0	0	0	0	0	11218024	50886	0	0	0	0	0	0	0	0	0	0	0	0	0	0	0	6078	137545	11517	0	0
388_Noccaea_goesingensis	0	0	0	27707	0	0	0	0	3413341	13147	8020	0	0	0	12162	0	0	0	37288	109141	7366	2702434	0	80916	0	0	0	5432381	73592	0	60621	118968	0	0	0	0	0	0	0	0	0	0	0	0	15382	299687	22467	11478	16866
389_Raparia_bulbosa	0	0	0	0	0	0	0	52434	2373014	0	0	0	0	8121	0	0	0	0	40874	150920	93201	2965302	0	0	0	0	0	11947274	13518	0	138105	126567	0	0	0	0	0	0	0	0	0	0	0	0	0	268302	22143	0	0
390_Conringia_planisiliqua	0	0	0	0	0	0	0	0	2619134	0	0	0	0	0	0	0	0	0	27157	589377	10364	8605407	0	21297	0	0	0	21548562	0	0	12359	0	0	0	0	0	0	0	0	0	0	0	0	0	25461	413815	14385	80203	20774
391_Cochlearia_officinalis	0	0	0	15229	0	0	0	7311	2244691	35289	45957	0	0	0	0	0	0	0	0	278025	0	4634509	0	6058	0	0	0	5597766	0	0	5180	32883	0	0	0	0	0	0	0	0	0	0	0	0	27249	305357	0	0	13580
392_Crucihimalaya_himalaica	0	0	0	0	308107	0	0	0	5946047	794406	0	0	0	0	0	0	34659	0	9273	224852	948653	13920736	0	0	0	0	0	38557974	0	0	128561	0	0	33151	0	0	0	0	0	0	0	0	0	0	9343	153979	21709	0	340241
393_Erysimum_cheiri	0	0	0	81986	0	0	0	0	2573546	44855	0	0	0	0	34579	0	0	0	136715	131997	84025	3034269	0	0	0	0	0	3750036	0	0	137266	81965	0	193568	0	0	0	0	0	0	0	0	0	0	7641	393534	27717	0	3784
394_Erysimum_pusillum	0	0	0	20702	0	0	0	0	2900459	55377	0	0	0	18508	0	0	0	0	116979	47891	0	2863453	0	18842	0	0	0	5023221	0	0	37710	16594	0	0	0	0	0	0	0	0	0	0	0	0	34503	227190	108771	64725	0
395_Euclidium_syriacum	0	0	0	48008	0	0	0	21697	5652570	92791	0	0	0	0	0	0	0	0	61699	163000	85852	12080857	0	9227	0	150208	0	32984473	172534	0	332157	0	0	0	0	0	0	0	0	0	0	0	0	0	28874	276477	112259	18607	0
396_Eutrema_heterophyllum	0	101492	0	0	0	0	0	0	8761149	29782	0	0	0	0	0	0	0	0	183459	350721	899959	15639444	0	0	0	0	0	71931872	9755	0	232281	181141	0	0	0	0	0	0	0	0	0	0	0	0	12477	494513	48757	0	0
397_Eutrema_salsugineum	0	0	0	0	0	0	0	138174	4844247	0	0	44435	0	0	22149	0	0	0	75664	166412	390228	11072622	0	0	0	0	53657	62810423	0	0	55474	0	0	0	0	0	0	0	0	0	0	0	0	0	60547	229673	22033	134226	0
398_Eutrema_yunnanense	0	0	0	0	0	0	0	13325	10713544	66833	99165	0	0	0	0	0	0	0	315735	461675	1248081	17172540	0	0	0	0	0	116878923	231470	0	272013	103985	0	0	0	0	0	0	0	0	0	0	0	0	84067	888460	130896	57175	0
400_Iberis_amara	71739	0	0	0	0	0	0	0	22308307	0	71889	0	0	0	0	0	0	0	61754	241364	230109	23956520	0	0	0	0	0	21837735	187532	0	856772	0	0	122148	0	0	0	0	0	0	0	0	0	0	52084	884200	0	0	42081
401_Iberis_pinnata	0	0	0	0	0	0	0	0	43561438	0	0	0	0	0	0	0	0	0	0	183970	820122	67088805	0	0	0	0	0	161209841	130639	0	580787	242809	0	0	0	0	0	0	0	0	0	0	0	0	0	2159617	0	0	0
402_Isatis_lusitanica	0	0	0	0	0	0	0	0	4815972	0	0	0	0	0	0	0	0	0	22095	521364	381033	7402856	0	0	0	0	0	11400150	0	0	117771	76029	0	0	0	0	0	0	0	0	0	0	0	0	95677	150191	18155	44978	0
403_Isatis_tinctoria	0	0	0	0	0	0	0	0	9629164	49398	0	0	0	0	0	37056	0	0	19926	470378	338001	11796379	0	0	0	0	0	11551172	114472	0	123041	133473	0	0	0	0	0	0	0	0	0	0	0	0	13681	505856	67617	0	0
404_Kernera_saxatilis	0	0	0	0	0	0	0	37576	2594347	0	0	0	0	0	0	0	0	0	35997	131583	221216	3408920	0	20264	0	0	0	4007840	0	0	134823	102222	0	0	0	0	0	0	0	0	0	0	0	0	10109	140247	0	48748	0
405_Lepidium_africanum	0	0	0	0	0	0	0	0	11712634	0	0	0	0	0	0	0	0	0	67879	121727	150964	13700198	0	0	0	0	0	32643563	0	0	115882	0	0	0	0	0	0	0	0	0	0	0	0	0	0	122059	0	0	0
406_Lepidium_aucheri	0	0	0	0	0	0	0	208190	18691101	0	0	0	0	0	0	0	0	0	47442	351752	0	28380049	0	0	0	0	0	67037580	239426	0	432419	0	0	0	0	0	0	0	0	0	0	0	0	0	10511	131102	12220	0	0
410_Sisymbrium_altissimum	0	0	0	0	0	0	0	0	4022387	0	0	0	0	0	0	0	0	0	0	385864	73906	8038745	0	0	0	0	0	14029586	70861	0	85708	20630	0	0	0	0	0	0	0	0	0	0	0	0	6216	165983	19485	0	0
411_Sisymbrium_irio	0	0	0	17291	0	0	0	0	5001997	8439	0	0	0	0	0	0	0	0	21556	420127	101522	9433163	0	83992	0	0	0	18587305	0	0	42441	15720	0	0	0	0	0	0	0	0	23718	0	0	0	49664	100039	0	0	0
412_Macropodium_nivale	0	0	0	42061	0	0	0	0	6336942	0	0	0	0	0	0	49552	0	22449	80493	55054	381001	10398781	0	0	0	0	0	33439294	0	0	47465	370283	0	335462	0	0	0	0	0	0	7436	0	0	0	64142	167020	0	0	0
413_Pseudoturritis_turrita	0	0	0	204127	0	0	0	0	10561799	80845	0	0	0	0	0	13500	0	0	45805	327974	1589441	17898757	0	0	0	0	0	71242185	0	0	129280	345195	0	67655	0	0	0	0	0	0	0	0	0	0	143717	656481	0	278489	0
414_Turritis_glabra	0	0	0	36678	0	0	0	62419	3635606	0	0	0	0	0	0	0	0	0	35549	231234	468685	5606132	0	10430	0	0	0	13151910	0	0	0	0	0	39383	0	0	0	0	0	0	0	0	0	0	8221	102239	22519	0	0
415_Thlaspi_arvense	28143	0	0	30520	0	0	0	0	4641691	0	0	0	0	0	0	0	0	0	20772	282039	254364	8012382	0	112668	0	0	0	132843391	0	0	228041	17383	0	0	0	0	0	0	0	0	0	0	0	0	47735	59942	0	63180	0
416_Carica_papaya	0	0	0	0	0	0	0	0	7501313	692293	148954	0	0	76261	0	0	0	0	0	5832658	0	14890725	0	0	0	0	0	84109603	0	0	96987	0	0	0	0	0	0	0	0	0	0	0	0	0	5412	0	15444	0	54041
417_Tarenaya_hassleriana	0	0	0	0	0	0	0	0	1192738	301471	0	0	0	0	0	287288	14563	0	0	504016	241526	36718524	0	51274	60850	0	0	23608712	203137	0	569	0	0	0	0	0	0	0	0	0	0	0	0	0	2981	258954	0	0	0
418_Santalum_album	37123	0	0	4192	77209	0	0	34830	2247595	200596	0	0	0	70477	0	491959	0	0	0	0	683579	9208161	0	21284	0	1511	0	2983531	0	0	513599	0	0	0	0	0	0	0	0	0	0	0	0	0	133604	135288	0	0	0
419_Amaranthus_hypochondriacus	0	0	0	0	277614	0	0	0	4661046	0	5138	0	0	0	0	2883044	0	0	0	179271	23169	6601174	0	46352	0	0	0	3311110	60976	0	252135	0	0	0	0	0	0	0	0	0	0	0	0	0	364263	86929	0	9117	0
421_Carnegiea_gigantea	0	0	0	0	0	0	0	0	24807425	106735	0	0	0	0	0	10420881	0	0	0	4025680	37245716	57835060	0	0	0	782646	0	278677687	44101	0	862886	0	0	318253	0	0	0	0	0	0	270878	0	0	0	300233	1503588	0	385916	315307
422_Lophocereus_schottii	2557835	112726	0	0	0	0	0	0	20758464	259113	0	0	0	0	0	10613548	0	0	0	1320479	28837329	49221056	0	290396	0	295015	0	183215716	0	0	205967	0	0	0	0	0	0	0	0	0	49945	0	0	0	336516	1228940	0	0	0
423_Pachycereus_pringlei	0	0	0	0	0	0	0	0	15100763	351892	0	0	0	0	0	5153509	0	0	0	890059	19497122	33360827	0	0	0	703556	0	125179396	635489	0	483080	0	0	0	0	0	0	0	0	0	53596	0	0	0	702243	590386	22466	0	229570
424_Stenocereus_thurberi	271899	0	0	0	0	0	0	4979767	22571323	628780	0	0	0	0	0	14347675	0	0	0	1579728	38274159	55177943	0	76722	0	0	0	201012116	0	0	1346977	0	0	0	0	0	0	0	0	0	74582	0	0	0	864074	272360	29014	0	739370
425_Pereskia_humboldtii	0	61857	0	0	0	0	0	0	13397106	0	0	0	0	0	0	1339742	0	0	0	0	2643046	12185122	0	177611	0	574508	0	19611465	0	0	153048	0	0	0	0	0	0	0	0	0	0	0	0	0	59546	25658	0	0	0
426_Dianthus_caryophyllus	27069	0	0	0	931471	0	0	827821	7786085	279149	0	0	0	473660	52217	186091	0	0	0	906665	457171	28565669	0	0	505643	0	0	60175321	0	0	1101945	118478	0	0	0	0	0	0	0	0	0	0	0	0	30330	723280	0	0	437821
427_Silene_latifolia	0	0	0	125332	774423	0	0	45955	37585646	208900	0	0	0	1848406	0	1170099	0	0	0	553781	44935	39032152	0	33909	0	0	0	53736519	0	0	787996	0	0	0	0	0	0	0	0	0	0	0	0	0	29195	3309241	0	39824	202786
428_Beta_vulgaris	0	238706	0	0	0	113687	0	174295	17774272	848026	831173	0	0	0	0	299116	0	0	0	383488	581958	38563755	0	86539	0	0	0	46059048	255180	0	586777	0	0	0	0	0	0	0	0	0	0	0	0	0	27117	930591	41594	258751	63274
429_Beta_patula	32973	72619	0	115341	0	0	0	197908	18379622	0	20117	0	0	0	127124	489490	0	0	0	228412	258300	19906687	0	0	0	0	0	31085251	0	0	143494	0	0	0	0	0	0	0	0	0	0	0	0	0	26421	795428	0	0	172808
430_Bassia_scoparia	0	82178	0	0	1575096	0	0	2974715	12209577	2118628	340517	0	0	1695634	0	2580794	0	0	0	173522	630917	44733998	0	72468	0	0	0	101763573	0	0	554098	0	0	0	0	0	0	0	0	0	0	0	0	0	0	70817	0	0	602347
431_Spinacia_oleracea	0	0	0	0	2172812	0	0	119903	14001449	0	0	0	0	0	0	1262510	0	0	0	60374	0	157177425	0	660164	0	0	0	151741067	9313063	0	985122	0	0	0	0	0	0	0	0	0	0	0	0	0	56505	439460	0	513932	143862
432_Chenopodium_pallidicaule	0	0	0	22030	1075233	0	0	125095	2709602	128408	154122	0	0	59590	0	716602	0	0	0	83872	204418	27680016	0	193852	0	0	0	59397789	0	0	105722	0	0	0	0	0	0	0	0	0	0	0	0	0	115858	44979	0	0	291242
433_Chenopodium_quinoa	0	0	0	0	904373	0	0	627854	12308317	883461	161960	0	0	656752	865767	1342906	0	0	0	296028	0	96726038	0	1040058	0	0	0	373470227	0	0	363628	0	0	0	0	0	0	0	0	0	0	0	0	0	37174	283489	0	109066	0
434_Chenopodium_suecicum	0	216835	0	0	552845	0	0	691504	8719377	661339	149427	0	0	182603	158510	476713	0	0	0	142054	514507	27108213	0	99406	0	0	0	124874431	338965	0	365506	0	0	0	0	0	0	0	0	0	0	0	0	0	35557	0	0	168557	914054
435_Drosera_capensis	261542	29174	0	0	30669	0	0	108289	2129173	22173	0	0	0	0	54542	618525	0	0	0	249765	89736	33464637	0	0	0	1606	0	8069850	0	0	140808	0	0	0	0	0	0	0	0	0	0	0	0	0	32934	284438	0	0	0
436_Fagopyrum_esculentum	0	0	0	0	1683256	0	0	0	32412725	1261396	677442	0	0	0	0	0	0	0	0	403708	841685	60958290	0	0	0	0	0	434938437	1245451	0	1033377	0	0	0	1485217	0	0	0	0	0	0	0	0	0	2769682	0	0	139551	0
437_Fagopyrum_tataricum	0	0	0	0	2976469	0	0	0	19230797	268596	0	0	0	0	0	0	0	0	0	1018725	1135006	18301753	0	206596	0	0	0	138098127	0	0	711353	0	0	0	0	0	0	0	0	0	0	0	0	0	445466	33744	0	0	162788
438_Nyssa_sinensis	0	0	0	0	0	0	0	0	28975062	49418340	0	0	0	369020	0	3096314	0	0	0	876517	3046232	58960270	0	5091907	0	0	0	209818022	0	0	791968	0	0	0	0	0	0	0	0	0	0	0	0	0	0	1203642	0	54337	7662006
439_Actinidia_chinensis	47869	0	0	90045	0	0	0	134331	2494482	25731	0	0	0	0	92498	1450247	0	0	0	0	1236313	33446529	0	0	0	140849	0	34954417	0	0	380498	0	0	152390	0	0	0	0	0	0	0	0	0	0	17394	1490463	770315	46131	35523
440_Actinidia_eriantha	72597	0	0	86100	0	0	0	0	3849983	110403	0	0	0	218851	0	1250018	0	0	0	0	1212301	50208944	0	0	0	0	0	56463004	0	0	565480	0	0	0	0	0	0	0	0	0	0	0	0	0	47420	1807980	0	0	163995
441_Diospyros_lotus	0	0	0	0	0	0	0	0	0	0	0	0	0	0	0	0	0	0	0	7546	0	15562	0	0	0	0	0	41419	0	0	0	0	0	0	0	0	0	0	0	0	0	0	0	0	0	0	0	0	0
442_Monotropa_hypopitys	0	0	0	0	0	0	0	0	22283615	0	0	0	0	3615650	0	4871809	0	0	0	2826526	0	149955476	0	853309	0	3811754	0	807708036	0	0	6032391	0	0	0	0	0	0	0	0	0	0	0	0	0	0	1399314	0	0	0
443_Vaccinium_macrocarpon	0	0	0	0	0	0	0	252007	7946913	348138	27278	0	0	160351	0	1040217	0	0	0	107466	648472	16080686	0	92416	0	0	0	21200861	0	0	946648	0	0	0	0	0	0	0	0	0	0	0	0	0	0	2482844	0	128996	0
444_Embelia_ribes	0	0	0	0	0	0	0	331715	3581399	1055239	446031	0	0	0	0	3288299	0	0	0	398591	2741395	39780490	0	91865	0	0	0	90861329	125613	0	162581	0	0	0	0	0	0	0	0	0	0	0	0	0	408005	1356853	0	0	0
445_Primula_veris	0	0	0	0	331629	0	0	0	3038131	137715	31726	0	0	0	0	94156	0	0	0	292493	341223	12458045	0	220515	0	0	0	5125957	0	0	238042	0	0	0	0	0	0	0	0	0	139668	0	0	0	64150	86301	0	237561	0
447_Argania_spinosa	0	0	0	0	0	0	0	270481	9105210	1940452	739025	0	0	0	0	9695795	0	0	0	534756	3549078	38149016	0	221253	0	0	330334	51706102	0	0	1862251	0	0	0	0	0	0	0	0	0	21555	0	0	0	0	1357876	0	60450	901919
448_Camellia_sinensis	0	0	0	1288450	0	0	0	257699	32297041	589358	0	0	0	638498	2616781	5821852	0	0	0	682992	25754884	196069448	0	14772708	0	25040232	0	950191840	101706	0	677265	0	0	32562	0	0	0	0	0	0	0	0	0	0	0	1128222	0	923841	1320264
450_Andrographis_paniculata	0	0	0	67755	0	0	0	0	929967	85939	0	0	0	0	0	10600	0	0	0	553695	383558	19750131	0	0	0	0	115300	28856835	196386	0	324799	0	0	0	0	0	0	0	0	0	0	0	0	0	47995	905746	0	0	317544
452_Handroanthus_impetiginosus	0	0	0	274104	0	0	0	0	3248405	619306	0	0	0	0	121229	0	0	0	0	0	2866197	22889215	0	0	0	0	0	48591135	978911	0	296126	0	0	0	0	0	0	0	0	0	0	0	0	0	4674	103673	0	0	55010
453_Dorcoceras_hygrometricum	0	0	0	0	0	0	0	0	668943	0	0	0	0	0	0	941468	0	0	0	4462790	7192519	324012571	0	0	0	0	0	581810974	0	0	209278	0	0	0	0	0	0	0	0	0	0	0	0	0	0	0	0	0	0
454_Pogostemon_cablin	0	0	0	0	0	0	0	1116009	24139164	0	889751	0	0	0	0	0	0	0	0	1497591	18459805	168993858	0	0	0	0	0	310788221	302954	0	1091084	0	0	0	0	0	0	0	0	0	0	0	0	0	14175	0	0	7398491	534274
455_Scutellaria_baicalensis	0	0	0	0	0	0	0	20880	1621263	0	1206211	0	0	0	0	67135	0	0	0	243157	7369929	46000101	0	280429	0	0	0	18473340	320801	0	17780	0	0	0	0	0	0	0	0	0	0	0	0	0	0	0	10406	0	28084
456_Perilla_citriodora	0	0	0	0	0	0	0	651	4159955	678726	0	0	0	312559	0	0	0	0	0	434410	810679	78522121	0	740095	0	0	0	87787716	1569624	0	915361	0	0	0	0	0	0	0	0	0	0	491212	0	0	0	1531782	104217	0	1418918
458_Salvia_splendens	49924	0	0	332490	0	0	0	172386	17687880	42833	56267	0	0	0	372738	264092	0	0	0	233270	1434707	67163688	0	520441	0	262352	0	140848064	171097	0	1166877	0	0	0	0	0	0	0	0	0	0	0	0	0	156082	0	0	13535	0
460_Genlisea_aurea	0	0	0	0	0	0	0	0	143529	0	0	0	0	0	0	0	0	0	0	40452	0	44958	0	0	0	0	0	15222	0	0	0	0	0	0	0	0	0	0	0	0	0	0	0	0	1107	0	0	2837	0
461_Utricularia_gibba	0	0	0	0	0	0	0	0	0	0	41182	0	30956	0	0	82792	0	0	0	277787	0	9446835	0	0	0	0	0	5319503	0	0	12238	0	0	0	0	0	0	0	0	0	0	0	0	0	0	0	0	27770	0
463_Lindernia_brevidens	0	36926	0	26186	0	0	0	7575	10750842	26891	24320	0	0	0	0	53085	0	0	0	199187	1052821	67990373	0	0	0	437019	0	11079636	0	0	1461328	0	0	0	0	0	0	0	0	0	0	0	0	0	0	235927	0	0	0
465_Olea_europaea	0	0	0	0	0	0	0	41357	5407944	68842	0	0	0	1942618	0	742335	0	0	0	0	14524995	144618369	0	0	0	182232	0	161775751	0	0	1703530	0	0	0	0	0	0	0	0	0	247657	0	0	0	110184	447890	0	0	494962
466_Striga_asiatica	63695	0	0	0	0	0	0	0	12408683	0	0	0	0	0	0	926692	0	0	0	0	914875	35379527	0	220842	0	0	0	89730644	137341	0	522336	0	0	0	0	0	0	0	0	0	187429	0	0	0	0	137963	0	0	0
467_Sesamum_indicum	103877	0	0	0	0	0	0	112211	9645857	0	182665	0	0	21356	0	140389	0	0	0	0	3834712	19328994	0	455276	0	0	0	13642370	19309	0	131822	0	0	0	0	0	0	0	0	0	0	0	0	0	64473	12944	0	0	0
469_Penstemon_barbatus	0	0	0	0	0	0	0	7762439	5529628	0	2656216	0	0	0	73297	0	0	0	0	0	3580655	149346594	0	0	0	0	0	75126519	15501	0	778010	0	0	0	0	0	0	0	0	0	0	0	0	0	0	376677	125468	0	26952
472_Cuscuta_australis	302205	10875	0	0	35421	0	0	49733	3341859	246626	179718	0	0	0	79357	3451707	0	0	0	733346	48628	40497126	0	474938	0	40088	0	26283378	64543	0	0	0	0	0	0	0	0	0	0	0	0	0	0	0	60698	33479	6654	397	0
473_Cuscuta_campestris	0	0	0	0	60463	0	0	0	5473831	197780	1218412	0	0	0	0	6572509	0	0	0	440060	111933	44715341	0	430329	0	0	0	26620047	1016780	0	401010	0	0	0	0	0	0	0	0	0	0	0	0	0	5924	301203	0	0	125456
474_Ipomoea_batatas	0	0	0	64068	0	0	0	0	17951035	1162080	0	0	0	0	949496	76721	0	0	0	582903	371011	39467077	0	685367	0	0	0	31276771	588458	0	1219102	0	0	0	0	0	0	0	0	0	66768	0	0	0	396260	5520602	0	45249	0
475_Ipomoea_nil	1029431	0	0	60735	0	0	0	2617298	24228046	366202	0	0	0	0	196554	0	0	0	0	221947	168776	97696905	0	62452	0	0	0	107072437	797706	0	12584471	0	0	0	0	0	0	0	0	0	220624	0	0	0	3270267	3523198	0	397423	0
476_Ipomoea_trifida	62016	0	0	86692	128505	0	0	177865	7733401	386459	0	0	0	56631	195196	0	0	0	0	266560	719068	25075115	0	0	0	38015	0	27206815	532233	0	693541	0	0	0	0	0	0	87209	0	0	111340	0	0	0	493619	3291980	0	0	52303
477_Ipomoea_triloba	0	159657	0	0	0	9450	0	84025	7640301	1199428	41147	0	0	0	0	49049	0	0	0	241169	1220532	42078711	0	6521	0	2030277	0	35527912	0	0	1262375	0	0	0	0	0	0	0	0	0	123958	0	0	0	643995	2991628	0	439615	15843
478_Nicotiana_attenuata	0	0	0	0	0	0	0	0	25145371	0	2573112	0	0	0	0	12300558	0	0	0	135972	1000361	127086172	0	17631	0	0	0	1259798644	0	0	1061698	0	0	0	0	0	0	0	0	0	0	0	0	0	211482	4242291	678522	0	0
479_Nicotiana_glauca	0	0	0	0	0	0	0	0	30584671	557459	0	0	0	0	788323	17155172	0	0	0	444120	5309757	161202563	0	0	0	624893	0	2053641638	0	0	1062000	0	0	0	0	0	0	0	0	0	0	0	0	0	335871	3635988	932091	0	0
480_Nicotiana_knightiana	0	0	0	0	0	0	0	0	24057036	0	0	0	0	0	0	11863877	0	0	0	0	7205446	105781583	0	0	0	0	0	1305952230	0	0	697554	0	0	181818	0	0	0	0	0	0	0	0	0	0	215766	2279468	778384	217861	0
481_Nicotiana_obtusifolia	0	0	0	0	0	0	0	1301993	26241915	0	364431	0	0	0	0	8869363	0	0	0	178165	23743608	52760511	0	347991	0	0	0	629393182	0	0	700137	0	0	78000	0	0	0	0	0	0	0	0	0	0	211102	2675972	701013	69951	0
483_Nicotiana_paniculata	0	0	0	0	0	0	0	0	27152238	832528	0	0	0	0	0	11789537	0	0	0	128371	6819378	90557678	0	0	0	0	0	1286666254	939921	0	552586	0	0	311974	0	0	0	0	0	0	0	0	0	0	225785	2372236	1223770	0	0
486_Nicotiana_tabacum	0	0	0	0	0	0	0	314748	30498623	0	624145	0	0	0	0	22210400	0	0	0	0	9897877	145224182	0	117578	0	0	0	2099792814	0	0	3053709	0	0	0	0	0	0	0	0	0	0	0	0	0	542940	5968495	2776643	0	0
488_Nicotiana_undulata	568932	0	0	0	0	0	0	131188	21152391	0	55844	0	0	0	0	13726146	0	0	0	0	2084577	108882395	0	0	0	117759	0	1114575619	0	0	409182	0	0	0	0	0	0	0	0	0	0	0	0	0	183037	2680816	1252312	1185694	0
489_Capsicum_annuum	0	0	0	0	0	0	0	0	27891363	684020	0	0	0	0	0	34307141	0	0	0	0	42959251	143615278	0	697301	0	0	0	1683898693	0	0	5743946	0	0	0	0	0	0	0	0	0	0	0	0	0	0	5605518	2221022	1674202	0
490_Capsicum_baccatum	0	0	0	0	0	0	0	0	23878893	6941498	0	0	0	0	815706	45136362	0	0	0	0	59673792	140644027	0	3299933	0	0	0	1677198433	175688	0	1716489	0	0	3549553	0	0	0	0	0	0	0	0	0	0	0	6982421	2369579	0	0
491_Capsicum_chinense	0	340231	0	0	0	0	0	0	27816316	5533428	0	0	0	0	0	23151263	0	0	0	269136	56016165	132648347	0	8330984	0	0	0	1391316042	808009	0	10426914	0	0	165180	0	0	0	0	0	0	0	0	0	0	0	6510715	1615363	0	1977174
492_Jaltomata_sinuosa	322724	0	0	0	0	0	0	383902	15542203	428340	0	0	0	155227	0	10318865	0	0	0	0	23451795	32921595	0	298850	0	0	0	798366246	0	0	3655363	0	0	108779	0	0	0	0	0	0	0	0	0	0	0	3464824	1165711	0	0
493_Solanum_arcanum	0	0	0	0	0	0	0	0	8296686	0	0	0	0	0	0	3745412	0	0	0	0	2879027	33591157	0	0	0	0	0	230881828	0	0	79707	0	0	3214980	0	0	0	0	0	0	0	0	0	0	23256	1473124	507205	0	46977
494_Solanum_chilense	0	0	0	0	0	0	0	0	16142080	0	0	0	0	0	0	4311263	0	0	0	0	3206183	42980223	0	0	0	0	0	290288739	0	0	152692	0	0	1337764	0	0	0	0	0	0	13626	0	0	0	0	1134961	571803	0	0
495_Solanum_habrochaites	0	0	0	0	0	0	0	0	8739399	184968	0	0	0	0	0	3281102	111592	0	0	0	4293973	37997010	0	358474	0	0	0	277253562	0	0	490461	0	0	3725756	0	0	0	0	0	0	0	0	0	0	9382	1188898	442615	0	85962
496_Solanum_lycopersicum	0	0	0	0	0	0	0	0	8845806	0	0	0	0	0	0	3979579	0	0	0	0	4868543	48733533	0	1811	0	0	0	307953427	0	0	114792	0	0	3326317	0	0	0	0	0	0	0	0	0	0	43293	1291580	347041	0	0
497_Solanum_pennellii	0	0	0	0	0	0	0	0	12538501	306492	0	0	0	0	0	4466764	0	0	0	54679	4619614	58649373	0	6439095	0	0	0	374024682	0	0	337377	0	0	3661587	0	0	0	0	0	0	0	0	0	0	57413	3165833	445164	0	0
500_Solanum_melongena	0	0	0	0	0	0	0	0	11890990	111939	0	0	0	0	0	14794190	0	0	0	144156	3642882	27178921	0	591712	0	0	0	394003367	200050	0	1093496	0	0	471239	0	0	0	0	0	0	0	0	0	0	11544	1776307	613703	0	0
503_Asclepias_syriaca	0	0	0	0	0	0	0	84401	4837881	0	353619	0	0	25625	0	0	0	0	0	800264	2054610	23128048	0	111855	0	0	58798	50620483	32655	0	206121	0	0	0	0	0	0	0	0	0	0	0	0	0	194266	6263	0	0	48969
504_Calotropis_procera	0	0	0	0	0	0	0	176488	2105820	93981	0	0	0	13976	0	0	0	0	0	99249	2537562	3835768	0	0	0	0	0	10064654	0	0	131071	0	0	0	0	0	0	0	0	0	0	0	0	0	0	0	0	0	0
505_Rhazya_stricta	0	0	0	41934	0	0	0	17414	1730206	38763	38819	0	0	0	0	104849	0	0	0	128102	6893756	14037123	0	0	0	0	0	42346511	0	0	234490	0	0	0	0	0	0	0	0	0	0	0	0	0	52634	36206	0	0	356968
506_Catharanthus_roseus	30997	0	0	0	0	0	0	245248	11532148	0	0	0	0	216188	0	0	0	0	0	16088	3893709	63814931	0	39031	0	0	0	63658011	408121	0	138443	0	0	0	0	0	0	0	0	0	0	0	0	0	179301	7515	0	1250593	562087
507_Coffea_arabica	166776	0	0	0	0	21376	0	0	16889740	0	0	0	0	297230	0	0	0	0	0	695297	7140071	49035907	0	0	0	19399	0	394320342	436956	0	817148	0	0	0	0	0	0	0	0	0	0	0	0	0	42761	169466	511222	282109	518595
508_Coffea_canephora	0	0	0	0	0	0	0	249071	7712894	0	0	0	0	0	0	17420	0	0	0	60777	2730173	20697255	0	6928	0	0	0	123309932	0	0	272412	0	0	0	0	0	0	0	0	0	2460	0	0	0	0	242493	0	0	243155
509_Coffea_eugenioides	272571	0	0	0	0	2355	0	0	10838534	60145	1352	0	0	0	0	250542	0	0	0	113234	3892031	34917840	0	216134	0	0	0	248043414	0	0	2369901	0	0	0	0	0	0	0	0	0	0	0	0	0	16911	255934	112718	0	0
510_Echium_plantagineum	0	0	0	64739	0	0	0	0	9924864	0	0	0	0	0	0	442802	0	83187	0	706917	20585	14534008	0	487607	0	0	0	6356078	225182	0	962586	0	0	0	0	0	0	0	0	0	1261762	0	0	0	143875	2180746	0	93234	166185
511_Mikania_micrantha	591943	0	0	738502	934976	0	0	0	9018630	166603	0	0	0	0	0	11386059	0	0	0	1133597	5044403	219438138	0	330912	0	982002	0	761146793	471735	0	390165	0	0	0	0	0	0	0	0	0	0	0	0	0	0	1463830	0	1349772	731390
512_Artemisia_annua	0	0	0	0	5048182	0	0	3108930	30483035	1311154	1699661	0	0	3190696	0	922692	0	0	0	214661	9721958	217903129	0	2702589	0	0	1338584	296896098	229356	0	988207	0	0	0	0	0	0	0	0	60109	0	0	0	0	0	610864	0	0	0
514_Erigeron_canadensis	0	0	0	31156	171445	266028	0	0	4203011	63735	0	0	0	0	0	1207203	0	0	0	57744	78214	9895356	0	79384	0	327245	0	7209308	150413	0	7008	0	0	0	0	0	0	0	0	0	224191	0	0	0	36084	1202392	0	0	0
515_Helianthus_annuus	605997	0	0	0	4024085	0	0	254311	25094715	1300866	1481547	0	0	5264520	0	4892889	0	2227723	0	235245	0	297594959	0	885253	0	485932	0	1275228351	2990144	0	1645613	0	0	0	0	0	0	0	0	0	0	0	0	0	0	1807678	0	273564	0
517_Cynara_cardunculus_var._scolymus	1134903	0	0	0	0	0	0	193885	4347697	2942985	820528	0	0	1166864	0	2212374	0	0	0	0	1918752	120073993	0	1794180	0	23819	250397	81029543	0	0	518336	0	0	0	0	0	0	0	0	0	0	0	0	0	0	1027395	17278	261271	4616812
520_Lactuca_sativa	0	0	0	0	2140078	0	0	0	18073641	4302474	0	0	0	0	0	214029	0	0	0	836777	948985	495192614	0	4529854	0	0	0	682966350	471505	0	3110462	0	0	0	0	0	0	0	0	0	0	0	0	0	7417409	4442093	0	4026238	256402
521_Codonopsis_pilosula	0	181196	0	346655	0	0	0	186752	31288496	141887	0	0	0	255701	595468	1364822	0	244777	0	0	1298178	79382281	0	0	0	0	0	170085039	320123	0	837720	0	0	0	0	0	0	0	0	0	0	0	0	32717	586885	360825	0	747321	229434
522_Platycodon_grandiflorus	0	0	0	0	0	0	0	41126	15560610	1113493	588256	0	0	806152	0	2115566	0	0	0	0	1521542	69054758	0	0	0	0	0	91900285	102210	0	1401072	0	0	0	0	0	129155	0	0	0	0	0	0	0	17502	438233	0	0	77978
524_Daucus_carota	0	0	0	86994	0	0	0	6921	3362117	141201	158005	0	0	0	0	367237	0	0	0	156321	206495	33870707	0	232541	0	0	0	19681799	191341	0	146651	0	0	0	0	0	0	0	0	0	0	0	0	0	19184	152804	0	0	55451
[truncated: 38 more columns]

## Sheet: 3f length percentage in repeat
Supplementary Table 3f The percentage of repeat length in different plant genome
Calculation method: The actual length of each repeat sequence was list in Supplementary Table 3e, length percentage in genome = the length of repeat / genome size
Species	ClassI:DIRS-DIRS	ClassI:DIRS-Ngaro	ClassI:DIRS-Viper	ClassI:LINE-CR1	ClassI:LINE-CRE	ClassI:LINE-Dong	ClassI:LINE-Dualen	ClassI:LINE-I	ClassI:LINE-L1	ClassI:LINE-L2	ClassI:LINE-Penelope	ClassI:LINE-Proto1	ClassI:LINE-Proto2	ClassI:LINE-R1	ClassI:LINE-R2	ClassI:LINE-RTE	ClassI:LINE-Rex	ClassI:LINE-Tad1	ClassI:LINE-unknown	ClassI:LTR-Cassandra	ClassI:LTR-Caulimovirus	ClassI:LTR-Copia	ClassI:LTR-ERV	ClassI:LTR-ERV1	ClassI:LTR-ERV4	ClassI:LTR-ERVK	ClassI:LTR-ERVL	ClassI:LTR-Gypsy	ClassI:LTR-Pao	ClassI:LTR-TRIM	ClassI:LTR-unknown	ClassI:Retroposon/L1-dep	ClassI:Retroposon/L1-derived	ClassI:Retroposon_nonLTR	ClassI:Retroposon_nonLTR-SVA	ClassI:SINE-5S	ClassI:SINE-7SL	ClassI:SINE-Alu	ClassI:SINE-B2	ClassI:SINE-B4	ClassI:SINE-ID	ClassI:SINE-MIR	ClassI:SINE-RTE	ClassI:SINE-U	ClassI:SINE-like	ClassI:SINE-tRNA	ClassI:SINE-unknown	ClassII:Circular_dsDNA-Crypton	ClassII:DNA_Polymerase-Maverick
3_Chloropicon_primus	0	0	0	0	0	0	0	0	0	0	0	0	0	0	0	0	0	0	0	0	0	0	0	0	0	0	0	0.5	0	0	0	0	0	0	0	0	0	0	0	0	0	0	0	0	0	0	0	0	0
4_Edaphochlamys_debaryana	0.19	0	0.31	0	0	0	6.43	0.21	7.79	0	0.22	0	0	0	0	0.72	0	0	0	0	0	0.6	0	0	0	0	0	4.53	0	0.21	0	0	0	0	0	0	0	0	0	0	0	0	0	0	0.1	0.12	0	0	0
5_Bathycoccus_prasinos	0	0	0	0	0	0	0	0	0	0	1.96	0	0	0	0	0	0	0	0	0	0	0	0	0	0	0	0	3.04	0	0	0	0	0	0	0	0	0	0	0	0	0	0	0	0	0	0	0	0	13.01
6_Ostreococcus_tauri	0	0	0	0	0	0	0	0	0.51	0	0	0	0	0	0	0	0	0	0	0	0	0	0	0	0	0	0	0	0	0	0	0	0	0	0	0	0	0	0	0	0	0	0	0	0	0	0	0	0
7_Ostreococcus_sp._lucimarinus	5.04	0	0	0	0	0	0	0	0.37	0	0.28	0	0	0	0	0	0	0	0	0	0	3.84	0	0	0	0	0	3.71	0	0	0	0	0	0	0	0	0	0	0	0	0	0	0	0	0	0	0	5.94	0
8_Micromonas	0	0	0	0	0	0	0	0	0	0	0	0	0	0	0	0	0	0	0	0	0	0	0	0	0	0	0	0.85	0	0	0	0	0	0	0	0	0	0	0	0	0	0	0	0	0	0	0	0	0
9_Micromonas_commoda	0	0	0	0	0	0	0	0	0	0	0	0	0	0	0	0	0	0	0	0	0	0	0	0	0	0	0	0.48	0	0	0	0	0	0	0	0	0	0	0	0	0	0	0	0	0	0	0	0	0.96
10_Micromonas_pusilla	0	0	0	0	0	0	0	0	0	0	0	0	0	0	0	0	0	0	0	0	0	0.21	0	0	0	0	0	0.35	0	0	0	0	0	0	0	0	0	0	0	0	0	0	0	0	0	0	0	0.17	0
11_Bathycoccus	0	0.68	0	0	0	0	0	7.2	0.9	0	1.03	0	0	0	0	0	0	0	0	0	0	6.66	0	0	0	0	0	1.15	0	0	0	0	0	0	0	0	0	0	0	0	0	0	0	0	0	1.56	0	3.13	3.39
12_unclassified_Mamiellophyceae	0	0	0	0	0	0	0	0	0	0	0	0	0	0	0	0	0	0	0	0	0	0	0	0	0	0	0	0	0	0	0	0	0	0	0	0	0	0	0	0	0	0	0	0	0	0	0	0	0
13_Cymbomonas_tetramitiformis	2.79	1.13	0	0.1	2.51	0	1.55	0.94	0.08	0.35	0.26	0	0	0.09	0.04	0.06	0	0	0.21	0	0	3.05	0	0	0	0	0	5	0.22	0	0	0	0	0	0	0	0	0	0	0	0.06	0	0	0	0.14	0.02	0	0.15	0.11
14_Chlamydomonas	0	0	0	0	0	0	0.29	0.5	0.96	0	0	0	0	0	0	0.2	0	0	0	0	0	0	0	0	0	0	0	0.82	0	0	0	0	0	0	0	0	0	0	0	0	0	0	0	0	0	0.15	0	0	0
15_Chlamydomonas_applanata	0.18	0	0	0	0	0	0.28	5.6	8.45	0	0	0	0	1.41	0	9.88	0	0	1.71	0	0	5.53	0	0	0	0	0	5.32	1.05	0	0	0	0	0	0	0	0	0	0	0	0	0	0	0	0	0	0	0.21	0
16_Chlamydomonas_asymmetrica	0	0.02	0	0	0	0	2.12	2.31	5.39	0	0.43	0	0	0.45	0	4.95	0	0	0.39	0	0	1.51	0	0	0	0	0	2.54	0.18	0	0	0	0	0	0	0	0	0	0	0	0	0	0	0	0	0	0	0	0
17_Chlamydomonas_debaryana	0	0	0.31	0	0	0	6.6	0.2	9.16	0	0	0	0	0	0	0.82	0	0	0	0	0	0.48	0	0	0	0	0	6.6	0	0.53	0	0	0	0	0	0	0	0	0	0	0	0	0	0	0.02	0.28	0	0	0
18_Chlamydomonas_eustigma	0	0	0	0	0	0	7.02	1	0.53	0.33	0	0	0	1.52	0	0.23	0	0	0	0	0	7.16	0	0	0	0	0	16.61	0	0	0	0	0	0	0	0	0	0	0	0	0	0	0	0	0	0	0	0	0.2
19_Chlamydomonas_reinhardtii	0.05	0	0	0	0	0	5.29	2.72	15.26	0	0.21	0	0	0.94	0.16	0.95	0	0	4.54	0	0	0.62	0	0	0	0	0	1.95	0	0.13	0.03	0	0	0	0	0	0	0	0	0	0.04	0	0	0	0.02	0.72	0	0	0.43
20_Chlamydomonas_sphaeroides	0.71	0	0.2	0	0	0	8.86	0.63	6.4	0	0.53	0	0	0	0.31	2.08	0	0	0.17	0	0	1.68	0	0	0	0.02	0	4.45	0.39	0	0	0	0	0	0	0	0	0	0	0	0	0	0	0	0.02	0	0	0	0
21_Chloromonas	0	0.13	0	0	0	0	0.19	1.67	0.92	1.69	0	0	0	0.67	0.1	1.83	0	0	0	0	0	0.44	0	0	0	0	0	1.2	0.17	0	0	0	0	0	0	0	0	0	0	0	0	0	0	0	0.02	0	0	0.4	1.62
22_Eudorina	0.8	0	0.03	0	0	0	1.88	4.67	5.68	4.24	0.8	0	0	0.64	0.01	4.25	0	0	0	0	0	0.65	0	0.7	0.03	0.04	0	5.01	0.18	0.08	0.09	0	0	0	0	0	0	0	0	0	0	0	0	0	2.74	0.25	0	0	0.08
23_Gonium_pectorale	1.27	0	0	0	0	0	2.61	0.8	4.71	0	0.29	0	0	0	0	4.91	0	0	0	0	0	0.35	0	0.12	0	0	0.16	5.89	0.18	0.06	0	0	0	0	0	0	0	0	0	0	0	0	0	0	0.1	0.26	0	0	0
24_Volvox_carteri	3.99	0.26	0.05	0	0	0	0.39	3.51	6.01	0.99	0.12	0	0	0.43	0	8.05	0.08	0	0.03	0	0	5.33	0	0.03	0	0.1	0	11.39	0	0.19	0	0	0	0	0	0	0	0	0	0	0.06	0	0	0	1.19	0.05	0	0.26	0.44
25_Yamagishiella_unicocca	0.78	0.03	0	0	0	0	3.71	1.8	10.1	0	0.11	0	0	0.81	0	1.21	0	0	0	0	0	1.33	0	0	0	0	0	8.47	0.06	0	0.25	0	0	0	0	0	0	0	0	0	0	0	0	0	0.61	0.25	0	0	0
26_Haematococcus	0	0	0	0	0	0	0	12.78	16.53	0	3.45	0	0	0	0	1.1	0	0	0	0	0	2.94	0	0	0	0	0	3.55	0	0	0	0	0	0	0	0	0	0	0	0	0	0	0	0	0.25	0	0	4.09	0
27_Haematococcus_lacustris	0	0.13	0	0.06	0	0	1.72	7.44	1.48	0.01	0.09	0	0.78	3.02	0.04	1.32	0	0	0.11	0	0	2.59	0	0.18	0	0.07	0.03	8.29	0.47	0	0	0	0	0	0	0	0	0	0	0	0.02	0	0	0	0.03	0	0	0.54	0.11
29_Characiochloris	0	0.14	0	0	0	0	0.24	2.7	0.83	0.61	0.21	0	0	0.42	0.23	1.46	0	0	0	0	0	0.31	0	0	0	0.01	0	1.14	0	0	0	0	0	0	0	0	0	0	0	0	0	0	0	0	0.01	0	0	0	0.66
30_Dunaliella	0	0	0	0	0	0	3.52	4.29	4.72	0	0	0	0	0.19	0	0	0	0	0	0	0	1.35	0	0	0	0	0	2.02	0	0	0	0	0	0	0	0	0	0	0	0	0	0	0	0	0	0	0	0	0
31_Dunaliella_salina	0.07	0	0	0.2	0.02	0	27.03	1.39	1.73	0.05	0.17	0	0.13	0.57	0	7.7	0	0	0.04	0	0	1.12	0	0	0	0	0	3.18	0.04	0	0.03	0	0	0	0	0	0	0	0	0	0	0	0	0	0	0.01	0	0	0
32_Tetrabaena_socialis	0	0	0	0	0	0	2.41	2.94	2.67	0	0.09	0	0	0.93	0	1.89	0	0	0	0	0	0	0	0	0	0	0	2.32	0	0	0	0	0	0	0	0	0	0	0	0	0	0	0	0	0	0	0	0	0
33_Mychonastes_homosphaera	0	0	0	0	0	0	0	0	0	0	0	0	0	0	0	0	0	0	0	0	0	0	0	0	0	0	0	36	0	0	0	0	0	0	0	0	0	0	0	0	0	0	0	0	0	0	0	0	0
34_Messastrum_gracile	0	0	0	0	0	0	0	4.06	0	0	0	0	0	0	0	0.34	1.08	0	0	0	0	4.26	0	0	0	0	0	0	0	0	0	0	0	0	0	0	0	0	0	0	0	0	0	0	0	0	0	0	0
35_Monoraphidium	0	0	0	0	0	0	0.12	22.28	8.46	0	0.03	0	0	24.03	0.17	3.16	0	0	0	0	0	0.15	0	0.24	0	0	0	14.07	0.21	0	0	0	0	0	0	0	0	0	0	0	0	0	0	0	0.03	0.19	0	0.29	0.26
36_Monoraphidium_neglectum	0	0	0	0	0	0	2.21	15.77	3.63	0	0	0	0	0	0	1.13	0	0	0.66	0	0	0	0	0	0	0	0	0.14	0	0	0	0	0	0	0	0	0	0	0	0	0	0	0	0	0	0	0	0	0
37_Raphidocelis_subcapitata	0	0.13	0	0	0	0	0	6.12	1.04	0	0	0	0	0	0	0	0	0	0	0	0	0	0	0	0	0	0.14	2	0	0	0	0	0	0	0	0	0	0	0	0	0	0	0	0	0	0	0	0	0
38_Desmodesmus_armatus	0.66	0	0	0	0	0	0.99	20.69	8.48	0	0.32	0	0	7.16	0	2.54	0.21	0	0	0	0	1.14	0	0	0	0	0	5.68	0.05	0	0	0	0	0	0	0	0	0	0	0	0	0	0	0	1.43	0.1	0	0.41	0.52
39_Scenedesmus	0.1	0	0	0	0	0	0	46.92	4.37	0	0	0	0	12.06	0	0.04	0	0	0.32	0	0	0.1	0	0	0	0.06	0	12.08	0.03	0	0	0	0	0	0	0	0	0	0	0	0	0.02	0	0	0	0	0	0.09	0
40_Scenedesmus_quadricauda	0	0	0	0	0	0	0	13.88	0	0	0	0	0	0	0	0	0	0	0	0	0	0.67	0	0	0	0	0	0	0	0	0	0	0	0	0	0	0	0	0	0	0	0	0	0	0.7	0	0	0	0
41_Scenedesmus_vacuolatus	0	0	0	0	0	0	0	61.49	1.65	0	0	0	0	12.21	0	0	0	0	0	0	0	0.32	0	0	0	0	0	15.17	0	0	0	0	0	0	0	0	0	0	0	0	0	0	0	0	0	0	0	0	0
42_Coelastrella	0	0	0	0	0	0	0.16	16.76	1.95	0	0	0	0	30.96	0.1	1.79	0	0	0	0	0	1.45	0	0	0	0	0	4.67	0	0	0	0	0	0	0	0	0	0	0	0	0.04	0	0	0	0	0.07	0	0	0
43_Tetradesmus_obliquus	0.13	0.08	0	0	0.06	0	0.25	36.57	4.17	0	0	0	0.05	21.03	0	0.51	0	0	0.33	0	0	0.76	0	0.14	0	0	0	1.96	0.29	0	0.23	0	0	0	0	0	0	0	0	0	0	0	0	0	0	0	0	0.05	0.02
44_Tetraselmis_striata	10.16	0.1	0	0.02	7.03	0	0.8	2.75	0.07	0.25	0.01	0	0	0.13	0	2.27	0	0	0.69	0	0	3.59	0	0.16	0	0.1	0	6.73	0.14	0	0.23	0	0	0	0	0	0	0	0	0	0	0.04	0	0	0	0.01	0	0.07	0.14
45_Picocystis	0.2	0	0	0	0	0	0	0.26	0.23	0.93	0	0	0	1.33	0	0	0	0	0	0	0	20.69	0	0	0	0.45	0	29.4	0.25	0	0	0	0	0	0	0	0	0	0	0	0	0	0	0	0.01	0.18	0	1.01	0.07
46_Ulva_mutabilis	0.1	0.1	0	0	15.44	0	0	1.26	0.62	0	0.38	0	0	0	1.98	0.25	0	0	0.07	0	0	35.36	0	0	0	0	0.07	5.93	0.5	0	0.01	0	0	0	0	0.01	0	0	0	0	0	0	0	0	0	0	0	0	0
47_Ulva_prolifera	0.32	0	0	0	6.56	0	0	0.66	0	0	0.13	0	0	0	0	0.19	0	0	0	0	0	17.54	0	0.56	0	0	0	4.8	0.01	0	0	0	0	0	0	0	0	0	0	0	0.15	0	0	0	0.4	0.1	0	0	0
48_Parachlorella_kessleri	0	0	0	0	0	0	1.25	5.83	0.11	0	0	0	0	0.64	0	6.95	0	0	0	0	0	0.67	0	0	0	0	0	1.72	0.11	0	0	0	0	0	0	0	0	0	0	0	0	0	0	0	0	0	0	0.18	0
49_Helicosporidium	0	0	0	0	0	0	0	0	0	0	0	0	0	0	0	0	0	0	0	0	0	0	0	0	0	0	0	0	0	0	0	0	0	0	0	0	0	0	0	0	0	0	0	0	0	0	0	0	0
51_Auxenochlorella_pyrenoidosa	0	0	0	0	0	0	0	2.15	1.4	0	0	0	0	1.3	0	2.99	0	0	0	0	0	1.38	0	0	0	0	0	0.62	0	0	0	0	0	0	0	0	0	0	0	0	0	0	0	0	0	0	0	0	0
52_Auxenochlorella_protothecoides	0	0	0	0	0	0	0	2.83	0	0	0	0	0	0	0	0	0	0	0	0	0	0	0	0	0	0	0	0	0	0	0	0	0	0	0	0	0	0	0	0	0	0	0	0	0	0	0	0	0
53_Micractinium_conductrix	0	0	0.45	0	0	0	0.81	15.14	1.32	0	0	0	0	4.02	0.17	8.22	0	0	0.06	0	0	6.63	0	0.44	0	0	0	4.15	0	0	0	0	0	0	0	0	0	0	0	0	0.19	0	0	0	0.42	0	0	0	0
54_Chlorella_sorokiniana	0	0	0	0	0	0	0.34	6.47	6.94	0	0	0	0	0	0.26	3.66	0	0	0	0	0	19.83	0	0	0	0	0	14.51	0	0	0	0	0	0	0	0	0	0	0	0	0.8	0	0	0	0	0	0	0	0
55_Chlorella_variabilis	0	0	0	0	0	0	1.79	1.97	1.96	0	0	0	0	0	0	14.87	0	0	0.01	0	0	6.15	0	0	0	0	0	2.75	0.17	0	0	0	0	0	0	0	0	0	0	0	0	0	0	0	0	0	0	0	0
56_Chlorella_vulgaris	0	0	0	0	0	0	0	15.1	0.2	0	0	0	0	3.41	0	3.88	0	0	4.53	0	0	2.45	0	0	0	0	0	0.98	0	0	0	0	0	0	0	0	0	0	0	0	0	0	0	0	0	0	0	0	0
57_Prototheca_bovis	0	0	0	0	0	0	0	0	0	0	0	0	0	0	0	0	0	0	0	0	0	0	0	0	0	0	0	0	0	0	0	0	0	0	0	0	0	0	0	0	0	0	0	0	0	0	0	0	0
58_Prototheca_ciferrii	0	0	0	0	0	0	0	0	0	0	0	0	0	0	0	0	0	0	0	0	0	0	0	0	0	0	0	0	0	0	0	0	0	0	0	6.59	0	0	0	0	0	0	0	0	0	0	0	0	0
59_Prototheca_cutis	0	0	0	0	0	0	0	0	11.5	0	0	0	0	0	0	0	0	0	0	0	0	0	0	0	0	0	0	0.18	0	0	0	0	0	0	0	0	0	0	0	0	0	0	0	0	0	0	0	0	0
60_Prototheca_stagnorum	0	0	0	0	0	0	0	0	0	0	0	0	0	0	0	0	0	0	0	0	0	0	0	0	0	0	0	0	0	0	0	0	0	0	0	0	0	0	0	0	0	0	0	0	0	0	0	0.53	0
61_Prototheca_wickerhamii	0	0	0	0	0	0	0	0.43	0	0	0	0	0	0	0	0	0	0	0	0	0	6.5	0	0	0	0	0	29.62	0	0	0	0	0	0	0	0.53	0	0	0	0	0	0	0	0	0	0	0	0	0
62_Prototheca_zopfii	0	0	0	0	0	0	0	0	0	0	0	0	0	0	0	0	0	0	0	0	0	0	0	0	0	0	0	3.28	0	0	0	0	0	0	0	0	0	0	0	0	0	0	0	0	0.36	0	0	0.26	0
63_Chloroidium	0	0	0	0	0	0	0	0	0	0	0	0	0	0	0	5.18	0	0	0	0	0	0	0	0	0	0	0	0	0	0	0	0	0	0	0	0	0	0	0	0	0	0	0	0	0	0	0	0	0
64_Chlorella	0	0	0	0	0	0	4.21	0	1.45	0	0	0	0	0	0	2.68	0	0	0	0	0	0	0	0	0	0	0	0.24	0	0	0	0	0	0	0	0	0	0	0	0	0	0	0	0	0	0	0	0	0
65_Picochlorum	0	0	0	0	0	0	0	0	10.66	0	0	0	0	0	0	0	0	0	0	0	0	0	0	0	0	0	0	0	0	0	0	0	0	0	0	0	0	0	0	0	0	0	0	0	0	0	0	0	0
66_Botryococcus_braunii	0.62	0	0	0.02	1.87	0	0.02	0.31	0.07	0.14	0.24	0	0	0.12	0.12	5.01	0	0	0.31	0	0	28.07	0	0.26	0	0.01	0	16.19	0	0	0.15	0	0	0	0	0	0	0	0	0	0	0	0	0	0	0	0	0.08	0
67_Coccomyxa	0	0	0	0	0	0	0	0	3.41	0	0	0	0	0.87	0	13.74	0	0	0	0	0	0	0	0	0	0	0	5.68	0.32	0	0	0	0	0	0	0	0	0	0	0	0	0	0	0	0	0	0	0	0
68_Coccomyxa_subellipsoidea_C-169	0	0	0	0	0	0	0.33	0	21.86	0	0	0	0	0	0	9.05	0	0	0	0	0	0	0	0	0	0	0	1.13	0	0	0	0	0	0	0	0	0	0	0	0	0	0	0	0	0	0	0	0	0
69_unclassified_Trebouxiophyceae	4.54	0	0	0	0	0	7.67	1.18	0.28	0	0	0	0	0	0	4.51	0	0	1.24	0	0	0	0	0	0	0	0	4.17	2.14	0	0	0	0	0	0	0	0	0	0	0	0	0	0	0	0	0	0	0.08	0
70_Trebouxia	0	0	0	0	0	0	0	2.98	1.51	0	0	0	0	2.53	0	13.22	0	0	0.05	0	0	0.37	0	0.73	0	0	0	11.89	0.08	0	0	0	0	0	0	0	0	0	0	0	0	0	0	0	0	0	0	0	0
71_Trebouxia_gelatinosa	1.36	0	0	0.67	0	0	0.3	2.4	2.29	2.1	0	0	0	3.21	0	5.28	0	0	0	0	0.45	3.94	0	0	0.39	0	0	5.75	1.82	0	0	0	0	0	0	0	0	0	0	0	0	0	0	0	0	0	0	0	0
72_Chlorokybus_atmophyticus	1.33	0.24	0	0.28	0.58	0	0	2.81	1.03	0.98	0	0	0	0.23	0	0	0	0	0	0	0	3.84	0	0	0	0	0	36.57	4.01	0	0.25	0	0	0	0	0	0	0	0	0	0	0	0	0	0	0.12	0	0.32	0
73_Mesostigma_viride	0.68	0.13	0	0.88	1.03	0	0	0	0.37	0	0.35	0	0	0	0.16	13.35	0	0	0.25	0	0	0.52	0	0	0	0	0	0.76	0.18	0	0.09	0	0	0	0	0	0	0	0	0	0	0	0	0	0	0	0	0	0.06
74_Klebsormidium_nitens	1.18	0.56	0	0	0	0	0	0.31	0	0	0	0	0	0.94	0.8	1.37	0	0	0	0	0	7.75	0	0	0	0	0	6.86	0.26	0	0	0	0	0	0	0	0	0	0	0	0	0	0	0	0	0	0	0	0
75_Chara_braunii	0.32	0.04	0	0	0	0	0	0.26	7.92	0.01	0.35	0	0	0.67	0	0.03	0	0	0	0	0	1.41	0	0.63	0	0.24	0	24.52	0.12	0	0.07	0	0	0	0	0	0	0	0	0	0	0	0	0.07	0.03	0.27	0	0.32	0.09
76_Mesotaenium_endlicherianum	1.17	0.02	0	0.15	0.11	0	0	0.51	0.17	0.16	0.03	0	0	0.08	0	0	0	0.04	0	0	0	5.18	0.06	0.04	0	0.2	0	47.81	0.05	0	0	0	0	0	0	0	0	0	0	0	0	0	0	0	0	0	0	0	0.09
78_Physcomitrella_patens	0	0	0	0	0	0	0	0.02	3.2	0.08	0	0	0	0	0	0	0	0	0	0	0	7.29	0	0	0	0	0	79.9	0	0	0	0	0	0	0	0	0	0	0	0	0	0	0	0	0	0	0	0	0
79_Pleurozium_schreberi	0.08	0	0	0	0	0	0.05	0	0.89	0.21	0.06	0	0	0	0	0	0	0	0	0	0	1.39	0	0.02	0	0	0	2.37	0	0	0	0	0	0	0	0	0	0	0	0	0	0.03	0	0	0	0	0	0	0.08
80_Marchantia_inflexa	0	0	0	0	0.13	0	0	0	0.28	0.03	0.09	0	0	0.13	0	0.68	0	0.07	0.3	0	0	7.46	0	0.02	0	0	0.07	25.48	0.13	0	0	0	0	0	0	0	0	0	0	0	0	0	0	0	0.03	0.02	0	0	0.11
81_Marchantia_polymorpha	0.08	0	0	0.05	0	0	0	1.92	0.63	0.72	0.08	0	0	0	0	2.93	0	0	0	0	0	14.12	0	0	0	0	0	21.22	0.18	0	0.02	0	0	0	0	0	0	0	0	0	0	0	0	0	0.05	0.07	0	0.19	0
82_Selaginella_kraussiana	0.03	0	0	0.04	0	0	0	0.06	9.08	0.58	0.37	0	0	0.08	0	4	0	0.03	0.11	0	0	4.43	0	0.21	0.03	0	0	13.03	0.1	0	0	0	0	0	0	0	0	0	0	0	0.11	0	0	0	0.05	0.5	0	0	0.09
83_Selaginella_moellendorffii	0	0	0	0.07	0	0	0	0.19	1.17	0	0.22	0	0	0.19	0.03	0.11	0	0	0.06	0.82	0	1.69	0	0.06	0	0.05	0	55.04	0	0	0.08	0	0	0	0	0	0	0	0	0	0.1	0	0	0	0.5	0	0	0.06	0.09
84_Selaginella_tamariscina	0.01	0.03	0	0.05	0	0	0	0.25	0.55	2.39	0.54	0	0	0	0	0.25	0	0	0	0	0	4.06	0	0.26	0.04	0.09	0	35.47	0.58	0	0.01	0	0	0	0	0	0	0	0	0	0	0	0	0.01	0.84	0	0	0.04	0.16
85_Adiantum_capillus_veneris	0	0	0	0	0	0	0	0.06	3.16	0.28	0.62	0	0	0	0	2.78	0	0.03	0	0.03	0.64	11.25	0	0.04	0	0.09	0	41.36	0.11	0	0.05	0	0	0	0	0	0	0	0	0	0	0.01	0	0	0.02	0.01	0	0	0.02
86_Azolla_filliculoides	0	0	0	0	0	0	0	0	4.57	1.38	0.16	0	0.02	0	0	3.08	0	0	0.14	0.03	0	23.32	0	0	0	0	0	37.61	0	0	0	0	0	0	0	0	0	0	0	0	0.04	0	0	0	1.41	0	0	0	0.04
87_Salvinia_cucullata	0	0	0	0.13	0	0	0	0.25	6.24	0.12	0	0	0	0	0.47	0.22	0	0	0	0.27	0	15.22	0	0.1	0	0.16	0	24.78	0.01	0	0	0	0	0	0	0	0	0	0	0	0	0	0	0	2.56	0.08	0	0	0.03
89_Gnetum_montanum	0	0	0	0.08	0	0	0	0.04	2.17	0.04	0.05	0	0	0.02	0	1.25	0	0	0	0.28	0.17	3	0	0	0	0	0	58.29	1.35	0	0.09	0	0	0	0	0	0	0	0	0	0	0	0	0	0	0.13	0	0	0.13
95_Sequoiadendron_giganteum	0	0	0	0.01	0	0	0	0.02	4.13	0.44	0.25	0	0	0	0	0.14	0.28	0	0	0.55	0.02	14.39	0	0.31	0	1.21	0	40.56	0.26	0	0.5	0	0	0.03	0	0	0	0	0	0	0.01	0	0	0	0	0	0	0.27	0.01
97_Amborella_trichopoda	0	0	0	0	0	0	0	0	5.85	0.03	0	0	0	0	0	2.22	0	0	0	0	4.08	11.8	0	0	0	0	0	39.03	0	0	0.46	0	0	0	0	0	0	0	0	0	0	0	0	0	0	0.11	0	0	0.03
98_Nymphaea_colorata	0.26	0	0	0	0	0	0	0	4.2	0.18	0.77	0	0	0	0	0	0.04	0	0	0	0.86	23.28	0	0	0	0.08	0	17.28	0.06	0	0.11	0	0	0	0	0	0	0	0	0	0	0	0	0	0.02	0	0	0.07	0.03
99_Cinnamomum_micranthum	0.03	0	0	0	0	0	0	0.06	3.48	0	0	0	0	0.01	0.03	2.54	0	0	0	0.29	0.28	12.71	0	0	0	0.01	0	21.12	0.08	0	0.3	0	0	0	0	0	0	0	0	0	0	0	0	0	0	0.42	0	0.04	0.01
100_Persea_americana	0	0	0	0.33	0	0	0	0.02	3.29	0.01	0.07	0	0	0	0	2.02	0	0	0	0.1	0.18	12.36	0	0.01	0	0.11	0	25.22	0	0	0.32	0	0	0	0	0	0	0	0	0	0	0	0	0	0	0.12	0	0.09	0.07
101_Liriodendron_chinense	0.01	0	0	0	0	0	0	0.29	1.65	0.06	0	0	0	0.05	0	0.58	0	0	0	0	1.34	12.54	0	2.43	0	0.13	0	36.08	0.03	0	0.07	0	0	0	0	0	0	0	0	0	0	0	0	0	0.01	0	0	0	0.16
102_Magnolia_ashei	0.03	0.01	0	0.11	0	0.02	0	0.01	5.47	0.25	0	0	0	0	0	1.38	0	0	0	0	0.16	8.46	0	0.12	0.04	0.05	0	13.22	0.05	0	0.01	0	0	0.17	0	0	0	0	0	0	0	0	0	0	0	0.03	0	0	0.03
103_Spirodela_polyrhiza	0.03	0.02	0	0	0	0	0	0	2.09	0	0.24	0	0	0	0	0	0	0	0	0	0	27.03	0	0	0	0.06	0	20.62	0.29	0	0	0	0	0	0	0	0	0	0	0	0	0	0	0	0	0	0	0	0
104_Zostera_marina	0	0	0	0.06	0	0	0	0.03	7.58	0.16	0.05	0	0	0	0	0	0	0	0	0	0	16.33	0	0.01	0	0	0	22.98	0.94	0	0	0	0	0	0	0	0	0	0	0	0.01	0	0	0	0.03	0	0	0	0
105_Dioscorea_alata	0.03	0	0	0.02	0	0	0	0	3.33	0.02	0.01	0	0	0.04	0	0.13	0	0	0	0.08	1.83	6.86	0	0.04	0	0	0	43.28	0	0	0.01	0	0	0	0	0	0	0	0	0	0	0	0	0	0	0.01	0	0.02	0
106_Dioscorea_rotundata	0.07	0	0	0.05	0	0	0	0.04	4.68	0.1	0.11	0	0	0	0	0.12	0	0	0	0.01	1.33	9.52	0	0.05	0	0	0	41.32	0	0	0	0	0	0	0	0	0	0	0	0	0	0	0.01	0	0.03	0.03	0	0.07	0
107_Trichopus_zeylanicus	0.14	0.02	0	0.04	0	0	0	0.16	0.63	0	0	0	0	0	0	0	0	0	0	0	1.22	11.2	0	0.33	0	0.18	0	19.39	2.21	0	0	0	0	0	0	0	0	0	0	0	0	0	0	0	0.04	0.05	0.52	0	0.57
108_Xerophyta_viscosa	0	0	0	0	0	0	0	0.1	1.53	0.57	0.01	0	0	0.07	0.02	1.35	0	0	0	0	0.13	5.82	0	0.02	0	0	0.05	16.14	0.01	0	0.05	0	0	0	0	0	0	0.13	0	0	0	0	0	0	0.05	0.23	0	0.06	0.33
109_Asparagus_officinalis	0	0	0	0	0.01	0	0	0	1.41	0.01	0.01	0	0	0	0.17	0.43	0	0	0	0.07	7.57	21.51	0	0	0	0	0	32.74	0.03	0	0.05	0	0	0	0	0	0	0	0	0	0	0	0	0	0	0	0	0.09	0.02
110_Apostasia_shenzhenica	0	0.04	0	0	0.23	0	0	0	1.86	0	0	0	0	0.02	0	6.44	0	0	0	1.99	0.6	7.28	0	0.03	0	0.01	0	12.31	0.09	0	0.4	0	0	0	0	0	0	0	0	0	0	0	0	0	0	0.06	0	0	0.09
111_Gastrodia_elata	0	0	0	0.48	0.03	0	0	0.09	2.65	0	0	0	0	0.03	0	2.07	0	0	0	0.77	0.05	5.74	0	0	0	0	0	41.84	0	0	0	0	0	0	0	0	0	0	0	0	0	0	0	0	0	0	0	0	0
112_Dendrobium_catenatum	0	0	0	0	0	0	0	0	7.53	0.06	0.02	0	0	0.03	0	1.16	0	0	0	0.16	0.05	26.08	0	0	0	0.03	0	10.08	0.01	0	0	0	0	0	0	0	0	0	0	0	0	0	0	0	0	0.23	0	0	0.01
113_Phalaenopsis_aphrodite	0.09	0	0	0	0	0	0	0	3.81	0	0	0	0	0	0	2.03	0	0	0	0.01	0.24	6.1	0	0.02	0	0.03	0	45.05	0.03	0	0.1	0	0	0	0	0	0	0	0	0	0	0	0	0	0	0	0	0	0
114_Phalaenopsis_equestris	0.06	0	0	0	0	0	0	0.01	3.46	0.17	0	0	0	0	0.03	2.1	0	0	0	0.05	0.21	5.57	0	0.02	0	0	0	45.11	0.04	0	0	0	0	0	0	0	0	0	0	0	0	0	0	0	0	0	0	0	0
116_Vanilla_planifolia	0	0	0	0	0	0	0	0	7.13	0	0.06	0	0	0	0	1.83	0	0	0	1.55	0.26	16.83	0	0	0	0	0	17.59	0.16	0	0	0	0	0	0	0	0	0	0	0	0	0	0	0	0.01	0.03	0	0	0
117_Cocos_nucifera	0	0	0	0	0	0	0	0.03	0.64	0.04	0	0	0	0	0	0.12	0	0	0	0.02	0.19	38.23	0	0.58	0	0	0	25.87	0.12	0	0.05	0	0	0	0	0	0	0	0	0	0	0	0	0	0	0.03	0	0.03	0.05
118_Elaeis_guineensis	0.1	0	0	0	0	0	0	0.1	1.41	0	0	0	0	0	0	0.19	0	0	0	0.02	0.45	41.23	0	0	0	0	0	16.35	0.04	0	0.11	0	0	0	0	0	0	0	0	0	0	0	0	0	0	0.05	0	0.06	0
119_Elaeis_oleifera	0	0	0	0	0	0	0	0.23	1.31	0.02	0	0	0	0	0.27	0.23	0	0	0	0	0.6	45.4	0	0.07	0	0	0	18.66	0.54	0	0.03	0	0	0	0	0	0	0	0	0	0	0	0	0	0	0.09	0	0.04	0.07
120_Calamus_simplicifolius	0	0.04	0	0	0	0	0	0	4.76	0.1	0.17	0	0	0	0	1.35	0	0	0	0.01	0.25	29.08	0	0.08	0	0	0	29.19	0	0	0.01	0	0	0	0	0	0	0	0	0	0.01	0	0	0	0	0.02	0	0.03	0
122_Ananas_comosus	0.56	0	0	0	0	0	0	0.09	1.42	0.07	0.01	0	0	0	0	0	0	0	0	0.43	0	5.74	0	1.56	0	0	0	22.3	0.08	0	0.62	0	0	0	0	0	0	0	0	0	0	0	0	0	0	0	0	0	0.09
123_Raddia_distichophylla	0	0	0	0	0	0	0	0.09	4.74	0	0.01	0	0	0	0	0.07	0	0	0.06	0.03	0	12.75	0	0	0	0	0	26.83	0	0	0.4	0.18	0.63	0	0	0	0	0	0	0	0	0	0	0	0	0.19	0.02	0	0.05
124_Leersia_perrieri	0	0	0	0.07	0	0	0	0.17	6.34	0	0	0	0	0	0	0	0	0	0	0.15	0.05	10.63	0	0	0	0	0	27.47	0.01	0	0.49	0.12	1.4	0	0	0	0	0	0	0	0	0	0	0	0.07	0.67	0.1	0	0
125_Oryza_barthii	0	0	0	0	0	0	0	0.08	3.9	0	0	0	0	0	0	0	0	0	0	0.14	0	6.56	0	0	0	0	0	25.52	0.01	0	0.38	0.08	0.91	0	0	0	0	0	0	0	0	0	0	0	0.01	0.62	0.23	0	0
126_Oryza_brachyantha	0	0	0	0	0	0	0	0	1.4	0	0	0	0	0	0	0	0	0	0	0.1	0	8.04	0	0	0	0.02	0	17.37	0	0	0.24	0	0.3	0	0	0	0	0	0	0	0	0	0	0	0.08	0.28	0.1	0	0
127_Oryza_glaberrima	0	0	0	0	0	0	0	0.08	3.5	0	0	0	0	0	0	0	0	0	0	0.14	0.05	8.27	0	0	0	0	0.01	28.25	0.04	0	0.27	0.02	0.94	0	0	0	0	0	0	0	0	0	0	0	0.01	0.36	0.2	0	0
128_Oryza_glumipatula	0	0	0	0	0	0	0	0	3.92	0	0	0	0	0	0	0	0	0	0	0.17	0	6.69	0	0	0	0	0	25.92	0.03	0	0.29	0.08	0.98	0	0	0	0	0	0	0	0	0	0	0	0.02	0.28	0.25	0.02	0
129_Oryza_longistaminata	0	0	0	0	0	0	0	0	3.95	0	0	0	0	0	0	0.01	0	0	0	0.1	0.09	7.51	0	0	0	0	0	30.29	0.01	0	0.32	0.02	0.72	0	0	0	0	0	0	0	0	0	0	0	0.01	0.84	0.2	0	0
130_Oryza_meridionalis	0	0	0	0	0	0	0	0.03	4.33	0.15	0	0	0	0	0	0	0	0	0	0.22	0	5.85	0	0	0	0	0	22.8	0	0	0.35	0.04	1.26	0	0	0	0	0	0	0	0	0	0	0	0.01	0.58	0.26	0.02	0
131_Oryza_meyeriana_var._granulata	0	0	0	0	0	0	0	0	0.52	0.09	0	0	0	0	0	0.1	0	0	0	0	0.31	6.83	0	0	0	0	0	69.05	0	0	0.13	0	0.04	0	0	0	0	0	0	0	0	0	0	0	0	0.01	0.04	0	0
132_Oryza_punctata	0	0	0	0	0	0	0	0	1.99	0.01	0	0	0	0	0	0	0	0	0	0.05	0.07	7.87	0	0	0	0	0	48.22	0	0	0.42	0.02	0.73	0	0	0	0	0	0	0	0	0	0	0	0.01	0.29	0.11	0	0
133_Oryza_rufipogon	0	0	0	0	0	0	0	0.02	3.43	0	0	0	0	0	0	0	0	0	0	0.16	0.08	7.11	0	0	0	0	0	29.74	0	0	0.3	0	0.92	0	0	0	0	0	0	0	0	0	0	0	0.01	0.25	0.2	0	0
134_Oryza_sativa	0	0	0	0	0	0	0	0	2.56	0.05	0	0	0	0	0	0	0	0	0	0.15	0.29	6.87	0	0	0	0	0	33.77	0	0	0.2	0.08	0.79	0	0	0	0	0	0	0	0	0	0	0	0.06	0.17	0.18	0	0
135_Oryza_sativa_f._spontanea	0.08	0	0	0	0	0	0	0.08	4.15	0	0	0	0	0	0	0	0	0	0	0.15	0	6.56	0	0	0	0	0	25.88	0	0	0.31	0.04	0.8	0	0	0	0	0	0	0	0	0	0	0	0.01	0.4	0.26	0	0
136_Zizania_latifolia	0	0	0	0.02	0	0	0	0.44	1.6	0	0	0	0	0	0	0.18	0	0	0	0.02	0	27.99	0	0.05	0	0	0	27.78	0.01	0	0.3	0	0.1	0	0	0	0	0	0	0	0	0	0	0	0.03	0.02	0.02	0	0
137_Brachypodium_distachyon	0.12	0	0	0	0	0	0	0.1	6.83	0	0.07	0	0.03	0	0	0	0	0	0	0.03	0.25	10.86	0	0	0	0	0	36.53	0.07	0	0.17	0	0.77	0	0	0	0	0	0	0	0	0	0	0	0	0.27	0.04	0.02	0
138_Dactylis_glomerata	0	0	0	0	0	0	0	0	5.71	0	0	0	0	0.03	0	0.05	0	0	0	0.07	0	8.54	0	0.05	0	0.54	0	43.22	0.02	0	0.3	0.43	0.62	0	0	0	0	0	0	0	0	0	0	0	0	0.07	0	0	0
139_Lolium_perenne	0	0	0	0	0	0	0	0.65	18.99	0	0	0	0	0.15	0	0.2	0	0.01	0	0.06	0	10.3	0	0.01	0	0	0	14.15	0.02	0	0.35	0.45	2.74	0	0	0	0	0	0	0	0	0	0	0	0	0.39	0	0	0
141_Hordeum_pubiflorum	0	0	0	0	0	0	0	0.09	3.93	0	0	0	0	0.01	0	0.12	0	0	0	0.05	0.03	11.6	0	0.02	0	0	0	49.19	0.13	0	0.19	0	0.7	0	0	0	0	0	0	0	0	0	0	0	0	0.18	0	0	0.01
142_Hordeum_vulgare	0	0	0	0	0	0	0	0.06	1.05	0.04	0	0	0	0.1	0	0.07	0	0	0	0.06	0	26.89	0	0	0	0	0	58.28	0	0	0.05	0.02	0.09	0	0	0	0	0	0	0	0	0	0	0	0	0.03	0	0	0
144_Aegilops_tauschii	0	0	0	0	0	0	0	0.13	1.66	0.01	0	0	0	0.11	0	0.09	0	0	0	0.1	0.01	19.29	0	0	0	0	0	48.68	0	0	0.03	0	0.09	0	0	0	0	0	0	0	0	0	0	0	0	0.01	0	0	0.07
145_Triticum_aestivum	0	0.02	0	0.05	0	0	0	0.19	1.4	0	0	0	0	0	0	0.08	0	0	0	0.03	0	17.94	0	0	0	0	0	54.12	0	0	0.05	0	0.1	0	0	0	0	0	0	0	0	0	0	0	0	0	0	0	0.03
146_Triticum_dicoccoides	0	0	0	0	0	0	0	0.12	1.3	0	0	0	0	0.09	0	0.17	0	0	0	0.02	0	18.41	0	0	0	0	0	54.67	0.02	0	0.06	0	0.16	0	0	0	0	0	0	0	0	0	0	0	0	0.09	0	0	0
147_Triticum_urartu	0	0	0	0	0	0	0	0.14	1.25	0.02	0.04	0	0	0.03	0	0.03	0	0	0	0.04	0	20.45	0	0	0	0	0	53.78	0	0	0.02	0.02	0.11	0	0	0	0	0	0	0	0	0	0	0	0	0.01	0	0	0.06
148_Eleusine_coracana	0	0	0	0	0	0	0	0.02	2.56	0	0	0	0	0	0	0.31	0	0	0	0.11	0.1	27.43	0	0	0	0	0	44.37	0	0	0.24	0.04	0.05	0	0	0	0	0	0	0	0	0	0	0	0	0.18	0.01	0	0
149_Eleusine_indica	0.05	0	0	0	0	0	0	0	3.81	0.02	0	0	0	0	0	0.22	0	0	0	0.18	0.03	25.56	0	0	0.07	0.01	0	37.86	0	0	0.24	0.02	0.12	0	0	0	0	0	0	0	0	0	0	0	0.01	0.27	0.01	0	0
150_Oropetium_thomaeum	0.01	0	0	0.17	0	0	0	0	3.09	0	0	0	0	0	0	0.37	0	0	0	0.42	0	6.4	0	0	0	0	0	46.06	0	0	0.09	0	0	0	0	0	0	0	0	0	0	0	0	0	0.01	0.36	0.02	0	0
151_Eragrostis_curvula	0	0	0	0	0	0	0	0	5.66	0	0.24	0	0	0	0	0.07	0	0	0	0.23	0.23	9.56	0	0.03	0	0	0	42.94	0.06	0	0.18	0	0.28	0	0	0	0	0	0	0	0	0	0	0	0	0.78	0.01	0	0
152_Eragrostis_tef	0	0	0	0.17	0	0	0	0	10.08	0	0	0	0	0	0	0.31	0	0	0	0.6	0	8.99	0	0	0	0	0	17.84	0.06	0	0.52	0.07	0.93	0	0	0	0	0	0	0	0	0	0	0	0.04	2.22	0	0	0
153_Sporobolus_alterniflorus	0	0	0	0	0	0	0	0	7.48	0	0	0	0	0	0	0.24	0	0	0	0.17	0	13.78	0	0	0	0	0	45.11	0	0	0.41	0.04	0.26	0	0	0	0	0	0	0	0	0	0	0	0	0.4	0	0	0
154_Zoysia_japonica	0	0	0	0	0	0	0	0	2.59	0	0	0	0	0	0.01	0.51	0	0	0	0.17	0.03	15.72	0	0	0	0	0	33.09	0.15	0	0.17	0	0.03	0	0	0	0	0	0	0	0	0	0	0	0.01	0.47	0	0	0
155_Zoysia_matrella	0	0	0	0	0	0	0	0.03	2.58	0	0	0	0	0	0	0.55	0	0	0	0	0.05	15.18	0	0	0.12	0	0	41.43	0	0	0.19	0	0.16	0	0	0	0	0	0	0	0	0	0	0	0	0.44	0	0	0.04
156_Zoysia_pacifica	0	0	0	0	0	0	0	0.03	2.53	0.36	0	0	0	0	0	0.58	0	0	0	0.19	0.04	15.89	0	0.07	0.15	0	0	36.05	0	0	0.17	0	0.06	0	0	0	0	0	0	0	0	0	0	0	0.03	0.41	0.01	0.03	0
157_Coix_aquatica	0	0	0	0	0	0	0	0	0.49	0	0	0	0	0	0	0.08	0	0	0	0.06	0	36.57	0	0.16	0	0	0	47.06	0	0	0.35	0	0.01	0	0	0	0	0	0	0	0	0	0	0	0	0.04	0	0	0
158_Miscanthus_sacchariflorus	0	0	0	0	0	0	0	0	2.12	0	0	0	0	0	0	0.26	0	0	0	0.03	0.04	13.24	0	0.06	0	0.01	0	51.29	0.02	0	0.05	0	0.21	0	0	0	0	0	0	0	0	0	0	0	0.01	0.25	0	0	0
159_Saccharum_hybrid_cultivar	0	0	0.56	0	0	0	0	0	3.63	0	0	0	0	0	0	0.27	0	0	0	0.06	0.06	25.87	0	0	0	0	0	37.21	0	0	0.07	0	0.14	0	0	0	0	0	0	0	0	0	0	0	0	0.38	0	0	0
160_Saccharum_spontaneum	0	0	0	0	0	0	0	0.01	3.19	0	0	0	0	0	0	0.17	0	0	0	0.03	0.05	24.57	0	0	0	0	0	42.49	0	0	0.09	0.03	0.23	0	0	0	0	0	0	0	0	0	0	0	0	0.29	0	0	0.05
161_Sorghum_bicolor	0	0.01	0	0	0	0	0	0	1.55	0	0	0	0	0	0	0.01	0	0	0	0.05	0	11.4	0	0	0	0	0	60.1	0	0	0.05	0.02	0	0	0	0	0	0	0	0	0	0	0	0	0	0.09	0	0	0
162_Zea_mays	0	0	0	0	0	0	0	0	0.71	0	0	0	0	0	0	0.14	0	0	0	0.09	0	29.19	0	0	0	0	0	55.14	0	0	0.03	0	0.01	0	0	0	0	0	0	0	0	0	0	0	0	0.08	0	0	0
163_Alloteropsis_semialata	0	0	0	0	0	0	0	0	3.08	0	0	0	0	0	0	0.08	0	0	0	0.12	0.06	9.13	0	0	0	0	0	55.94	0	0	0.06	0	0.13	0	0	0	0	0	0	0	0	0	0	0	0	0.29	0	0	0.01
164_Echinochloa_crus-galli	0	0	0	0	0	0	0	0.01	4.58	0	0	0	0	0	0	0.39	0	0	0.02	0.22	0.01	10.56	0	0	0	0	0	44.35	0	0	0.21	0.18	0.64	0	0	0	0	0	0	0	0	0	0	0	0	0.52	0	0	0.03
165_Cenchrus_americanus	0	0	0	0	0	0	0	0.64	0.95	0	0	0	0	0.37	0	0.01	0	0	0.04	0.01	0.04	24.24	0	0	0	0	0.12	55.67	0.02	0	0.07	0	0.08	0	0	0	0	0	0	0	0	0	0	0	0.05	0.11	0	0	0
166_Setaria_italica	0	0	0	0	0	0	0	0	3.08	0	0	0	0	0	0	0.13	0	0	0	0.02	0.12	13.72	0	0	0	0	0.05	41.14	0.01	0	0.11	0	0.57	0	0	0	0	0	0	0	0	0	0	0	0	0.27	0	0	0
167_Setaria_viridis	0	0	0	0	0	0	0	0.01	2.96	0	0.07	0	0	0	0	0.13	0	0	0	0.02	0.17	12.9	0	0.05	0	0	0	46.45	0	0	0.04	0	0.52	0	0	0	0	0	0	0	0	0	0	0	0	0.11	0	0	0
168_Dichanthelium_oligosanthes	0	0	0	0	0	0	0	0.02	1.18	0	0	0	0	0.02	0	0.03	0	0	0	0.06	0.02	15.12	0	0	0	0	0	45.07	0.5	0	0.17	0.01	0.01	0	0	0	0	0	0	0	0	0	0	0	0	0.12	0	0.01	0
169_Urochloa_ruziziensis	0	0	0	0	0	0	0	0	3.25	0	0	0	0	0	0	0.26	0	0	0	0.16	0.07	17.49	0	0.01	0	0	0	46.52	0.11	0	0.22	0	0.63	0	0	0	0	0	0	0	0	0	0	0	0	0.43	0	0	0
170_Panicum_miliaceum	0	0	0	0.03	0	0	0	0	1.48	0	0	0	0	0	0	0.48	0	0	0	0.09	0	6.39	0	0	0	0	0	60.93	0.01	0	0.11	0	0.19	0	0	0	0	0	0	0	0	0	0	0	0	0.21	0	0	0
171_Panicum_hallii	0	0	0	0	0	0	0	0	0.53	0	0	0	0	0	0	0.27	0	0	0	0.01	0.02	6.96	0	0	0	0.03	0	70.26	0	0	0.03	0	0.17	0	0	0	0	0	0	0	0	0	0	0	0	0.12	0	0	0
172_Eichhornia_paniculata	0.04	0	0	0	0	0	0	0	4.04	0.08	0	0	0	0.01	0	0.45	0	0	0.03	0	0	16.36	0	0.2	0	0	0	20.22	0	0	0.81	0	0	0	0	0	0	0	0	0	0	0	0	0	0	0.01	0.01	0	0.01
174_Musa_acuminata	0	0	0	0	0	0	0	0	0.95	0.51	0	0	0	0	0	0.85	0	0	0	0.01	0.04	41.52	0	0	0	0	0	24.68	0	0	0.02	0	0	0	0	0	0	0	0	0	0.01	0	0	0	0	0.13	0	0	0.11
175_Musa_balbisiana	0	0	0	0.06	0	0	0	0	0.93	0.25	0.33	0	0	0	0	0.66	0	0	0	0	0.24	50.37	0	0.03	0	0	0	19.76	0.03	0	0.33	0	0	0	0	0	0	0	0	0	0	0	0	0	0.15	0.13	0.11	0.03	0
176_Musa_itinerans	0	0	0	0.01	0	0	0	0.37	1.01	0.01	0.01	0	0	0	0	1.04	0	0	0	0.01	0.22	45.6	0	0	0	0	0	20.88	0	0	0.03	0	0	0	0	0	0	0	0	0	0	0	0	0	0.03	0.17	0	0	0
177_Musa_schizocarpa	0	0.09	0	0	0	0	0	0.21	2.1	0	0.01	0	0	0	0.01	0.55	0	0	0	0	0.05	52.99	0	0	0	0	0	22.42	0	0	0.01	0	0	0	0	0	0	0	0	0	0	0	0	0	0.03	0.09	0	0	0
178_Berberis_thunbergii	0	0.01	0	0.02	0	0	0	0.26	6.03	0.2	0	0	0	0.1	0	0.31	0	0	0	0	1.15	6.81	0	0.01	0	0.08	0	34.98	0.01	0	0.57	0	0	0	0	0	0	0	0	0	0.05	0	0	0	0.46	0	0	0.08	0
179_Eschscholzia_californica	0.21	0	0	0	0	0	0	0	7.39	0.06	0.11	0	0	0	0	0.06	0	0	0	0	0.21	20.48	0	1.19	0.06	0.01	0	12.23	0.03	0	1.05	0	0	0	0	0	0	0	0	0	0	0	0	0	0.06	0.83	0	0.02	0.28
180_Macleaya_cordata	0	0	0	0.01	0	0	0	0.02	3.86	0.03	0	0	0	0	0	0.07	0	0.07	0	0	0.09	17.99	0	0.28	0	0.02	0	15.97	0.16	0	0.47	0	0	0	0	0	0	0	0	0	0	0	0	0	0.02	0.13	0	0.17	0.12
181_Papaver_somniferum	0	0	0	0	0.47	0	0	0.63	4.68	0	0	0	0	0.27	0.04	0.04	0	0	0	0.08	0.02	28.62	0	0.19	0	0	0	25.2	0.01	0	0.03	0	0	0	0	0	0	0	0	0	0	0	0	0	0.05	0	0	0.03	0.07
182_Aquilegia_coerulea	0	0	0	0.02	1.9	0	0	0.13	4.08	0.14	0	0	0.01	0.03	0.32	0.13	0.01	0	0	0.27	0.61	15.42	0	0.05	0	0	0	22.92	0.03	0	0.04	0	0	0	0	0	0	0	0	0	0	0	0	0	0.17	0.34	0	0.02	0.02
183_Nelumbo_nucifera	0	0	0	0.14	0	0	0	0	10.73	0.16	0	0	0	0.02	0	1.06	0	0	0	0	0.11	20.86	0	0.01	0	0	0	21.56	0.06	0	0.02	0	0	0	0	0	0	0	0	0	0.01	0	0	0	0	0.28	0	0.06	0.01
184_Macadamia_integrifolia	0	0	0	0	0	0	0	0.11	7.9	0.04	0.03	0	0	0	0	1.99	0	0	0	0	1.46	11.38	0	0.07	0	0	0	36.36	0.01	0	0.21	0	0	0	0	0	0	0	0	0	0	0	0	0	0	0.63	0	0.02	0.22
185_Kalanchoe_fedtschenkoi	0	0	0	0	0	0	0	0	4.44	0	0	0	0	0	0	0	0	0	0	0.01	0.26	13.58	0	0.01	0	0	0	6.28	0.61	0	0.3	0	0	0	0	0	0	0	0	0	0	0.02	0	0	0	0	0	0	0
186_Sedum_album	0	0.03	0	0	0.26	0	0	0.09	3.31	0	0.16	0	0	0.04	0	0	0	0	0	0	0.15	14.91	0	0.08	0	0.01	0	24.47	0.06	0	0	0	0	0	0	0	0	0	0	0	0.04	0	0	0	0.11	0.06	0	0.07	0.03
188_Cissus_quadrangularis	0	0	0	0	0	0	0	0	8.21	0.02	0	0	0	0	0.02	0	0	0	0	0.05	0.91	20.78	0	0	0	0	0.02	18.97	0.02	0	1.32	0	0	0	0	0	0	0	0	0	0.02	0	0	0	0	0.01	0	0	0
189_Vitis_aestivalis	0	0	0	0	0	0	0	0	7.34	0	0	0	0	0	0	0.09	0	0	0	0	1.01	9.87	0	0	0	0	0	7.55	0	0	0.02	0	0	0	0	0	0	0	0	0	0	0	0	0	0	0	0	0	0
190_Vitis_cinerea_x_Vitis_riparia	0	0	0	0	0	0	0	0.11	11.45	0.04	0	0	0	0	0	0.16	0	0	0	0	0.99	25.14	0	0.04	0	0	0	21.3	0	0	0.97	0	0	0	0	0	0	0	0	0	0	0	0	0	0.14	0.04	0	0	0
191_Vitis_riparia	0.01	0	0	0.03	0	0	0	0.04	9.32	0.02	0.01	0	0	0	0	0.06	0	0	0	0.03	1.21	23.12	0	0	0	0	0	31.37	0.21	0	0.64	0	0	0	0	0	0	0	0	0	0	0	0	0	0	0.03	0	0	0.03
193_Vitis_vinifera	0.03	0	0	0	0	0	0	0	9.13	0.02	0	0	0	0	0	0.06	0	0	0	0	1.3	22.08	0	0.04	0	0	0.03	28.39	0.02	0	0.54	0	0	0	0	0	0	0	0	0	0	0	0	0	0.02	0.03	0	0	0
194_Vitis_x_labruscana_x_Vitis_vinifera	0.03	0	0	0.03	0	0	0	0	9.77	0	0	0	0	0	0	0.07	0	0	0	0.01	1.78	21.2	0	0	0	0	0	35.64	0.01	0	0.71	0	0	0	0	0	0	0	0	0	0	0	0	0	0	0.02	0	0	0
195_Aristotelia_chilensis	0	0	0	0	0	0	0	0	10.04	0	0	0	0	0	0	1.41	0	0	0	0	0	6.56	0	0	0	0	0	5.96	0	0	0.54	0	0	0.22	0	0	0	0	0	0	0	0	0	0	0	0	0	0	0
196_Cephalotus_follicularis	0	0	0	0	0.09	0	0	0.16	1.6	0.03	0.28	0	0	0	0	0.14	0	0.14	0	0.18	0.3	19.37	0	0.04	0	0	0.01	38.84	0	0	0.03	0	0	0	0	0	0	0	0	0	0	0	0	0	0	0.02	0	0.18	1.15
197_Populus_simonii	0	0	0	0	0	0	0	0.09	2.09	0.25	0	0	0	0	0.04	0.02	0	0	0	0.09	0.43	10.26	0	0.09	0	0	0	31.77	0	0	0	0	0	0	0	0	0	0	0	0	0	0	0	0	0.02	1.1	0.22	0	0
198_Salix_brachista	0.01	0	0	0	0	0	0	0.06	1.15	0	0	0	0	0	0	0.08	0	0	0	0.04	0.41	20.13	0	0	0	0	0	23.38	0	0	0	0	0	0	0	0	0	0	0	0	0	0	0	0	0.04	4.27	1.12	0.05	0
199_Caryocar_brasiliense	0	0	0	0	0	0	0	0.58	2.98	0	0.08	0	0	0.07	0.03	0.19	0	0	0	0.39	1.5	30.56	0	0	0	0	0	19.69	0	0	0.05	0	0	0	0	0	0	0	0	0	0	0	0	0	0	0	0	0.19	0
200_Ricinus_communis	0.13	0	0	0	0	0	0	0.19	0.16	0	0.04	0	0	0	0	0.05	0	0	0	0.27	4.36	7.27	0	0	0	0	0	38.84	0	0	0	0	0	0	0	0	0	0	0	0	0	0	0	0	0.09	0.01	0.05	0	0
201_Jatropha_curcas	0	0	0	0	0	0	0	0	4.77	0	0.01	0	0	0	0	0.3	0	0	0	0.4	1.65	13.99	0	0	0	0.01	0	32.94	0.17	0	0.1	0	0	0	0	0	0	0	0	0	0.01	0	0	0	0	0.03	0.02	0	0
202_Manihot_esculenta	0.61	0	0	0	0	0	0	0.02	1.65	0	0.01	0	0	0	0	0.07	0	0	0	0.01	0.87	8.23	0	1.16	0	0	0	52.04	0.01	0	0.15	0	0	0	0	0	0	0	0	0	0	0	0	0	0	0.01	0	0	0
203_Hevea_brasiliensis	0	0.03	0	0	0	0	0	0	0.22	0	0	0	0	0	0	0.68	0	0	0	0.16	0.68	12.1	0	0	0	0	0	69.4	0	0	0.27	0	0	0	0	0	0	0	0	0	0	0	0	0	0	0.01	0	0	0
205_Linum_usitatissimum	0	0	0	0.02	0	0	0	0.03	9.66	0.18	0.03	0	0	0	0	0.04	0	0	0	0.11	0	17.39	0	0.06	0	0	0	24.37	0.14	0	0.05	0	0	0	0	0	0	0	0	0	0	0.01	0	0	0.04	0	0	0.07	0.01
206_Passiflora_edulis	0	0	0	0	0	0	0	0	10.71	0.03	0	0	0	0	0	0	0	0	0	0	1.56	8.42	0	0	0	0	0	16.7	0.09	0	0	0	0	0	0	0	0	0	0	0	0	0	0	0	0.06	0.07	0	0	0
207_Rhizophora_apiculata	0.26	0.2	0	0.15	0	0	0	0	2.02	0.02	0	0	0	0	0	0.6	0	0	0	0.11	4.51	28.01	0	0.12	0	0.02	0	18.92	0.17	0	0.04	0	0	0	0	0	0	0	0	0	0	0	0	0	0.26	0.5	0	0	0
208_Populus_alba	0	0	0	0.06	0	0	0	0.11	2.41	0.11	0.06	0	0	0	0	0.01	0	0	0	0.02	0.26	11.12	0	0	0	0	0	36.95	0.02	0	0.07	0	0	0	0	0	0	0	0	0	0	0	0	0	0.1	1.1	0.14	0.02	0
209_Populus_euphratica	0.07	0	0	0	0	0	0	0	1.22	0	0	0	0	0	0	0.01	0	0	0	0	0.62	7.73	0	0	0	0	0	52.68	0	0	0.11	0	0	0	0	0	0	0	0	0	0	0	0	0	0	0.83	0.12	0	0.1
210_Populus_trichocarpa	0	0	0	0	0	0	0	0.16	1.79	0.19	0	0	0	0.04	0	0.01	0	0	0	0.08	0.34	8.86	0	0	0	0	0	32.49	0.04	0	0	0	0	0	0	0	0	0	0	0	0	0	0	0	0.12	1.15	0.08	0.04	0
212_Glycine_tomentella	0	0	0	0	0.01	0	0	0	1.74	0	0	0	0	0	0	1.23	0	0	0	0.2	0.54	24.79	0	0	0	0	0	33.68	0.08	0	0	0	0	0	0	0	0	0	0	0	0	0	0	0	0.17	0.26	0	0.91	0.01
213_Carpinus_fangiana	0	0	0	0	0	0	0	0	9.53	0.03	0.02	0	0	0	0	0.03	0	0	0	0.25	0.51	7.03	0	0.04	0	0.04	0	26.39	0.24	0	0.91	0	0	0	0	0	0	0	0	0	0	0	0	0	0	0.26	0	0	0.05
214_Chamaecrista_fasciculata	0	0	0	0	0	0	0	0	4.59	0.21	0.04	0	0	0	0	0.29	0	0	0	0	0.13	30.94	0	0.17	0	0	0	8.28	0.02	0	0	0	0	0	0	0	0	0	0	0	0	0	0	0	0	0.48	0	0	0
215_Vachellia_collinsii	0	0	0	0	0	0	0	0	3.13	0.13	0	0	0	0.09	0	1.86	0	0	0	0.13	0.57	13.06	0	0.02	0	0	0	12.66	0.32	0	0.41	0	0	0	0	0	0	0	0	0	0.02	0	0	0	0	0.13	0.03	0.04	0.07
216_Mimosa_pudica	0	0	0	0	0	0	0	0.13	2.63	0.02	0	0	0	0	0	1.36	0	0	0	0	0.38	14.26	0	0	0	0	0	8.37	0	0	0.25	0	0	0	0	0	0	0	0	0	0	0	0	0	0.01	1.04	0.08	0	0
217_Prosopis_alba	0.01	0	0	0	0	0	0	0	2.04	0.06	0	0	0	0	0	0.07	0	0	0	0.01	0.19	10.77	0	0.01	0	0	0	29.49	0	0	0	0	0	0	0	0	0	0	0	0	0	0	0	0	0.05	0.03	0	0	0
218_Cercis_canadensis	0.04	0	0	0	0	0	0	0.02	3.34	0.05	0.08	0	0	0	0	0	0	0.04	0	0.06	1.58	12.65	0	0.03	0	0	0.03	29.58	0.1	0	0.06	0	0	0	0	0	0	0	0	0	0	0	0	0	0.01	0.08	0	0	0
219_Nissolia_schottii	0	0	0	0	0	0	0	0	2.6	1.01	0	0	0	0.01	0	0.51	0	0	0	0.01	0.36	9.02	0	0.36	0	0.18	0	19.57	0.11	0	0.03	0	0	0	0	0	0	0	0	0	0	0	0	0	0	0.13	0	0.32	0.1
220_Arachis_duranensis	0	0	0	0.03	0	0	0	0.04	1.62	0	0	0	0	0	0	0.32	0	0	0	0.04	0.46	5.03	0	0.02	0	0	0	69.84	0.02	0	0.11	0	0	0	0	0	0	0	0	0	0	0	0	0	0	0.3	0	0	0.01
221_Arachis_hypogaea	0	0	0	0	0	0	0	0	1.41	0	0.05	0	0	0.04	0	0.28	0	0	0	0	0.52	4.69	0	0.14	0	0	0	73.62	0.08	0	0.06	0	0	0	0	0	0	0	0	0	0	0	0	0	0.03	0.19	0.01	0.01	0.02
222_Arachis_ipaensis	0	0	0	0	0	0	0	0.04	1.49	0	0	0	0	0.08	0	0.22	0	0	0	0.03	0.27	4.08	0	0	0	0	0	73.08	0	0	0.06	0	0	0	0	0	0	0	0	0	0	0	0	0	0.01	0.2	0	0	0
223_Arachis_monticola	0	0	0	0	0	0	0	0	1.69	0.01	0.02	0	0	0	0.02	0.33	0.09	0	0	0	0.42	4.57	0	0.02	0	0	0	74.18	0	0	0.05	0	0	0	0	0	0	0	0	0	0	0	0	0	0	0.17	0.02	0	0.25
224_Lupinus_angustifolius	0	0	0	0.01	0	0	0	0	3.18	0.12	0	0	0	0	0	0.86	0	0	0	0.08	0.11	33.57	0	0	0	0	0	14.1	0	0	0.12	0	0	0	0	0	0	0	0	0	0	0.06	0	0	0.01	0.38	0	0	0
225_Cicer_arietinum	0	0	0	0	0.07	0	0	0.04	1.67	0	0	0	0	0	0	0.15	0	0	0	0.03	0.63	23.68	0	0	0	0	0	22.82	0	0	0	0	0	0	0	0	0	0	0	0	0	0	0	0	0	0.02	0	0.05	0.03
226_Cicer_echinospermum	0	0	0	0	0	0	0	0.23	1.92	0.01	0.01	0	0	0	0.27	0.09	0	0	0	0.01	0.69	26.65	0	0	0	0	0	28.03	0.02	0	0.3	0	0	0	0	0	0	0	0	0	0	0	0	0	0	0.03	0	0.05	0.1
227_Cicer_reticulatum	0	0	0	0	0	0	0	0.1	6.29	0	0	0	0	0	0	0.19	0	0	0	0.03	0.34	24.02	0	0	0	0	0	17.25	0	0	0	0	0	0	0	0	0	0	0	0	0	0	0	0	0.03	0.03	0.01	0	0
229_Vicia_faba	0	0.3	0	0	0.22	0	0	0.07	3.78	0.07	0.04	0	0	0	0.19	1.85	0	0	0	0	0	10.39	0	0	0	0.35	0	10.72	0	0	0	0	0	0	0	0	0	0	0	0	0	0	0	0	0	0.33	0	0.2	0.18
230_Medicago_truncatula	0	0.22	0	0	0.07	0	0	0	9.57	0.02	0	0	0	0	0	0.93	0	0	0	0.13	0	12.09	0	0.06	0	0	0	19.24	0.04	0	3.62	0	0	0	0	0	0	0	0	0	0.35	0	0	0	0.01	0.76	0.02	0	0.08
233_Trifolium_subterraneum	0.02	0	0	0.02	0.2	0	0	0	6.14	0.03	0.03	0	0	0	0.01	0.1	0	0	0	0.03	0.01	23.4	0	0	0	0	0	14.85	0	0	0.16	0	0	0	0	0	0	0	0	0	0.12	0	0	0	0.01	0.58	0.02	0	0.03
234_Lotus_japonicus	0	0	0	0	0	0.09	0	0.09	7.41	0.18	0	0	0	0.05	0	0.58	0	0.11	0	0.23	0.53	17.7	0	0	0	0	0	17.85	0.27	0	0.12	0	0	0	0	0	0	0	0	0	0	0	0	0	0	0.47	0.06	0	0
235_Abrus_precatorius	0	0	0	0	0	0	0	0	2.94	1.09	0	0	0	0	0	0.8	0	0	0	0.1	2.36	7.88	0	0	0	0.06	0	30.52	0	0	0	0	0	0	0	0	0	0	0	0	0	0	0	0	0.15	0.03	0	0	0.08
236_Cajanus_cajan	0	0.23	0	0.1	0	0	0	0	1.2	0.26	0.69	0	0	0	0	0.11	0	0	0	0.36	1.03	12.19	0	0.42	0	0.13	0	21.89	0.17	0	0.42	0	0	0	0	0	0	0	0	0	0	0	0	0	0	0.05	0	0.17	0
237_Glycine_max	0	0	0	0.06	0	0	0	0	2.22	0	0	0	0	0	0.03	0.42	0	0	0	0.11	0.51	18.76	0	0.02	0	0	0	47.56	0	0	0	0	0	0	0	0	0	0	0	0	0	0	0	0	0.12	0.18	0.02	0.02	0
238_Glycine_soja	0	0.03	0	0	0	0	0	0	1.96	0.03	0	0	0	0	0	0.15	0	0	0	0.11	0.44	18.77	0	0	0	0	0	47.91	0	0	0	0	0	0.01	0	0	0	0	0	0	0	0	0	0	0.1	0.07	0	0.27	0
239_Mucuna_pruriens	0	0	0	0.12	0	0	0	0	0.91	0.02	0.1	0	0	0	0.05	0.48	0	0.02	0	0	0.45	8.78	0	0.26	0	0.03	0	26.79	0	0	0	0	0	0	0	0	0	0	0	0	0	0	0	0	0.13	0.06	0	0.11	0
241_Phaseolus_vulgaris	0.15	0	0	0.01	0	0	0	0	5.04	0	0	0	0	0	0	0.07	0	0	0	0.06	0.02	18.65	0	0.13	0	0	0	33.61	0	0	0.01	0	0	0	0	0	0	0	0	0	0	0	0	0	0	0.01	0	0	0
242_Spatholobus_suberectus	0	0	0	0.33	0	0	0	0	1.13	0.14	0.14	0	0	0	0.86	0.36	0	0	0	0.59	0.3	16.8	0	1.22	0	0.04	0	15.45	0	0	0.06	0	0	0	0	0	0.09	0	0	0	0	0	0	0	0	0.17	0	0.02	0
243_Vigna_angularis	0	0	0	0	0	0	0	0	1.35	0.02	0.03	0	0	0	0	0.08	0	0	0	0.19	0.01	16.4	0	0.02	0	0	0	21.42	0.36	0	0.11	0	0	0	0	0	0	0	0	0	0	0	0	0	0.04	0.02	0	0	0.05
244_Vigna_radiata	0	0	0	0	0	0	0	0	0.38	0	0	0	0	0	0	0.08	0	0	0	0.35	0.06	18.74	0	0	0	0	0	29.96	0.13	0	0.06	0	0	0	0	0	0	0	0	0	0	0	0	0	0	0.02	0	0	0
245_Vigna_unguiculata	0	0	0	0	0	0	0	0.05	0.64	0	0	0	0	0	0	0.08	0	0	0	0	0.29	14.73	0	0	0	0	0.57	31.61	0	0	0.02	0	0	0	0	0	0	0	0	0	0	0	0	0	0.02	0.01	0	0	0.15
246_Quillaja_saponaria	0	0.04	0	0	0	0	0	0	4.15	0	0	0	0	0	0	1.89	0	0	0	0	2.11	5.93	0	0.01	0	0	0	9.71	0.05	0	0	0	0	0	0	0	0	0	0	0	0	0	0	0	0.1	0	0	0	0.04
247_Cannabis_sativa	0.01	0	0	0	1.3	0	0	0	3.9	0.01	0	0	0	0	0	0	0	0	0	0.45	0.05	38.61	0	0	0	0.03	0	33.64	0	0	0.17	0	0	0	0	0	0	0	0	0	0	0	0	0	0.01	0	0	0.04	0.05
248_Humulus_lupulus	0	0	0	0	0	0	0	0.11	2.48	0	0.02	0	0	0	0	0	0	0	0	0.18	0.32	10.9	0	0	0	0	0.06	48.21	0	0	0	0	0	0	0	0	0	0	0.01	0	0	0	0	0	0.04	0	0	0	0.07
249_Parasponia_andersonii	0	0	0	0	0	0	0	0	1.18	0.01	0	0	0	0	0	0	0	0	0	0	0.09	16	0	0.21	0	0	0	35.17	0	0	0.03	0	0	0	0	0	0	0	0	0	0	0	0	0	0	0	0.01	0	0.07
250_Trema_orientale	0	0	0	0	0	0	0	0.01	1.8	0	0	0	0	0	0	0	0	0.08	0	0	0.07	19.14	0	0	0	0	0	22.15	0.03	0	0.01	0	0	0.02	0	0	0	0	0	0	0	0	0	0	0	0.02	0	0	0.29
251_Artocarpus_camansi	0	0	0	0	0	0	0	0	0.43	1.3	0.14	0	0	0	0	0	0	0	0	0	0.24	25.89	0	0.03	0	0	0	28.37	0	0	0.06	0	0	0	0	0	0	0	0	0	0	0	0	0	0	0	0.04	0	0
252_Ficus_carica	0	0	0	0	0	0	0	0	0.91	0	0.04	0	0	0	0	0	0	0	0	0.36	0.23	8.06	0	0.16	0	0	0	10.94	0	0	0	0	0	0	0	0	0	0	0	0	0	0	0	0	0.01	0.07	0	0	0.11
253_Ficus_erecta	0.05	0	0	0	0	0	0	0	1.2	0.7	0	0	0	0	0	0.03	0	0	0	0.43	0.35	10.35	0	0.41	0	0	0.11	26.13	0	0	0.13	0	0	0	0	0	0	0	0	0	0.32	0	0	0	0	0.09	0	0.15	0
254_Morus_notabilis	0	0	0	0.02	0	0	0	0	1.01	0.02	0.07	0	0	0	0	0.42	0.07	0	0	0.06	0.28	22.52	0	0.02	0	0.02	0	21.95	0.01	0	0.24	0	0	0	0	0	0	0	0	0	0	0	0	0	0.04	0.02	0	0.14	0.02
255_Ochetophila_trinervis	0	0	0	0	0	0	0	0.28	4.54	0.09	0.13	0	0	0	0	0.02	0	0	0	0.4	1.74	10.08	0	0	0	0	0	24.46	0.01	0	0	0	0	0	0	0	0	0	0	0	0	0	0	0	0	0	0	0	0.04
257_Ziziphus_jujuba	0	0	0	0	0	0	0	0.23	1.71	1.16	0.32	0	0	0	0	0	0	0	0	0.41	0.41	13.95	0	0.92	0	0	0	36.05	0.04	0	0.99	0	0.04	0	0	0	0	0	0	0	0	0	0	0	0.23	0	0	0.06	0.16
258_Prunus_avium	0.04	0	0	0	0	0	0	0.11	2.7	0.02	0.08	0	0	0.41	0	0.19	0	0	0	0.32	0.92	12.39	0	0.01	0	0	0	21.47	0.1	0	0.25	0	0.04	0	0	0	0	0	0	0	0	0	0	0	0.01	0.73	0	0	0.02
259_Prunus_dulcis	0	0	0	0	0	0	0	0.06	1.6	0.02	0	0	0	0	0	0.07	0	0	0	0.6	1.79	16.08	0	0.09	0	0	0	28.64	0	0	0.23	0.05	0	0	0	0	0.07	0	0	0	0.04	0	0	0	0.28	0.28	0	0	0
260_Prunus_mume	0	0	0	0	0	0	0	0.07	1.97	0.03	0	0	0	0	0.05	0.14	0	0	0	0.3	1.23	12.1	0	0.13	0	0.06	0	19.6	0.07	0	0.27	0	0	0	0	0	0	0	0.11	0	0.01	0	0	0	0.23	0.41	0	0.06	0.06
261_Prunus_persica	0	0	0	0.83	0	0	0	0.05	2.07	0.11	0	0	0	0	0	0	0	0	0	0.43	1.13	15.9	0	0.04	0	0.08	0	22.94	0.11	0	0.08	0	0	0	0	0	0	0	0	0	0.02	0	0	0	0.07	0.29	0	0.04	0
262_Prunus_yedoensis	0	0	0	0.02	0.03	0.02	0	0.14	2.58	0.15	0.03	0	0	0.02	0	0.23	0	0.02	0	0.27	0.88	12.83	0	0.02	0	0.11	0	21.37	0.02	0	0.22	0	0.01	0	0	0	0	0	0	0	0.15	0	0	0	0.31	0.32	0	0.03	0.08
263_Malus_baccata	0	0	0	0	0	0	0	0.01	1.39	0.11	0	0	0	0.01	0	4.36	0	0	0	0.8	0.49	17.47	0	0	0	0	0	40.37	0	0	0.98	0	0.11	0	0	0	0	0	0	0	0	0	0	0	0	1.03	0	0	0
264_Malus_domestica	0	0	0	0	0	0	0	0.01	1.68	0	0	0	0	0	0	5.22	0	0	0	0.87	0.82	17.56	0	0	0	0	0	37.28	0	0	0.9	0	0.12	0	0	0	0	0	0.02	0	0	0	0	0	0.01	1.16	0	0.01	0.01
265_Pyrus_betulifolia	0	0	0	0	0	0	0	0	1.97	0	0.1	0	0	0.04	0	0.6	0	0	0	1.49	0.75	18.85	0.09	0.08	0	0.01	0	39.47	0	0	0.81	0	0.17	0	0	0	0	0	0.03	0	0	0	0	0	0.01	1.34	0	0	0
266_Pyrus_x_bretschneideri	0.04	0	0	0	0	0	0	0	1.69	0.01	0	0	0	0	0	0.4	0	0	0	1.55	0.62	19.15	0	0	0	0	0	39.73	0.04	0	0.82	0	0.15	0	0	0	0	0	0.03	0	0	0	0	0	0	1.24	0	0	0
267_Pyrus_ussuriensis_x_Pyrus_communis	0	0	0	0	0	0	0	0.03	1.55	0.28	0	0	0.06	0	0	0.43	0	0.01	0	1.56	0.62	17.59	0	0	0	0	0	46.64	0	0	0.73	0	0.14	0	0	0	0.03	0	0	0	0	0	0	0	0	1.49	0	0	0
268_Dryas_drummondii	0	0	0	0.02	0	0	0	0	2.28	0.02	0	0	0	0	0	0.02	0.02	0	0	0.06	0.55	9.25	0	0.07	0	0	0	20.21	0.05	0	0.5	0	0	0	0	0	0	0	0	0	0	0	0	0	0.03	0.27	0	0.34	0.07
269_Purshia_tridentata	0	0	0	0	0	0	0	0.01	6.01	0.03	0	0	0	0	0	0.03	0	0	0.02	0	1.31	8.84	0	0.08	0	0.45	0	20.81	0.02	0	1.09	0	0	0	0	0	0	0	0	0	0	0	0	0	0.01	0.09	0	0.04	0.06
270_Geum_urbanum	0	0	0	0	0	0	0	0.05	3.01	0.05	0.04	0	0.01	0	0	0.06	0	0.14	0	0	1.27	10.9	0	0	0	0	0	41.15	0.06	0	0.06	0	0	0	0	0	0	0	0	0	0	0	0	0	0	0.02	0	0	0
273_Fragaria_nubicola	1.6	0	0	0	0	0	0	0.19	5.85	0	0	0	0	0	0	0	0	0	0	0.16	1.93	11.27	0	0.19	0	0	0	19.05	0.02	0	0.05	0	0.02	0	0	0	0	0	0	0	0.01	0	0	0.02	0.01	0.73	0	0	0
274_Fragaria_orientalis	2.29	0	0	0	0	0	0	0.27	5.44	0.05	0	0	0	0	0	0	0	0	0	0.01	1.73	10.58	0	0.02	0	0.1	0	17.2	0.05	0	0.65	0.05	0	0	0	0	0	0	0	0	0.01	0	0	0	0	0.71	0	0	0.25
275_Fragaria_vesca	0	0.05	0	0	0	0	0	0.04	5.35	0	0.14	0	0	0.09	0	0	0	0	0	0.21	1.64	13.56	0	0.09	0	0	0	20.86	0.06	0	0.39	0.05	0	0	0	0	0	0	0	0	0	0	0	0.02	0	0.7	0	0.84	0
276_Fragaria_x_ananassa	1.07	0	0	0	0	0	0	0.39	3.46	0.06	0	0	0	0	0	0	0	0	0	0.21	1.26	13.72	0	0	0	0	0	34.49	0.01	0	0	0	0	0	0	0	0	0	0	0	0	0	0	0	0.01	0.63	0	0.09	0
277_Rosa_chinensis	0.03	0	0	0	0	0	0	0	5.41	0.1	0	0	0	0	0.02	0	0	0	0	0.04	2.03	21.35	0	0	0	0.13	0.03	29.35	0.13	0	0.37	0	0	0	0	0	0	0	0	0	0	0	0	0	0	0.26	0	0	0.02
278_Rosa_lucieae	0	0.01	0	0	0	0	0	0.07	4.63	0.13	0.04	0	0	0	0.11	0	0	0	0	0.02	1.75	24.29	0	0	0	0.09	0	26.55	0.16	0	0.1	0	0	0	0	0	0	0	0	0	0	0	0	0	0.01	0.17	0	0	0.01
280_Rosa_x_damascena	0.02	0	0	0	0	0	0	0	6.79	0.06	0.08	0	0	0	0	0	0	0	0	0	2.15	21.68	0	0.08	0	0.03	0	28.61	0.05	0	0.4	0	0	0	0	0	0	0	0	0	0	0	0	0	0	0.34	0	0	0
281_Boehmeria_nivea	0	0	0	0	0	0	0	0	1.71	0.04	0	0	0	0	0	0	0	0	0	0.09	0.46	10.4	0	0.01	0	0	0	18.59	0.01	0	0.09	0	0.01	0	0	0	0	0	0	0	0	0	0	0	0	0.04	0	0	0
282_Begonia_fuchsioides	0	0	0	0	0	0	0	0.07	8.84	0	0	0	0	0	0	0	0	0	0	0.24	0.46	12.31	0	0	0	0	0	30.25	0	0	0.12	0	0	0	0	0	0	0	0	0	0	0	0	0	0.01	0	0	0	0
283_Benincasa_hispida	0	0	0	0	0.26	0	0	0	1.08	0.57	0	0	0	0	0	0.08	0	0	0	0.09	1.44	47.85	0	0	0	0	0	23.56	0	0	0.04	0	0	0	0	0	0	0	0	0	0	0	0	0	0.09	0.05	0	0	0.14
284_Citrullus_lanatus	0	0	0	0	0	0	0	0	2.56	0	0	0	0	0	0.07	0	0	0	0	0.16	0.58	15.8	0	0	0	0	0.03	14.01	0.01	0	0.25	0	0	0	0	0	0	0	0	0	0	0	0	0	0.01	0.35	0	0.24	0
285_Cucumis_melo	0.16	0	0	0	0	0	0	0	2.12	0.03	0	0	0	0	0	0	0	0	0	0.21	2.38	16.8	0	0	0	0	0	18.48	0	0	0.01	0	0	0	0	0	0	0	0	0	0	0	0	0	0	0.17	0	0	0.03
286_Cucumis_sativus	0	0	0	0	0	0	0	0	7.34	0.03	0.19	0	0	0.09	0	0	0	0	0	0.37	2.35	15.99	0	0.09	0	0	0	14.1	0.1	0	0.16	0	0	0	0	0	0	0	0	0	0	0	0	0	0.02	0.3	0	0	0.03
287_Lagenaria_siceraria	0	0	0	0	0	0	0	0.02	3.71	0	0	0	0	0	0	0.07	0	0	0	0.36	1.31	17.01	0	0	0	0	0	10.7	0	0	0.33	0	0	0	0	0	0	0	0	0	0	0	0	0	0.01	0.59	0	0	0
288_Cucurbita_argyrosperma	0	0	0	0	0	0	0	0	2	0.02	0	0	0	0	0	0.02	0	0.03	0	1.73	0.62	16.92	0	0	0	0.06	0	14.02	0.05	0	15.49	0	0	0.03	0	0	0	0	0	0	0.18	0	0	0	1.66	0.18	0.03	0	0
290_Cucurbita_moschata	0	0	0	0	0	0	0	0	1.73	0	0	0	0	0	0	0.03	0	0	0	1.24	1.62	20.26	0	0	0	0.04	0	17.17	0.03	0	10.8	0	0	0	0	0	0	0	0	0	0.69	0	0	0	3.55	0.05	0	0	0.23
292_Momordica_charantia	0	0.21	0	0	0	0	0	0	4.5	0	0	0	0	0	0	0	0	0	0	0	0.22	10.53	0	0	0	0	0	15.04	0.01	0	0	0	0	0	0	0	0	0	0.09	0	0	0	0	0	0.04	0.01	0.07	0	0
293_Datisca_glomerata	0	0	0	0	0	0	0	0.09	4.58	0.02	0	0	0	0	0	0.15	0	0.09	0.06	0	5.57	27.9	0	0	0	0.06	0	17.09	0	0	0.01	0	0	0	0	0	0	0	0	0	0	0	0	0	0.03	0.07	0	0.03	0.03
294_Alnus_glutinosa	0	0.03	0	0	0	0	0	0	7.92	0.2	0	0	0	0.01	0	0.02	0	0	0	0.35	0.51	14.43	0	0	0	0	0.03	13.07	0	0	0.2	0	0	0	0	0	0	0	0	0	0	0	0	0	0.01	0.18	0	0	0.19
295_Betula_nana	0	0	0	0	0.02	0	0	0	9.19	0.07	0	0	0	0	0	0.04	0	0	0	0.07	0.42	8.49	0	0.16	0	0.04	0.01	11.09	0.1	0	1.47	0	0	0.05	0	0	0	0.02	0	0.07	0	0	0	0	0	0.01	0	0.01	0
296_Betula_pendula	0.27	0	0	0	0.12	0	0	0.79	9.36	0.28	0.02	0	0	0	0	0.03	0.05	0	0	0.08	0.5	9.15	0	0.12	0	0	0	15.67	0.05	0	0.92	0	0	0.02	0	0	0	0	0	0	0	0	0	0	0	0.03	0	0	0.03
297_Casuarina_equisetifolia	0	0	0	0	0	0	0	0	7.14	0.14	0.16	0	0	0.02	0.06	0.06	0	0	0	0	0.62	31.26	0	0.03	0.02	0	0	18.57	0.31	0	0.21	0	0	0	0	0	0	0	0	0.03	0	0	0	0	0	0.03	0	0	0.4
298_Casuarina_glauca	0	0.01	0	0	0	0	0	0	6.32	0	0	0	0	0	0	0	0	0	0	0	0.49	22.36	0	0.05	0	0.01	0	8.42	0	0	0.03	0	0	0	0	0	0	0	0	0	0	0	0	0	0.03	0	0	0	0.04
299_Castanea_mollissima	0	0	0	0	0	0	0	0	5.71	0.12	0	0	0	0	0	0.32	0	0	0	0	1.56	14.76	0	0.06	0	0	0	25.63	0.14	0	0.46	0	0	0	0	0	0	0	0	0	0	0	0	0	0	0.16	0	0	0.09
300_Fagus_sylvatica	0	0.05	0	0	0	0	0	0.09	8.27	0.39	0.04	0	0	0	0	0.54	0	0	0	0.03	1.05	12.67	0	0	0	0.08	0	14.58	0	0	0.7	0	0	0	0	0	0	0	0	0	0	0	0	0	0.09	0.41	0.29	0	0.02
301_Quercus_lobata	0.02	0.02	0	0.23	0	0	0	0.08	6.15	0.37	0	0	0	0	0	0.3	0	0.05	0	0	0.89	11.97	0	0.24	0	0	0	17.2	0.13	0	0.43	0	0	0	0	0	0	0	0	0	0	0	0	0	0	0.06	0	3.93	0
302_Quercus_robur	0.02	0.27	0	0	0	0	0	0.04	6.39	0.04	0.01	0	0	0	0	0.33	0	0	0	0	0.87	18.27	0	0.03	0	0.09	0	16.15	0	0	0.96	0	0	0	0	0	0	0	0	0	0	0	0	0	0	0.07	0.01	1.53	0.01
303_Quercus_suber	0.29	0	0	0.03	0	0	0	1.29	6.15	0.01	0.05	0	0	0.03	0	0.3	0.06	0	0	0.03	0.69	17.54	0	0	0	0	0.02	18.23	0.04	0	0.7	0	0	0	0	0	0	0	0	0	0	0	0	0	0	0.22	0.14	0.87	0
304_Juglans_cathayensis	0	0	0	0	0	0	0	0	12.75	0.35	0	0	0	0	0.02	0.04	0	0	0	0.01	0.94	10.72	0	0	0.06	0	0	13.69	0	0	0	0	0	0	0	0	0	0	0	0	0	0	0	0	0	0.21	0	0.01	0.11
305_Juglans_hindsii	0	0.05	0	0.03	0	0	0	0	11.32	0.04	0.03	0	0	0	0	0	0	0	0	0	1.64	10.12	0	0.36	0	0.01	0	13.45	0.01	0	0.26	0	0	0	0	0	0	0	0	0	0	0	0	0	0.04	0.21	0	0.02	0
306_Juglans_mandshurica	0	0	0	0.14	0	0	0	0	12.82	0.33	0	0	0	0	0	0	0	0	0	0	0.91	10.21	0	0.06	0.07	0.13	0	15.29	0	0	0.23	0	0	0	0	0	0	0	0	0	0	0	0	0	0	0.2	0	0	0.12
307_Juglans_microcarpa	0.01	0	0	0	0	0	0	0	10.38	0.61	0	0	0	0	0	0	0	0	0	0.08	1.56	9.6	0.01	0	0.05	0	0	11.78	0.11	0	0.23	0	0	0	0	0	0	0	0	0	0	0	0	0	0	0.22	0	0	0.06
308_Juglans_microcarpa_x_Juglans_regia	0	0	0	0	0	0	0	0.02	14.34	1.12	0	0	0	0	0	0	0	0	0	0	0.84	10.09	0	0.04	0	0.02	0	14.53	0.04	0	0.16	0	0	0	0	0	0.04	0	0	0	0	0	0	0	0.02	0.24	0	0.06	0.17
309_Juglans_nigra	0	0.12	0	0	0	0	0	0	11.91	0.7	0.05	0	0	0	0	0	0	0	0	0.07	1.16	10.3	0	0.28	0	0	0	13.5	0	0	0.23	0	0	0	0	0	0	0	0	0	0	0	0	0	0	0.37	0	0	0.08
310_Juglans_regia	0	0	0	0.03	0.02	0	0	0	12.21	0.02	0.01	0	0	0	0	0	0	0	0	0	0.79	9.79	0	0.01	0.04	0.12	0.02	12.62	0.02	0	0.18	0	0	0	0	0	0	0	0	0	0	0	0	0	0	0.23	0	0	0.11
311_Juglans_sigillata	0	0	0	0	0	0	0	0	13.6	0.19	0	0	0	0.02	0.02	0	0	0	0	0.01	0.77	10.34	0	0.02	0	0.09	0	13.8	0	0	0.22	0	0	0	0	0	0	0	0	0	0	0	0	0	0	0.23	0	0	0
312_Pterocarya_stenoptera	0	0	0	0.03	0	0	0	0	13.35	0.02	0	0	0	0.01	0	0.01	0	0	0	0.01	0.79	10.96	0	0.42	0.05	0	0	11.47	0.01	0	0.52	0	0	0	0	0	0	0	0	0	0	0	0	0	0	0.32	0	0	0.1
313_Morella_rubra	0.04	0	0	0.05	0	0	0	0.02	4.9	0.03	0.11	0	0	0	0	0.02	0	0	0	0.01	1.17	18.04	0	0.17	0	0.03	0	9.09	0.17	0	0.12	0	0	0	0	0	0	0	0	0	0	0	0	0	0.11	0.22	0	0.1	0.08
314_Punica_granatum	0.04	0	0	0	0	0	0	0.04	2.06	0.15	0.04	0	0	0	0	0.02	0	0	0	0	0.88	10.23	0	0.08	0	0	0.01	21.11	0.04	0	0.03	0	0	0.02	0	0	0	0	0	0.13	0.1	0.04	0	0	0.05	0.22	0	0.06	0
316_Eucalyptus_grandis	0	0	0	0.03	0.03	0	0	0	4.71	0.19	0	0	0	0	0	0.1	0	0.02	0	0.02	1.2	20.99	0	0.02	0	0.04	0	22.45	0.06	0	0.36	0	0	0	0	0	0	0	0	0	0	0	0	0	0	0.26	0	0.02	0
317_Eucalyptus_melliodora	0	0	0	0	0	0	0	0	4.86	0.02	0	0	0	0	0.07	0.06	0	0	0	0.06	1.17	27.23	0	0.09	0	0.08	0	21.9	0.05	0	0.43	0	0	0.01	0	0	0	0	0	0	0	0	0	0	0	0.21	0	0.08	0.05
318_Eucalyptus_pauciflora	0	0	0	0	0	0	0	0.05	3.86	0.21	0	0	0	0.08	0.01	0.02	0	0	0	0.11	1.19	24.12	0	0.06	0	0	0	19.14	0.23	0	0.44	0	0	0	0	0	0	0	0	0	0	0	0	0.01	0.02	0.4	0.01	0.05	0.03
319_Gossypium_darwinii	0	0	0	0	0	0	0	0	1.47	0.08	0	0	0	0	0	0	0	0	0	0	0.27	7.59	0	0	0	0	0	72.64	0.21	0	0	0	0	0	0	0	0	0	0	0	0	0	0	0	0	0	0	0	0
320_Gossypium_mustelinum	0	0	0	0	0	0	0	0	1.32	0.04	0	0	0	0.02	0	0	0	0	0	0	0.25	6.48	0	0	0	0	0	74.64	0	0	0.05	0	0	0	0	0	0	0	0	0	0	0	0	0	0	0	0	0	0
321_Gossypium_tomentosum	0	0	0	0	0	0	0	0	1.61	0.17	0	0	0	0	0	0	0	0	0	0	0.34	7.42	0	0	0	0	0	74.71	0.02	0	0.03	0	0.01	0	0	0	0	0	0	0	0	0	0	0	0	0.01	0	0	0
322_Gossypium_turneri	0	0	0	0	0	0	0	0	2.27	0.21	0	0	0	0	0	0.06	0	0	0	0	0.6	12.02	0	0.04	0	0	0	62.44	0.01	0	0	0	0	0	0	0	0	0	0	0	0	0	0	0	0	0	0	0	0
323_Metrosideros_polymorpha	0.01	0	0	0.08	0	0	0	0.05	2.48	0.12	0	0	0	0.06	0	0.08	0	0	0	0.46	0.99	14.96	0	0.1	0	0.13	0	10.46	0.01	0	0.17	0.04	0	0.04	0	0	0	0	0	0	0	0.03	0	0	0.01	0.23	0.05	0	0.05
324_Rhodamnia_argentea	0	0.01	0	0	0	0	0	0	1.36	0	0	0	0	0	0.16	0.17	0.27	0	0	0.27	0.79	15.56	0	0.01	0	0	0.02	25.67	0	0	0.13	0	0	0	0	0	0	0	0	0	0	0	0	0	0.02	0.15	0.12	0	0.01
326_Psidium_guajava	0	0	0	0	0	0	0	0	1.75	2.37	0	0	0	0	0.04	0.77	0	0	0	1.08	0.42	20.42	0	0	0	0.02	0	20.94	0.25	0	0.2	0	0	0	0	0	0	0	0	0	0	0.01	0	0	0	0.19	0.01	0	0.11
327_Syzygium_oleosum	0.04	0	0	0	0	0	0	0.01	2.31	0.3	0.04	0	0	0	0	0.05	0	0	0	0.22	0.82	13.71	0	0.29	0	0	0	31.72	0.07	0	0.25	0	0	0	0	0	0	0	0	0	0	0	0	0	0.01	0.22	0	0	0
329_Azadirachta_indica	0	0	0	0.04	0	0	0	0.15	1.76	0.09	0.05	0	0	0.04	0	0	0	0	0	0	1.48	14.07	0	0	0	0	0	19.88	0.05	0	0.17	0	0	0	0	0	0	0	0	0	0	0	0	0	0.06	0	0	0	0
330_Atalantia_buxifolia	0	0	0	0	0	0	0	0.09	2.91	0.38	0.11	0	0	0	0.16	0.34	0	0	0	0	4.62	20.48	0	0.09	0	0	0	16.07	0.02	0	0.26	0	0	0	0	0	0	0	0	0	0	0	0	0	0.06	0.04	0	0.11	0.25
331_Citrus_cavaleriei	0	0	0	0	0	0	0	0.02	4.13	0.04	0	0	0	0	0.09	0	0	0	0	0.11	4.96	20.34	0	0	0	0.3	0	19.21	0	0	0.43	0	0	0	0	0	0	0	0	0	0	0	0	0	0.01	0.19	0	0	0.22
332_Citrus_clementina	0	0	0	0.42	0	0	0	0.06	2.9	0.13	0.01	0	0	0.02	0.05	0.05	0	0	0	0.02	5.38	15.82	0	0	0	0	0	24.44	0.14	0	0.34	0	0	0	0	0	0	0	0	0	0	0	0	0	0.01	0.04	0.04	0.1	0.23
333_Citrus_hindsii	0	0	0	0.09	0	0	0	0.13	3.22	0.13	0.14	0	0	0.02	0.04	0	0	0	0	0	6.51	21.87	0.04	0	0	0.01	0.05	19.91	0.01	0	0.18	0	0	0	0	0	0	0	0	0	0	0	0	0	0.06	0.12	0.01	0.03	0.34
334_Citrus_maxima	0	0	0	0.44	0	0	0	0.1	2.55	0.1	0.18	0	0	0.03	0	0.01	0	0	0	0	8.23	17.16	0	0.34	0	0	0	25.83	0.07	0	0.12	0	0	0	0	0	0	0	0	0	0	0	0	0	0.32	0.04	0	0.06	0.11
335_Citrus_medica	0.02	0	0	0	0	0	0	0.01	2.98	0.3	0	0	0	0	0	0	0	0	0	0.02	8.61	21.81	0	0.03	0	0	0	23.43	0	0	0.4	0	0	0	0	0	0	0	0	0	0	0	0	0	0	0.02	0.02	0.03	0.16
336_Citrus_reticulata	0	0.18	0	0	0	0	0	0	2.89	0.17	0	0	0	0	0	0	0	0	0	0	3.58	12.06	0	0.05	0	0	0	15.98	0	0	0.02	0	0	0	0	0	0	0	0	0	0	0	0	0	0	0	0	0	0
337_Citrus_sinensis	0.05	0	0	0.32	0	0	0	0.06	3.22	0	0.11	0	0	0	0.03	0	0	0	0	0	4.62	19.17	0	0	0.07	0	0	19.43	0.08	0	0.37	0	0	0	0	0	0	0	0	0	0	0	0	0	0.01	0.06	0	0.01	0.09
338_Citrus_unshiu	0	0	0	0.05	0	0	0	0.15	2.9	0.28	0	0	0	0	0	0	0	0	0	0	5.69	20.65	0	0	0	0	0	20.06	0	0	0.19	0	0	0.02	0	0	0	0	0	0	0	0	0	0	0	0.08	0	0	0.22
339_Citrus_x_paradisi_x_Citrus_trifoliata	0.07	0	0	0	0	0	0	0.11	5.66	0.08	0.03	0	0	0.09	0	0.01	0	0	0	0.02	3.26	19.51	0	0.05	0	0	0	19.25	0.03	0	0.38	0	0	0	0	0	0	0	0	0	0	0	0	0	0.03	0.05	0	0	0.03
340_Acer_yangbiense	0.03	0	0	0	0	0	0	0.1	3.57	0.04	0	0	0	0	0.13	0.1	0	0	0	0	1.25	40.53	0	0	0	0	0	16.48	0.03	0	0.05	0	0	0	0	0	0	0	0	0	0	0	0	0	0.15	0.02	0.01	0	0.07
341_Xanthoceras_sorbifolium	0	0	0	0	0	0	0	0.11	6.66	0.03	0.03	0	0	0	0	0	0	0	0	0	0.89	18.26	0	0	0	0	0	25.12	0.02	0	0.05	0	0	0	0	0	0	0	0	0	0	0	0	0	0.05	0.03	0	0	0.24
342_Herrania_umbratica	0	0	0	0	0	0	0	0	2.29	0.02	0.07	0	0	0	0	0.03	0	0	0	0	0.64	24.35	0	0	0	0	0	24.59	0	0	0.23	0	0	0	0	0	0	0	0	0	0	0	0	0	0	0	0	0	0
344_Corchorus_capsularis	0	0	0	0.03	0	0	0	0.04	5.48	0	0	0	0	0	0.06	0.03	0	0	0	0.02	0.42	8.51	0	0	0	0.04	0.03	36.12	0.02	0	0.29	0	0	0	0	0	0	0	0	0	0	0	0	0	0.03	0	0	0.07	0
345_Corchorus_olitorius	0	0	0	0	0	0	0	0	4.37	0.18	0	0	0	0	0	0	0	0.05	0	0	0.17	6.63	0	0.06	0	0	0	42.21	0	0	1.18	0	0	0	0	0	0	0	0	0	0	0	0	0.03	0	0	0	0	0.03
346_Durio_zibethinus	0	0	0	0	0	0	0	0.28	3.48	0	0	0	0	0.03	0	0.23	0	0	0	0	0.85	8.13	0	0	0	0	0	44.91	0	0	0.06	0	0	0	0	0	0	0	0	0	0	0	0	0	0	0	0	0	0.19
347_Gossypioides_kirkii	0.13	0	0	0	0	0	0	0	4.19	0.02	0	0	0	0.01	0	0	0	0	0	0.01	0.39	9.38	0	0	0	0.03	0	53.35	0.01	0	0.07	0	0	0	0	0	0	0	0	0	0	0	0	0	0.01	0	0	0	0.03
348_Gossypium_arboreum	0	0	0	0	0	0	0	0	1.02	0.04	0	0	0	0	0	0	0	0	0	0	0.13	4.21	0	0.01	0	0	0	78.62	0	0	0	0	0	0	0	0	0	0	0	0	0	0	0	0	0	0.01	0	0	0
349_Gossypium_barbadense	0	0	0	0.07	0	0	0	0	1.6	0	0	0	0	0	0	0	0	0	0	0	0.39	7.97	0	0	0	0	0	68.84	0	0	0	0	0	0	0	0	0	0	0	0	0	0	0	0	0	0	0	0	0.06
350_Gossypium_hirsutum	0	0	0	0.11	0	0	0	0	1.24	0.06	0	0	0	0	0	0	0	0	0	0	0.25	7.2	0	0	0	0	0	71.71	0	0	0	0	0	0	0	0	0	0	0	0	0	0	0	0	0.03	0	0	0.04	0.05
351_Gossypium_raimondii	0	0	0	0	0	0	0	0	2.43	0	0	0	0	0	0	0	0	0	0	0	0.4	11.03	0	0.04	0	0	0	58.3	0	0	0	0	0	0	0	0	0	0	0	0	0	0	0	0	0.02	0.15	0	0.02	0.05
352_Gossypium_thurberi	0	0	0	0	0	0	0	0	2.76	0	0	0	0	0	0	0	0	0	0	0	0.3	11.87	0	0.07	0	0	0	54.89	0.24	0	0.06	0	0	0	0	0	0	0	0	0	0	0	0	0	0.05	0.06	0	0	0
353_Hibiscus_syriacus	0	0.05	0	0	0	0	0	0	2.8	0.19	0	0	0	0	0	0.42	0	0	0	0.01	0	15.83	0	0	0	0	0	40.18	0	0	0	0	0	0	0	0	0	0	0	0	0	0	0	0	0.01	0.18	0	0.04	0.05
354_Kokia_drynarioides	0	0	0	0	0	0	0	0	4.28	0	0.04	0	0	0	0.01	0	0	0	0	0	0.35	9.44	0	0.03	0	0	0	54.56	0	0	0	0	0	0	0	0	0	0	0	0	0	0	0	0	0.02	0.06	0	0.01	0
355_Aquilaria_agallochum	0	0	0	0	0	0	0	0.19	2.74	0.01	0	0	0	0	0	0.16	0	0	0	0	1.07	10.11	0	0	0	0	0	39.41	0.12	0	0	0	0	0.11	0	0	0	0	0	0	0	0	0	0	0.01	0	0.02	0	0.29
356_Aquilaria_sinensis	0.06	0	0	0	0	0.01	0	0	2.05	0	0.03	0	0	0	0	0.17	0	0	0	0	0.71	12.51	0	0	0	0	0	38.91	0.04	0	0.04	0	0	0.06	0	0	0	0	0	0	0	0	0	0	0.02	0.01	0.01	0.01	0
357_Aethionema_arabicum	0	0	0	0.03	0	0	0	0	5.67	0	0.29	0	0	0	0	0	0	0	0	0.07	0.08	10.05	0	0.04	0	0	0.08	27.57	0.09	0	0	0	0	0	0	0	0	0	0	0	0	0	0	0	0	0.15	0	0.2	0.14
358_Arabis_alpina	0	0	0	0	0	0	0	0.01	6.85	0	0.01	0	0	0.07	0.02	0	0	0	0.03	0.2	0.15	11.49	0	0.06	0	0	0	36.11	0.41	0	0.06	0.09	0	0.21	0	0	0	0	0	0	0	0	0	0	0.02	0.39	0	0.03	0.06
360_Arabis_nordmanniana	0	0	0	0.04	0	0	0	0.15	9.44	0.03	0	0	0	0	0	0.02	0	0	0.05	0.16	0.29	9.64	0	0.11	0	0	0	30.11	0.26	0	0.3	0.13	0	0.51	0	0	0	0	0	0	0.01	0	0	0	0.04	0.98	0	0.04	0.21
361_Aurinia_saxatilis	0.11	0.01	0	0	0	0	0	0	10.67	0.02	0	0	0	0.02	0	0	0	0	0.05	0.15	0.31	8.52	0	0	0	0	0	34.49	0.39	0	0.09	0.07	0	0	0	0	0	0	0	0	0	0	0	0	0.03	0.28	0.01	0.01	0.02
362_Odontarrhena_argentea	0	0	0	0	0	0	0	0.1	10.62	0.09	0	0	0	0	0	0.12	0	0	0	0.49	0.36	9.39	0	0.05	0	0.05	0	13.1	0.09	0	0.49	0.14	0	0	0	0	0	0	0	0	0	0	0	0	0.06	0.64	0.09	0.15	0.21
363_Anastatica_hierochuntica	0	0	0	0.28	0	0	0	0.02	9.18	0	0.03	0	0	0.04	0.01	0	0	0	0.06	0.33	0.21	10.5	0	0.01	0	0.02	0	46.15	0	0	0.12	0.1	0	0.07	0	0	0	0	0	0	0	0	0	0	0	0.47	0	0.08	0
364_Biscutella_auriculata	0	0	0	0.13	0	0	0	0	6.43	0	0.19	0	0	0	0	0	0	0	0.15	0.07	0.09	9.15	0	0	0	0	0	26.1	0.05	0	0.27	0.18	0	0	0	0	0	0	0	0	0	0	0	0	0.01	0.15	0.02	0	0
365_Biscutella_laevigata	0	0	0	0	0	0	0	0	7.29	0	0	0	0	0	0	0	0	0	0.34	0	0.16	10.7	0	0	0	0	0	24.34	0	0	0.17	0.03	0	0	0	0	0	0	0	0	0	0	0	0	0	0.43	0.08	0	0
366_Boechera_puberula	0	0	0	0.06	0	0	0	0.15	6.42	0.1	0.06	0	0	0	0	0	0	0	0.06	0.17	1.08	15.99	0	0	0	0.04	0	20.07	0.02	0	0.29	0.04	0	0	0	0	0	0	0	0	0.07	0	0	0	0.03	0.29	0.01	0	0.15
367_Boechera_stricta	0	0	0	0.03	0	0	0	0.04	6.69	0.02	0	0	0	0	0	0.03	0	0	0.08	0.15	1.09	15.74	0	0	0	0	0	22.3	0.03	0	0.13	0	0	0	0	0	0	0	0	0	0	0	0	0	0.04	0.4	0.02	0.04	0.04
368_Schrenkiella_parvula	0	0	0	0	0	0	0	0.76	8.87	0.24	0	0	0	0.35	0	0	0	0	0.14	0.3	0	12.02	0	0.18	0	0	0	24.03	0.48	0	0.27	0.08	0	0	0	0	0	0	0	0	0	0	0	0	0.58	0.37	0.11	0.39	0.13
369_Brassica_cretica	0	0	0	0	0	0	0	0	8.05	0	0	0	0	0	0	0	0	0	0.11	0.2	0.21	12.42	0.02	0.11	0	0.07	0	25.34	0.15	0	0.01	0.03	0	0.06	0	0	0	0	0	0	0	0	0	0	0.06	0.65	0.02	0	0
370_Brassica_juncea	0	0.19	0	0	0	0	0	0.03	7.53	0	0.07	0	0	0	0	0	0	0	0.07	0.4	0.16	8.56	0	0	0	0	0	28.2	0.06	0	0.03	0.02	0	0	0	0	0	0	0	0	0	0	0	0	0.03	0.85	0.01	0.02	0.05
371_Brassica_napus	0	0	0	0.32	0	0	0	0	8.29	0.02	0.06	0	0	0	0	0.01	0	0	0.09	0.2	0.12	13.6	0	0.05	0	0.05	0	25.7	0.01	0	0.13	0.06	0	0	0	0	0	0	0	0	0	0	0	0	0.02	0.95	0	0	0.32
372_Brassica_nigra	0	0	0	0	0	0	0	0.09	7.21	0	0	0	0	0	0	0	0	0	0.04	0.34	0.14	11.79	0	0.04	0	0.02	0.07	29.23	0.03	0	0.05	0.03	0	0	0	0	0	0	0	0	0	0	0	0	0.01	0.49	0	0	0.05
373_Brassica_oleracea	0	0	0	0	0	0	0	0	9.15	0.03	0	0	0	0	0	0.12	0.04	0	0.16	0.31	0.11	12.24	0	0.05	0	0.03	0	22.29	0	0	0.12	0.03	0	0	0	0	0	0	0	0	0	0	0	0	0.03	0.62	0.01	0	0.03
374_Brassica_rapa	0.06	0	0	0.03	0	0	0	0.02	9.97	0.04	0	0	0	0.13	0	0	0	0	0.06	0.31	0	7.5	0	0	0	0.01	0	13.04	0.01	0	0.07	0.03	0	0.05	0	0	0	0	0	0	0	0	0	0	0.06	0.95	0	0.01	0
375_Erucastrum_elatum	0	0	0	0	0	0	0	0	10.66	0	0.01	0	0	0	0	0	0	0	0.07	0.22	0	9.84	0	0	0	0.36	0	11.71	0.02	0	0.29	0.19	0	0.58	0	0	0	0	0	0	0	0	0	0	0.02	1.66	0	0	0
376_Raphanus_raphanistrum	0.03	0	0	0.08	0	0	0	0	10.58	0.08	0.14	0	0	0	0	0	0	0	0.07	0.39	0.02	9.27	0	0	0	0	0	13.91	0.04	0	0.29	0.1	0	0	0	0	0	0	0	0	0	0	0	0	0.07	1.47	0.01	0	0
377_Raphanus_sativus	0	0	0	0	0	0	0	0.03	10.52	0.06	0	0	0	0	0.04	0	0	0	0.07	0.36	0.09	10.2	0	0	0	0	0	15.96	0.23	0	0.15	0.13	0	0	0	0	0	0	0	0	0	0	0	0	0.23	0.97	0.01	0	0.05
378_Arabidopsis_halleri	0	0	0	0	0	0	0	0	10.41	0	0.04	0	0	0.06	0	0.04	0	0	0.18	0.55	0.15	10.52	0	0	0	0	0	19.43	0.05	0	0.03	0.31	0	0.38	0	0	0	0	0	0	0	0	0	0	0.12	1.13	0.01	0	0
379_Arabidopsis_lyrata	0	0	0	0	0	0	0	0	7.98	0	0	0	0	0	0	0	0	0	0.06	0.37	0.36	12.43	0	0	0	0	0	22.59	0.03	0	0.05	0.25	0	0.21	0	0	0	0	0	0	0	0	0	0	0.01	0.85	0	0	0
380_Arabidopsis_thaliana	0	0	0	0	0	0	0	0	6.15	0	0.44	0	0	0	0	0	0	0	0	1.27	0	6.68	0	0.1	0	0	0	28.64	0	0	0	0.11	0	0.12	0	0	0	0	0	0	0	0	0	0	0.32	0.43	0	0	0
381_Camelina_sativa	0	0.03	0	0	0	0	0	0.04	9.17	0	0	0	0	0	0	0	0	0	0.01	1.08	0.07	11.52	0	0.07	0	0.01	0.04	32	0.06	0	0.06	0.08	0	0.12	0	0	0	0	0	0	0	0	0	0	0.09	0.22	0	0	0.03
382_Capsella_bursa-pastoris	0.13	0	0	0.05	0.1	0	0	0.1	7.6	0.22	0	0	0	0	0	0	0	0	0.03	0.89	0.11	8.63	0	0	0	0	0.09	16.83	0	0	0.06	0.15	0	0.08	0	0	0	0	0	0	0	0	0	0	0.18	0.56	0	0.08	0.05
383_Capsella_rubella	0.04	0	0	0.04	0	0	0	0	7.15	0.25	0	0	0	0	0	0	0	0	0.04	0.98	0.26	9.4	0	0	0	0	0	18.73	0	0	0.09	0.11	0	0.21	0	0	0	0	0	0	0	0	0	0	0.08	0.66	0	0	0
384_Barbarea_vulgaris	0	0	0	0	0	0	0	0.07	7.2	0.15	0	0	0	0	0	0	0	0	0.41	0.5	0.85	9.9	0	0.04	0	0	0	28.84	0.02	0	0.31	0.03	0	0.04	0	0	0	0	0	0	0	0	0	0	0.28	0.45	0.23	0.07	0.08
385_Leavenworthia_alabamica	0.37	0	0	0	0	0	0	0	6.39	0	0	0	0	0.06	0	0	0	0.1	0.06	1.03	0.09	8.69	0	0	0	0	0	29.19	0	0	0	0	0	0.04	0	0	0	0	0	0	0	0	0	0	0.31	1.05	0	0	0.06
386_Nasturtium_officinale	0	0	0	0	0	0	0	0.08	4.62	0	0	0	0	0	0	0	0	0	0.36	0.63	0.03	14.37	0	0	0	0	0	32.71	0	0	0.4	0	0	0	0	0	0	0	0	0	0	0	0	0	0.02	0.22	0	0	0
387_Noccaea_caerulescens	0.59	0	0	0	0	0	0	0	4.2	0	0	0	0	0	0	0	0	0	0.07	0.85	0.53	8.45	0	0	0	0	0	37.45	0.17	0	0	0	0	0	0	0	0	0	0	0	0	0	0	0	0.02	0.46	0.04	0	0
388_Noccaea_goesingensis	0	0	0	0.1	0	0	0	0	11.77	0.05	0.03	0	0	0	0.04	0	0	0	0.13	0.38	0.03	9.32	0	0.28	0	0	0	18.73	0.25	0	0.21	0.41	0	0	0	0	0	0	0	0	0	0	0	0	0.05	1.03	0.08	0.04	0.06
389_Raparia_bulbosa	0	0	0	0	0	0	0	0.14	6.43	0	0	0	0	0.02	0	0	0	0	0.11	0.41	0.25	8.03	0	0	0	0	0	32.36	0.04	0	0.37	0.34	0	0	0	0	0	0	0	0	0	0	0	0	0	0.73	0.06	0	0
390_Conringia_planisiliqua	0	0	0	0	0	0	0	0	4.21	0	0	0	0	0	0	0	0	0	0.04	0.95	0.02	13.83	0	0.03	0	0	0	34.63	0	0	0.02	0	0	0	0	0	0	0	0	0	0	0	0	0	0.04	0.67	0.02	0.13	0.03
391_Cochlearia_officinalis	0	0	0	0.03	0	0	0	0.01	3.93	0.06	0.08	0	0	0	0	0	0	0	0	0.49	0	8.12	0	0.01	0	0	0	9.81	0	0	0.01	0.06	0	0	0	0	0	0	0	0	0	0	0	0	0.05	0.54	0	0	0.02
392_Crucihimalaya_himalaica	0	0	0	0	0.27	0	0	0	5.27	0.7	0	0	0	0	0	0	0.03	0	0.01	0.2	0.84	12.33	0	0	0	0	0	34.14	0	0	0.11	0	0	0.03	0	0	0	0	0	0	0	0	0	0	0.01	0.14	0.02	0	0.3
393_Erysimum_cheiri	0	0	0	0.34	0	0	0	0	10.59	0.18	0	0	0	0	0.14	0	0	0	0.56	0.54	0.35	12.48	0	0	0	0	0	15.43	0	0	0.56	0.34	0	0.8	0	0	0	0	0	0	0	0	0	0	0.03	1.62	0.11	0	0.02
394_Erysimum_pusillum	0	0	0	0.08	0	0	0	0	10.82	0.21	0	0	0	0.07	0	0	0	0	0.44	0.18	0	10.68	0	0.07	0	0	0	18.74	0	0	0.14	0.06	0	0	0	0	0	0	0	0	0	0	0	0	0.13	0.85	0.41	0.24	0
395_Euclidium_syriacum	0	0	0	0.05	0	0	0	0.02	6.12	0.1	0	0	0	0	0	0	0	0	0.07	0.18	0.09	13.08	0	0.01	0	0.16	0	35.71	0.19	0	0.36	0	0	0	0	0	0	0	0	0	0	0	0	0	0.03	0.3	0.12	0.02	0
396_Eutrema_heterophyllum	0	0.06	0	0	0	0	0	0	4.9	0.02	0	0	0	0	0	0	0	0	0.1	0.2	0.5	8.75	0	0	0	0	0	40.23	0.01	0	0.13	0.1	0	0	0	0	0	0	0	0	0	0	0	0	0.01	0.28	0.03	0	0
397_Eutrema_salsugineum	0	0	0	0	0	0	0	0.11	3.93	0	0	0.04	0	0	0.02	0	0	0	0.06	0.14	0.32	8.98	0	0	0	0	0.04	50.97	0	0	0.05	0	0	0	0	0	0	0	0	0	0	0	0	0	0.05	0.19	0.02	0.11	0
398_Eutrema_yunnanense	0	0	0	0	0	0	0	0.01	4.55	0.03	0.04	0	0	0	0	0	0	0	0.13	0.2	0.53	7.3	0	0	0	0	0	49.68	0.1	0	0.12	0.04	0	0	0	0	0	0	0	0	0	0	0	0	0.04	0.38	0.06	0.02	0
400_Iberis_amara	0.04	0	0	0	0	0	0	0	13.88	0	0.04	0	0	0	0	0	0	0	0.04	0.15	0.14	14.9	0	0	0	0	0	13.58	0.12	0	0.53	0	0	0.08	0	0	0	0	0	0	0	0	0	0	0.03	0.55	0	0	0.03
401_Iberis_pinnata	0	0	0	0	0	0	0	0	9.82	0	0	0	0	0	0	0	0	0	0	0.04	0.18	15.13	0	0	0	0	0	36.35	0.03	0	0.13	0.05	0	0	0	0	0	0	0	0	0	0	0	0	0	0.49	0	0	0
402_Isatis_lusitanica	0	0	0	0	0	0	0	0	9.73	0	0	0	0	0	0	0	0	0	0.04	1.05	0.77	14.95	0	0	0	0	0	23.03	0	0	0.24	0.15	0	0	0	0	0	0	0	0	0	0	0	0	0.19	0.3	0.04	0.09	0
403_Isatis_tinctoria	0	0	0	0	0	0	0	0	12.72	0.07	0	0	0	0	0	0.05	0	0	0.03	0.62	0.45	15.58	0	0	0	0	0	15.26	0.15	0	0.16	0.18	0	0	0	0	0	0	0	0	0	0	0	0	0.02	0.67	0.09	0	0
404_Kernera_saxatilis	0	0	0	0	0	0	0	0.16	11.12	0	0	0	0	0	0	0	0	0	0.15	0.56	0.95	14.61	0	0.09	0	0	0	17.18	0	0	0.58	0.44	0	0	0	0	0	0	0	0	0	0	0	0	0.04	0.6	0	0.21	0
405_Lepidium_africanum	0	0	0	0	0	0	0	0	11.85	0	0	0	0	0	0	0	0	0	0.07	0.12	0.15	13.86	0	0	0	0	0	33.02	0	0	0.12	0	0	0	0	0	0	0	0	0	0	0	0	0	0	0.12	0	0	0
406_Lepidium_aucheri	0	0	0	0	0	0	0	0.11	9.77	0	0	0	0	0	0	0	0	0	0.02	0.18	0	14.84	0	0	0	0	0	35.04	0.13	0	0.23	0	0	0	0	0	0	0	0	0	0	0	0	0	0.01	0.07	0.01	0	0
410_Sisymbrium_altissimum	0	0	0	0	0	0	0	0	7.74	0	0	0	0	0	0	0	0	0	0	0.74	0.14	15.46	0	0	0	0	0	26.98	0.14	0	0.16	0.04	0	0	0	0	0	0	0	0	0	0	0	0	0.01	0.32	0.04	0	0
411_Sisymbrium_irio	0	0	0	0.02	0	0	0	0	6.71	0.01	0	0	0	0	0	0	0	0	0.03	0.56	0.14	12.65	0	0.11	0	0	0	24.92	0	0	0.06	0.02	0	0	0	0	0	0	0	0	0.03	0	0	0	0.07	0.13	0	0	0
412_Macropodium_nivale	0	0	0	0.05	0	0	0	0	7.15	0	0	0	0	0	0	0.06	0	0.03	0.09	0.06	0.43	11.74	0	0	0	0	0	37.74	0	0	0.05	0.42	0	0.38	0	0	0	0	0	0	0.01	0	0	0	0.07	0.19	0	0	0
413_Pseudoturritis_turrita	0	0	0	0.12	0	0	0	0	6.03	0.05	0	0	0	0	0	0.01	0	0	0.03	0.19	0.91	10.22	0	0	0	0	0	40.68	0	0	0.07	0.2	0	0.04	0	0	0	0	0	0	0	0	0	0	0.08	0.37	0	0.16	0
414_Turritis_glabra	0	0	0	0.09	0	0	0	0.16	9.06	0	0	0	0	0	0	0	0	0	0.09	0.58	1.17	13.97	0	0.03	0	0	0	32.76	0	0	0	0	0	0.1	0	0	0	0	0	0	0	0	0	0	0.02	0.25	0.06	0	0
415_Thlaspi_arvense	0.01	0	0	0.02	0	0	0	0	2.31	0	0	0	0	0	0	0	0	0	0.01	0.14	0.13	3.99	0	0.06	0	0	0	66.11	0	0	0.11	0.01	0	0	0	0	0	0	0	0	0	0	0	0	0.02	0.03	0	0.03	0
416_Carica_papaya	0	0	0	0	0	0	0	0	5.03	0.46	0.1	0	0	0.05	0	0	0	0	0	3.91	0	9.99	0	0	0	0	0	56.43	0	0	0.07	0	0	0	0	0	0	0	0	0	0	0	0	0	0	0	0.01	0	0.04
417_Tarenaya_hassleriana	0	0	0	0	0	0	0	0	1.2	0.3	0	0	0	0	0	0.29	0.01	0	0	0.51	0.24	36.8	0	0.05	0.06	0	0	23.66	0.2	0	0	0	0	0	0	0	0	0	0	0	0	0	0	0	0	0.26	0	0	0
418_Santalum_album	0.06	0	0	0.01	0.13	0	0	0.06	3.89	0.35	0	0	0	0.12	0	0.85	0	0	0	0	1.18	15.92	0	0.04	0	0	0	5.16	0	0	0.89	0	0	0	0	0	0	0	0	0	0	0	0	0	0.23	0.23	0	0	0
419_Amaranthus_hypochondriacus	0	0	0	0	0.46	0	0	0	7.75	0	0.01	0	0	0	0	4.79	0	0	0	0.3	0.04	10.97	0	0.08	0	0	0	5.5	0.1	0	0.42	0	0	0	0	0	0	0	0	0	0	0	0	0	0.61	0.14	0	0.02	0
421_Carnegiea_gigantea	0	0	0	0	0	0	0	0	3.92	0.02	0	0	0	0	0	1.65	0	0	0	0.64	5.88	9.14	0	0	0	0.12	0	44.02	0.01	0	0.14	0	0	0.05	0	0	0	0	0	0	0.04	0	0	0	0.05	0.24	0	0.06	0.05
422_Lophocereus_schottii	0.51	0.02	0	0	0	0	0	0	4.17	0.05	0	0	0	0	0	2.13	0	0	0	0.27	5.79	9.89	0	0.06	0	0.06	0	36.8	0	0	0.04	0	0	0	0	0	0	0	0	0	0.01	0	0	0	0.07	0.25	0	0	0
423_Pachycereus_pringlei	0	0	0	0	0	0	0	0	4.25	0.1	0	0	0	0	0	1.45	0	0	0	0.25	5.49	9.39	0	0	0	0.2	0	35.22	0.18	0	0.14	0	0	0	0	0	0	0	0	0	0.02	0	0	0	0.2	0.17	0.01	0	0.06
424_Stenocereus_thurberi	0.05	0	0	0	0	0	0	0.9	4.07	0.11	0	0	0	0	0	2.58	0	0	0	0.28	6.9	9.94	0	0.01	0	0	0	36.21	0	0	0.24	0	0	0	0	0	0	0	0	0	0.01	0	0	0	0.16	0.05	0.01	0	0.13
425_Pereskia_humboldtii	0	0.03	0	0	0	0	0	0	7.56	0	0	0	0	0	0	0.76	0	0	0	0	1.49	6.87	0	0.1	0	0.32	0	11.06	0	0	0.09	0	0	0	0	0	0	0	0	0	0	0	0	0	0.03	0.01	0	0	0
426_Dianthus_caryophyllus	0.01	0	0	0	0.34	0	0	0.3	2.84	0.1	0	0	0	0.17	0.02	0.07	0	0	0	0.33	0.17	10.41	0	0	0.18	0	0	21.93	0	0	0.4	0.04	0	0	0	0	0	0	0	0	0	0	0	0	0.01	0.26	0	0	0.16
427_Silene_latifolia	0	0	0	0.04	0.23	0	0	0.01	11	0.06	0	0	0	0.54	0	0.34	0	0	0	0.16	0.01	11.42	0	0.01	0	0	0	15.72	0	0	0.23	0	0	0	0	0	0	0	0	0	0	0	0	0	0.01	0.97	0	0.01	0.06
428_Beta_vulgaris	0	0.09	0	0	0	0.04	0	0.06	6.37	0.3	0.3	0	0	0	0	0.11	0	0	0	0.14	0.21	13.81	0	0.03	0	0	0	16.5	0.09	0	0.21	0	0	0	0	0	0	0	0	0	0	0	0	0	0.01	0.33	0.01	0.09	0.02
429_Beta_patula	0.02	0.04	0	0.06	0	0	0	0.1	8.91	0	0.01	0	0	0	0.06	0.24	0	0	0	0.11	0.13	9.64	0	0	0	0	0	15.06	0	0	0.07	0	0	0	0	0	0	0	0	0	0	0	0	0	0.01	0.39	0	0	0.08
430_Bassia_scoparia	0	0.03	0	0	0.49	0	0	0.92	3.77	0.65	0.11	0	0	0.52	0	0.8	0	0	0	0.05	0.19	13.8	0	0.02	0	0	0	31.39	0	0	0.17	0	0	0	0	0	0	0	0	0	0	0	0	0	0	0.02	0	0	0.19
431_Spinacia_oleracea	0	0	0	0	0.36	0	0	0.02	2.34	0	0	0	0	0	0	0.21	0	0	0	0.01	0	26.27	0	0.11	0	0	0	25.36	1.56	0	0.16	0	0	0	0	0	0	0	0	0	0	0	0	0	0.01	0.07	0	0.09	0.02
432_Chenopodium_pallidicaule	0	0	0	0.01	0.61	0	0	0.07	1.53	0.07	0.09	0	0	0.03	0	0.4	0	0	0	0.05	0.12	15.64	0	0.11	0	0	0	33.55	0	0	0.06	0	0	0	0	0	0	0	0	0	0	0	0	0	0.07	0.03	0	0	0.16
433_Chenopodium_quinoa	0	0	0	0	0.11	0	0	0.07	1.44	0.1	0.02	0	0	0.08	0.1	0.16	0	0	0	0.03	0	11.35	0	0.12	0	0	0	43.82	0	0	0.04	0	0	0	0	0	0	0	0	0	0	0	0	0	0	0.03	0	0.01	0
434_Chenopodium_suecicum	0	0.07	0	0	0.18	0	0	0.23	2.87	0.22	0.05	0	0	0.06	0.05	0.16	0	0	0	0.05	0.17	8.93	0	0.03	0	0	0	41.11	0.11	0	0.12	0	0	0	0	0	0	0	0	0	0	0	0	0	0.01	0	0	0.06	0.3
435_Drosera_capensis	0.28	0.03	0	0	0.03	0	0	0.12	2.27	0.02	0	0	0	0	0.06	0.66	0	0	0	0.27	0.1	35.72	0	0	0	0	0	8.61	0	0	0.15	0	0	0	0	0	0	0	0	0	0	0	0	0	0.04	0.3	0	0	0
436_Fagopyrum_esculentum	0	0	0	0	0.23	0	0	0	4.49	0.17	0.09	0	0	0	0	0	0	0	0	0.06	0.12	8.45	0	0	0	0	0	60.29	0.17	0	0.14	0	0	0	0.21	0	0	0	0	0	0	0	0	0	0.38	0	0	0.02	0
437_Fagopyrum_tataricum	0	0	0	0	1.03	0	0	0	6.65	0.09	0	0	0	0	0	0	0	0	0	0.35	0.39	6.33	0	0.07	0	0	0	47.77	0	0	0.25	0	0	0	0	0	0	0	0	0	0	0	0	0	0.15	0.01	0	0	0.06
438_Nyssa_sinensis	0	0	0	0	0	0	0	0	4.14	7.05	0	0	0	0.05	0	0.44	0	0	0	0.13	0.43	8.42	0	0.73	0	0	0	29.95	0	0	0.11	0	0	0	0	0	0	0	0	0	0	0	0	0	0	0.17	0	0.01	1.09
439_Actinidia_chinensis	0.02	0	0	0.04	0	0	0	0.06	1.1	0.01	0	0	0	0	0.04	0.64	0	0	0	0	0.55	14.8	0	0	0	0.06	0	15.46	0	0	0.17	0	0	0.07	0	0	0	0	0	0	0	0	0	0	0.01	0.66	0.34	0.02	0.02
440_Actinidia_eriantha	0.02	0	0	0.03	0	0	0	0	1.25	0.04	0	0	0	0.07	0	0.41	0	0	0	0	0.39	16.31	0	0	0	0	0	18.34	0	0	0.18	0	0	0	0	0	0	0	0	0	0	0	0	0	0.02	0.59	0	0	0.05
441_Diospyros_lotus	0	0	0	0	0	0	0	0	0	0	0	0	0	0	0	0	0	0	0	5.58	0	11.5	0	0	0	0	0	30.6	0	0	0	0	0	0	0	0	0	0	0	0	0	0	0	0	0	0	0	0	0
442_Monotropa_hypopitys	0	0	0	0	0	0	0	0	1.15	0	0	0	0	0.19	0	0.25	0	0	0	0.15	0	7.77	0	0.04	0	0.2	0	41.85	0	0	0.31	0	0	0	0	0	0	0	0	0	0	0	0	0	0	0.07	0	0	0
443_Vaccinium_macrocarpon	0	0	0	0	0	0	0	0.14	4.52	0.2	0.02	0	0	0.09	0	0.59	0	0	0	0.06	0.37	9.15	0	0.05	0	0	0	12.07	0	0	0.54	0	0	0	0	0	0	0	0	0	0	0	0	0	0	1.41	0	0.07	0
444_Embelia_ribes	0	0	0	0	0	0	0	0.09	1.01	0.3	0.13	0	0	0	0	0.93	0	0	0	0.11	0.77	11.22	0	0.03	0	0	0	25.63	0.04	0	0.05	0	0	0	0	0	0	0	0	0	0	0	0	0	0.12	0.38	0	0	0
445_Primula_veris	0	0	0	0	0.36	0	0	0	3.34	0.15	0.03	0	0	0	0	0.1	0	0	0	0.32	0.38	13.7	0	0.24	0	0	0	5.64	0	0	0.26	0	0	0	0	0	0	0	0	0	0.15	0	0	0	0.07	0.09	0	0.26	0
447_Argania_spinosa	0	0	0	0	0	0	0	0.08	2.81	0.6	0.23	0	0	0	0	2.99	0	0	0	0.17	1.1	11.78	0	0.07	0	0	0.1	15.97	0	0	0.58	0	0	0	0	0	0	0	0	0	0.01	0	0	0	0	0.42	0	0.02	0.28
448_Camellia_sinensis	0	0	0	0.05	0	0	0	0.01	1.33	0.02	0	0	0	0.03	0.11	0.24	0	0	0	0.03	1.06	8.07	0	0.61	0	1.03	0	39.09	0	0	0.03	0	0	0	0	0	0	0	0	0	0	0	0	0	0	0.05	0	0.04	0.05
450_Andrographis_paniculata	0	0	0	0.05	0	0	0	0	0.64	0.06	0	0	0	0	0	0.01	0	0	0	0.38	0.26	13.63	0	0	0	0	0.08	19.92	0.14	0	0.22	0	0	0	0	0	0	0	0	0	0	0	0	0	0.03	0.63	0	0	0.22
452_Handroanthus_impetiginosus	0	0	0	0.11	0	0	0	0	1.26	0.24	0	0	0	0	0.05	0	0	0	0	0	1.11	8.85	0	0	0	0	0	18.79	0.38	0	0.11	0	0	0	0	0	0	0	0	0	0	0	0	0	0	0.04	0	0	0.02
453_Dorcoceras_hygrometricum	0	0	0	0	0	0	0	0	0.05	0	0	0	0	0	0	0.07	0	0	0	0.35	0.57	25.58	0	0	0	0	0	45.94	0	0	0.02	0	0	0	0	0	0	0	0	0	0	0	0	0	0	0	0	0	0
454_Pogostemon_cablin	0	0	0	0	0	0	0	0.11	2.29	0	0.08	0	0	0	0	0	0	0	0	0.14	1.75	16.06	0	0	0	0	0	29.53	0.03	0	0.1	0	0	0	0	0	0	0	0	0	0	0	0	0	0	0	0	0.7	0.05
455_Scutellaria_baicalensis	0	0	0	0	0	0	0	0.01	0.72	0	0.53	0	0	0	0	0.03	0	0	0	0.11	3.26	20.34	0	0.12	0	0	0	8.17	0.14	0	0.01	0	0	0	0	0	0	0	0	0	0	0	0	0	0	0	0	0	0.01
456_Perilla_citriodora	0	0	0	0	0	0	0	0	1.04	0.17	0	0	0	0.08	0	0	0	0	0	0.11	0.2	19.6	0	0.18	0	0	0	21.91	0.39	0	0.23	0	0	0	0	0	0	0	0	0	0	0.12	0	0	0	0.38	0.03	0	0.35
458_Salvia_splendens	0.01	0	0	0.07	0	0	0	0.04	3.66	0.01	0.01	0	0	0	0.08	0.05	0	0	0	0.05	0.3	13.89	0	0.11	0	0.05	0	29.13	0.04	0	0.24	0	0	0	0	0	0	0	0	0	0	0	0	0	0.03	0	0	0	0
460_Genlisea_aurea	0	0	0	0	0	0	0	0	2.41	0	0	0	0	0	0	0	0	0	0	0.68	0	0.76	0	0	0	0	0	0.26	0	0	0	0	0	0	0	0	0	0	0	0	0	0	0	0	0.02	0	0	0.05	0
461_Utricularia_gibba	0	0	0	0	0	0	0	0	0	0	0.13	0	0.1	0	0	0.26	0	0	0	0.88	0	29.89	0	0	0	0	0	16.83	0	0	0.04	0	0	0	0	0	0	0	0	0	0	0	0	0	0	0	0	0.09	0
463_Lindernia_brevidens	0	0.02	0	0.02	0	0	0	0	6.88	0.02	0.02	0	0	0	0	0.03	0	0	0	0.13	0.67	43.51	0	0	0	0.28	0	7.09	0	0	0.94	0	0	0	0	0	0	0	0	0	0	0	0	0	0	0.15	0	0	0
465_Olea_europaea	0	0	0	0	0	0	0	0.01	0.96	0.01	0	0	0	0.34	0	0.13	0	0	0	0	2.57	25.54	0	0	0	0.03	0	28.57	0	0	0.3	0	0	0	0	0	0	0	0	0	0.04	0	0	0	0.02	0.08	0	0	0.09
466_Striga_asiatica	0.02	0	0	0	0	0	0	0	4.39	0	0	0	0	0	0	0.33	0	0	0	0	0.32	12.51	0	0.08	0	0	0	31.72	0.05	0	0.18	0	0	0	0	0	0	0	0	0	0.07	0	0	0	0	0.05	0	0	0
467_Sesamum_indicum	0.08	0	0	0	0	0	0	0.09	7.54	0	0.14	0	0	0.02	0	0.11	0	0	0	0	3	15.1	0	0.36	0	0	0	10.66	0.02	0	0.1	0	0	0	0	0	0	0	0	0	0	0	0	0	0.05	0.01	0	0	0
469_Penstemon_barbatus	0	0	0	0	0	0	0	1.7	1.21	0	0.58	0	0	0	0.02	0	0	0	0	0	0.78	32.68	0	0	0	0	0	16.44	0	0	0.17	0	0	0	0	0	0	0	0	0	0	0	0	0	0	0.08	0.03	0	0.01
472_Cuscuta_australis	0.18	0.01	0	0	0.02	0	0	0.03	1.99	0.15	0.11	0	0	0	0.05	2.06	0	0	0	0.44	0.03	24.15	0	0.28	0	0.02	0	15.67	0.04	0	0	0	0	0	0	0	0	0	0	0	0	0	0	0	0.04	0.02	0	0	0
473_Cuscuta_campestris	0	0	0	0	0.02	0	0	0	2.15	0.08	0.48	0	0	0	0	2.58	0	0	0	0.17	0.04	17.55	0	0.17	0	0	0	10.45	0.4	0	0.16	0	0	0	0	0	0	0	0	0	0	0	0	0	0	0.12	0	0	0.05
474_Ipomoea_batatas	0	0	0	0.02	0	0	0	0	4.83	0.31	0	0	0	0	0.26	0.02	0	0	0	0.16	0.1	10.61	0	0.18	0	0	0	8.41	0.16	0	0.33	0	0	0	0	0	0	0	0	0	0.02	0	0	0	0.11	1.48	0	0.01	0
475_Ipomoea_nil	0.2	0	0	0.01	0	0	0	0.51	4.71	0.07	0	0	0	0	0.04	0	0	0	0	0.04	0.03	19	0	0.01	0	0	0	20.82	0.16	0	2.45	0	0	0	0	0	0	0	0	0	0.04	0	0	0	0.64	0.69	0	0.08	0
476_Ipomoea_trifida	0.03	0	0	0.04	0.05	0	0	0.08	3.3	0.17	0	0	0	0.02	0.08	0	0	0	0	0.11	0.31	10.71	0	0	0	0.02	0	11.62	0.23	0	0.3	0	0	0	0	0	0	0.04	0	0	0.05	0	0	0	0.21	1.41	0	0	0.02
477_Ipomoea_triloba	0	0.07	0	0	0	0	0	0.03	3.17	0.5	0.02	0	0	0	0	0.02	0	0	0	0.1	0.51	17.48	0	0	0	0.84	0	14.76	0	0	0.52	0	0	0	0	0	0	0	0	0	0.05	0	0	0	0.27	1.24	0	0.18	0.01
478_Nicotiana_attenuata	0	0	0	0	0	0	0	0	1.5	0	0.15	0	0	0	0	0.74	0	0	0	0.01	0.06	7.6	0	0	0	0	0	75.29	0	0	0.06	0	0	0	0	0	0	0	0	0	0	0	0	0	0.01	0.25	0.04	0	0
479_Nicotiana_glauca	0	0	0	0	0	0	0	0	1.19	0.02	0	0	0	0	0.03	0.67	0	0	0	0.02	0.21	6.29	0	0	0	0.02	0	80.09	0	0	0.04	0	0	0	0	0	0	0	0	0	0	0	0	0	0.01	0.14	0.04	0	0
480_Nicotiana_knightiana	0	0	0	0	0	0	0	0	1.31	0	0	0	0	0	0	0.64	0	0	0	0	0.39	5.74	0	0	0	0	0	70.86	0	0	0.04	0	0	0.01	0	0	0	0	0	0	0	0	0	0	0.01	0.12	0.04	0.01	0
481_Nicotiana_obtusifolia	0	0	0	0	0	0	0	0.14	2.87	0	0.04	0	0	0	0	0.97	0	0	0	0.02	2.59	5.77	0	0.04	0	0	0	68.77	0	0	0.08	0	0	0.01	0	0	0	0	0	0	0	0	0	0	0.02	0.29	0.08	0.01	0
483_Nicotiana_paniculata	0	0	0	0	0	0	0	0	1.55	0.05	0	0	0	0	0	0.67	0	0	0	0.01	0.39	5.17	0	0	0	0	0	73.41	0.05	0	0.03	0	0	0.02	0	0	0	0	0	0	0	0	0	0	0.01	0.14	0.07	0	0
486_Nicotiana_tabacum	0	0	0	0	0	0	0	0.01	1.11	0	0.02	0	0	0	0	0.81	0	0	0	0	0.36	5.3	0	0	0	0	0	76.6	0	0	0.11	0	0	0	0	0	0	0	0	0	0	0	0	0	0.02	0.22	0.1	0	0
488_Nicotiana_undulata	0.04	0	0	0	0	0	0	0.01	1.37	0	0	0	0	0	0	0.89	0	0	0	0	0.13	7.04	0	0	0	0.01	0	72.12	0	0	0.03	0	0	0	0	0	0	0	0	0	0	0	0	0	0.01	0.17	0.08	0.08	0
489_Capsicum_annuum	0	0	0	0	0	0	0	0	1.18	0.03	0	0	0	0	0	1.45	0	0	0	0	1.81	6.06	0	0.03	0	0	0	71.08	0	0	0.24	0	0	0	0	0	0	0	0	0	0	0	0	0	0	0.24	0.09	0.07	0
490_Capsicum_baccatum	0	0	0	0	0	0	0	0	0.9	0.26	0	0	0	0	0.03	1.71	0	0	0	0	2.26	5.33	0	0.12	0	0	0	63.5	0.01	0	0.06	0	0	0.13	0	0	0	0	0	0	0	0	0	0	0	0.26	0.09	0	0
491_Capsicum_chinense	0	0.01	0	0	0	0	0	0	1.12	0.22	0	0	0	0	0	0.93	0	0	0	0.01	2.25	5.32	0	0.33	0	0	0	55.83	0.03	0	0.42	0	0	0.01	0	0	0	0	0	0	0	0	0	0	0	0.26	0.06	0	0.08
492_Jaltomata_sinuosa	0.03	0	0	0	0	0	0	0.03	1.3	0.04	0	0	0	0.01	0	0.86	0	0	0	0	1.96	2.75	0	0.02	0	0	0	66.67	0	0	0.31	0	0	0.01	0	0	0	0	0	0	0	0	0	0	0	0.29	0.1	0	0
493_Solanum_arcanum	0	0	0	0	0	0	0	0	2.16	0	0	0	0	0	0	0.98	0	0	0	0	0.75	8.77	0	0	0	0	0	60.25	0	0	0.02	0	0	0.84	0	0	0	0	0	0	0	0	0	0	0.01	0.38	0.13	0	0.01
494_Solanum_chilense	0	0	0	0	0	0	0	0	3.56	0	0	0	0	0	0	0.95	0	0	0	0	0.71	9.49	0	0	0	0	0	64.09	0	0	0.03	0	0	0.3	0	0	0	0	0	0	0	0	0	0	0	0.25	0.13	0	0
495_Solanum_habrochaites	0	0	0	0	0	0	0	0	2	0.04	0	0	0	0	0	0.75	0.03	0	0	0	0.98	8.68	0	0.08	0	0	0	63.31	0	0	0.11	0	0	0.85	0	0	0	0	0	0	0	0	0	0	0	0.27	0.1	0	0.02
496_Solanum_lycopersicum	0	0	0	0	0	0	0	0	1.84	0	0	0	0	0	0	0.83	0	0	0	0	1.01	10.16	0	0	0	0	0	64.18	0	0	0.02	0	0	0.69	0	0	0	0	0	0	0	0	0	0	0.01	0.27	0.07	0	0
497_Solanum_pennellii	0	0	0	0	0	0	0	0	2.13	0.05	0	0	0	0	0	0.76	0	0	0	0.01	0.78	9.95	0	1.09	0	0	0	63.44	0	0	0.06	0	0	0.62	0	0	0	0	0	0	0	0	0	0	0.01	0.54	0.08	0	0
500_Solanum_melongena	0	0	0	0	0	0	0	0	2.03	0.02	0	0	0	0	0	2.52	0	0	0	0.02	0.62	4.64	0	0.1	0	0	0	67.22	0.03	0	0.19	0	0	0.08	0	0	0	0	0	0	0	0	0	0	0	0.3	0.1	0	0
503_Asclepias_syriaca	0	0	0	0	0	0	0	0.06	3.31	0	0.24	0	0	0.02	0	0	0	0	0	0.55	1.4	15.8	0	0.08	0	0	0.04	34.59	0.02	0	0.14	0	0	0	0	0	0	0	0	0	0	0	0	0	0.13	0	0	0	0.03
504_Calotropis_procera	0	0	0	0	0	0	0	0.5	5.91	0.26	0	0	0	0.04	0	0	0	0	0	0.28	7.12	10.77	0	0	0	0	0	28.26	0	0	0.37	0	0	0	0	0	0	0	0	0	0	0	0	0	0	0	0	0	0
505_Rhazya_stricta	0	0	0	0.03	0	0	0	0.01	1.43	0.03	0.03	0	0	0	0	0.09	0	0	0	0.11	5.69	11.59	0	0	0	0	0	34.96	0	0	0.19	0	0	0	0	0	0	0	0	0	0	0	0	0	0.04	0.03	0	0	0.29
506_Catharanthus_roseus	0.01	0	0	0	0	0	0	0.07	3.34	0	0	0	0	0.06	0	0	0	0	0	0	1.13	18.5	0	0.01	0	0	0	18.45	0.12	0	0.04	0	0	0	0	0	0	0	0	0	0	0	0	0	0.05	0	0	0.36	0.16
507_Coffea_arabica	0.02	0	0	0	0	0	0	0	2.33	0	0	0	0	0.04	0	0	0	0	0	0.1	0.98	6.75	0	0	0	0	0	54.3	0.06	0	0.11	0	0	0	0	0	0	0	0	0	0	0	0	0	0.01	0.02	0.07	0.04	0.07
508_Coffea_canephora	0	0	0	0	0	0	0	0.09	2.9	0	0	0	0	0	0	0.01	0	0	0	0.02	1.03	7.79	0	0	0	0	0	46.43	0	0	0.1	0	0	0	0	0	0	0	0	0	0	0	0	0	0	0.09	0	0	0.09
509_Coffea_eugenioides	0.06	0	0	0	0	0	0	0	2.34	0.01	0	0	0	0	0	0.05	0	0	0	0.02	0.84	7.52	0	0.05	0	0	0	53.44	0	0	0.51	0	0	0	0	0	0	0	0	0	0	0	0	0	0	0.06	0.02	0	0
510_Echium_plantagineum	0	0	0	0.05	0	0	0	0	7.53	0	0	0	0	0	0	0.34	0	0.06	0	0.54	0.02	11.03	0	0.37	0	0	0	4.82	0.17	0	0.73	0	0	0	0	0	0	0	0	0	0.96	0	0	0	0.11	1.65	0	0.07	0.13
511_Mikania_micrantha	0.04	0	0	0.05	0.06	0	0	0	0.62	0.01	0	0	0	0	0	0.78	0	0	0	0.08	0.35	15.07	0	0.02	0	0.07	0	52.28	0.03	0	0.03	0	0	0	0	0	0	0	0	0	0	0	0	0	0	0.1	0	0.09	0.05
512_Artemisia_annua	0	0	0	0	0.48	0	0	0.29	2.88	0.12	0.16	0	0	0.3	0	0.09	0	0	0	0.02	0.92	20.56	0	0.25	0	0	0.13	28.01	0.02	0	0.09	0	0	0	0	0	0	0	0	0.01	0	0	0	0	0	0.06	0	0	0
514_Erigeron_canadensis	0	0	0	0.03	0.14	0.21	0	0	3.39	0.05	0	0	0	0	0	0.97	0	0	0	0.05	0.06	7.97	0	0.06	0	0.26	0	5.81	0.12	0	0.01	0	0	0	0	0	0	0	0	0	0.18	0	0	0	0.03	0.97	0	0	0
515_Helianthus_annuus	0.02	0	0	0	0.16	0	0	0.01	0.99	0.05	0.06	0	0	0.21	0	0.19	0	0.09	0	0.01	0	11.75	0	0.03	0	0.02	0	50.36	0.12	0	0.06	0	0	0	0	0	0	0	0	0	0	0	0	0	0	0.07	0	0.01	0
517_Cynara_cardunculus_var._scolymus	0.24	0	0	0	0	0	0	0.04	0.91	0.62	0.17	0	0	0.25	0	0.46	0	0	0	0	0.4	25.22	0	0.38	0	0.01	0.05	17.02	0	0	0.11	0	0	0	0	0	0	0	0	0	0	0	0	0	0	0.22	0	0.05	0.97
520_Lactuca_sativa	0	0	0	0	0.1	0	0	0	0.88	0.21	0	0	0	0	0	0.01	0	0	0	0.04	0.05	24.01	0	0.22	0	0	0	33.12	0.02	0	0.15	0	0	0	0	0	0	0	0	0	0	0	0	0	0.36	0.22	0	0.2	0.01
521_Codonopsis_pilosula	0	0.03	0	0.05	0	0	0	0.03	4.91	0.02	0	0	0	0.04	0.09	0.21	0	0.04	0	0	0.2	12.47	0	0	0	0	0	26.71	0.05	0	0.13	0	0	0	0	0	0	0	0	0	0	0	0	0.01	0.09	0.06	0	0.12	0.04
522_Platycodon_grandiflorus	0	0	0	0	0	0	0	0.01	3.84	0.27	0.15	0	0	0.2	0	0.52	0	0	0	0	0.38	17.05	0	0	0	0	0	22.7	0.03	0	0.35	0	0	0	0	0	0.03	0	0	0	0	0	0	0	0	0.11	0	0	0.02
524_Daucus_carota	0	0	0	0.05	0	0	0	0	2	0.08	0.09	0	0	0	0	0.22	0	0	0	0.09	0.12	20.14	0	0.14	0	0	0	11.7	0.11	0	0.09	0	0	0	0	0	0	0	0	0	0	0	0	0	0.01	0.09	0	0	0.03
[truncated: 37 more columns]

## Sheet: 3g length percentage in repeat
Supplementary Table 3g The percentage of repeat length in total repeat length
Calculation method: The actual length of each repeat sequence was list in Supplementary Table 3e, length percentage in repeat = the length of repeat / whole repeat length
Species	ClassI:DIRS-DIRS	ClassI:DIRS-Ngaro	ClassI:DIRS-Viper	ClassI:LINE-CR1	ClassI:LINE-CRE	ClassI:LINE-Dong	ClassI:LINE-Dualen	ClassI:LINE-I	ClassI:LINE-L1	ClassI:LINE-L2	ClassI:LINE-Penelope	ClassI:LINE-Proto1	ClassI:LINE-Proto2	ClassI:LINE-R1	ClassI:LINE-R2	ClassI:LINE-RTE	ClassI:LINE-Rex	ClassI:LINE-Tad1	ClassI:LINE-unknown	ClassI:LTR-Cassandra	ClassI:LTR-Caulimovirus	ClassI:LTR-Copia	ClassI:LTR-ERV	ClassI:LTR-ERV1	ClassI:LTR-ERV4	ClassI:LTR-ERVK	ClassI:LTR-ERVL	ClassI:LTR-Gypsy	ClassI:LTR-Pao	ClassI:LTR-TRIM	ClassI:LTR-unknown	ClassI:Retroposon/L1-dep	ClassI:Retroposon/L1-derived	ClassI:Retroposon_nonLTR	ClassI:Retroposon_nonLTR-SVA	ClassI:SINE-5S	ClassI:SINE-7SL	ClassI:SINE-Alu	ClassI:SINE-B2	ClassI:SINE-B4	ClassI:SINE-ID	ClassI:SINE-MIR	ClassI:SINE-RTE	ClassI:SINE-U	ClassI:SINE-like	ClassI:SINE-tRNA	ClassI:SINE-unknown	ClassII:Circular_dsDNA-Crypton	ClassII:DNA_Polymerase-Maverick
3_Chloropicon_primus	0	0	0	0	0	0	0	0	0	0	0	0	0	0	0	0	0	0	0	0	0	0	0	0	0	0	0	0.02	0	0	0	0	0	0	0	0	0	0	0	0	0	0	0	0	0	0	0	0	0
4_Edaphochlamys_debaryana	0.02	0	0.03	0	0	0	0.51	0.02	0.62	0	0.02	0	0	0	0	0.06	0	0	0	0	0	0.05	0	0	0	0	0	0.36	0	0.02	0	0	0	0	0	0	0	0	0	0	0	0	0	0	0.01	0.01	0	0	0
5_Bathycoccus_prasinos	0	0	0	0	0	0	0	0	0	0	0.07	0	0	0	0	0	0	0	0	0	0	0	0	0	0	0	0	0.11	0	0	0	0	0	0	0	0	0	0	0	0	0	0	0	0	0	0	0	0	0.49
6_Ostreococcus_tauri	0	0	0	0	0	0	0	0	0.01	0	0	0	0	0	0	0	0	0	0	0	0	0	0	0	0	0	0	0	0	0	0	0	0	0	0	0	0	0	0	0	0	0	0	0	0	0	0	0	0
7_Ostreococcus_sp._lucimarinus	0.54	0	0	0	0	0	0	0	0.04	0	0.03	0	0	0	0	0	0	0	0	0	0	0.41	0	0	0	0	0	0.4	0	0	0	0	0	0	0	0	0	0	0	0	0	0	0	0	0	0	0	0.64	0
8_Micromonas	0	0	0	0	0	0	0	0	0	0	0	0	0	0	0	0	0	0	0	0	0	0	0	0	0	0	0	0.07	0	0	0	0	0	0	0	0	0	0	0	0	0	0	0	0	0	0	0	0	0
9_Micromonas_commoda	0	0	0	0	0	0	0	0	0	0	0	0	0	0	0	0	0	0	0	0	0	0	0	0	0	0	0	0.01	0	0	0	0	0	0	0	0	0	0	0	0	0	0	0	0	0	0	0	0	0.02
10_Micromonas_pusilla	0	0	0	0	0	0	0	0	0	0	0	0	0	0	0	0	0	0	0	0	0	0.02	0	0	0	0	0	0.02	0	0	0	0	0	0	0	0	0	0	0	0	0	0	0	0	0	0	0	0.01	0
11_Bathycoccus	0	0.03	0	0	0	0	0	0.3	0.04	0	0.04	0	0	0	0	0	0	0	0	0	0	0.28	0	0	0	0	0	0.05	0	0	0	0	0	0	0	0	0	0	0	0	0	0	0	0	0	0.07	0	0.13	0.14
12_unclassified_Mamiellophyceae	0	0	0	0	0	0	0	0	0	0	0	0	0	0	0	0	0	0	0	0	0	0	0	0	0	0	0	0	0	0	0	0	0	0	0	0	0	0	0	0	0	0	0	0	0	0	0	0	0
13_Cymbomonas_tetramitiformis	0.68	0.28	0	0.02	0.61	0	0.38	0.23	0.02	0.08	0.06	0	0	0.02	0.01	0.01	0	0	0.05	0	0	0.74	0	0	0	0	0	1.22	0.05	0	0	0	0	0	0	0	0	0	0	0	0.01	0	0	0	0.03	0.01	0	0.04	0.03
14_Chlamydomonas	0	0	0	0	0	0	0.01	0.02	0.05	0	0	0	0	0	0	0.01	0	0	0	0	0	0	0	0	0	0	0	0.04	0	0	0	0	0	0	0	0	0	0	0	0	0	0	0	0	0	0.01	0	0	0
15_Chlamydomonas_applanata	0.01	0	0	0	0	0	0.01	0.3	0.44	0	0	0	0	0.07	0	0.52	0	0	0.09	0	0	0.29	0	0	0	0	0	0.28	0.06	0	0	0	0	0	0	0	0	0	0	0	0	0	0	0	0	0	0	0.01	0
16_Chlamydomonas_asymmetrica	0	0	0	0	0	0	0.22	0.24	0.55	0	0.04	0	0	0.05	0	0.5	0	0	0.04	0	0	0.15	0	0	0	0	0	0.26	0.02	0	0	0	0	0	0	0	0	0	0	0	0	0	0	0	0	0	0	0	0
17_Chlamydomonas_debaryana	0	0	0.02	0	0	0	0.53	0.02	0.73	0	0	0	0	0	0	0.07	0	0	0	0	0	0.04	0	0	0	0	0	0.53	0	0.04	0	0	0	0	0	0	0	0	0	0	0	0	0	0	0	0.02	0	0	0
18_Chlamydomonas_eustigma	0	0	0	0	0	0	0.34	0.05	0.03	0.02	0	0	0	0.07	0	0.01	0	0	0	0	0	0.34	0	0	0	0	0	0.8	0	0	0	0	0	0	0	0	0	0	0	0	0	0	0	0	0	0	0	0	0.01
19_Chlamydomonas_reinhardtii	0.01	0	0	0	0	0	0.77	0.4	2.23	0	0.03	0	0	0.14	0.02	0.14	0	0	0.66	0	0	0.09	0	0	0	0	0	0.28	0	0.02	0	0	0	0	0	0	0	0	0	0	0.01	0	0	0	0	0.11	0	0	0.06
20_Chlamydomonas_sphaeroides	0.06	0	0.02	0	0	0	0.76	0.05	0.55	0	0.05	0	0	0	0.03	0.18	0	0	0.01	0	0	0.14	0	0	0	0	0	0.38	0.03	0	0	0	0	0	0	0	0	0	0	0	0	0	0	0	0	0	0	0	0
21_Chloromonas	0	0.02	0	0	0	0	0.02	0.2	0.11	0.2	0	0	0	0.08	0.01	0.22	0	0	0	0	0	0.05	0	0	0	0	0	0.14	0.02	0	0	0	0	0	0	0	0	0	0	0	0	0	0	0	0	0	0	0.05	0.19
22_Eudorina	0.29	0	0.01	0	0	0	0.69	1.7	2.07	1.55	0.29	0	0	0.23	0	1.55	0	0	0	0	0	0.24	0	0.26	0.01	0.01	0	1.83	0.07	0.03	0.03	0	0	0	0	0	0	0	0	0	0	0	0	0	1	0.09	0	0	0.03
23_Gonium_pectorale	0.12	0	0	0	0	0	0.24	0.07	0.43	0	0.03	0	0	0	0	0.45	0	0	0	0	0	0.03	0	0.01	0	0	0.01	0.54	0.02	0.01	0	0	0	0	0	0	0	0	0	0	0	0	0	0	0.01	0.02	0	0	0
24_Volvox_carteri	0.89	0.06	0.01	0	0	0	0.09	0.79	1.35	0.22	0.03	0	0	0.1	0	1.8	0.02	0	0.01	0	0	1.19	0	0.01	0	0.02	0	2.55	0	0.04	0	0	0	0	0	0	0	0	0	0	0.01	0	0	0	0.27	0.01	0	0.06	0.1
25_Yamagishiella_unicocca	0.26	0.01	0	0	0	0	1.24	0.6	3.38	0	0.04	0	0	0.27	0	0.41	0	0	0	0	0	0.44	0	0	0	0	0	2.84	0.02	0	0.08	0	0	0	0	0	0	0	0	0	0	0	0	0	0.2	0.09	0	0	0
26_Haematococcus	0	0	0	0	0	0	0	0.63	0.81	0	0.17	0	0	0	0	0.05	0	0	0	0	0	0.14	0	0	0	0	0	0.17	0	0	0	0	0	0	0	0	0	0	0	0	0	0	0	0	0.01	0	0	0.2	0
27_Haematococcus_lacustris	0	0.05	0	0.02	0	0	0.64	2.76	0.55	0	0.03	0	0.29	1.12	0.01	0.49	0	0	0.04	0	0	0.96	0	0.07	0	0.02	0.01	3.08	0.17	0	0	0	0	0	0	0	0	0	0	0	0.01	0	0	0	0.01	0	0	0.2	0.04
29_Characiochloris	0	0.02	0	0	0	0	0.03	0.31	0.09	0.07	0.02	0	0	0.05	0.03	0.17	0	0	0	0	0	0.04	0	0	0	0	0	0.13	0	0	0	0	0	0	0	0	0	0	0	0	0	0	0	0	0	0	0	0	0.07
30_Dunaliella	0	0	0	0	0	0	0.18	0.21	0.23	0	0	0	0	0.01	0	0	0	0	0	0	0	0.07	0	0	0	0	0	0.1	0	0	0	0	0	0	0	0	0	0	0	0	0	0	0	0	0	0	0	0	0
31_Dunaliella_salina	0.03	0	0	0.08	0.01	0	10.4	0.53	0.66	0.02	0.07	0	0.05	0.22	0	2.96	0	0	0.02	0	0	0.43	0	0	0	0	0	1.22	0.02	0	0.01	0	0	0	0	0	0	0	0	0	0	0	0	0	0	0	0	0	0
32_Tetrabaena_socialis	0	0	0	0	0	0	0.28	0.34	0.31	0	0.01	0	0	0.11	0	0.22	0	0	0	0	0	0	0	0	0	0	0	0.27	0	0	0	0	0	0	0	0	0	0	0	0	0	0	0	0	0	0	0	0	0
33_Mychonastes_homosphaera	0	0	0	0	0	0	0	0	0	0	0	0	0	0	0	0	0	0	0	0	0	0	0	0	0	0	0	0.89	0	0	0	0	0	0	0	0	0	0	0	0	0	0	0	0	0	0	0	0	0
34_Messastrum_gracile	0	0	0	0	0	0	0	0.11	0	0	0	0	0	0	0	0.01	0.03	0	0	0	0	0.12	0	0	0	0	0	0	0	0	0	0	0	0	0	0	0	0	0	0	0	0	0	0	0	0	0	0	0
35_Monoraphidium	0	0	0	0	0	0	0.02	3.84	1.46	0	0.01	0	0	4.14	0.03	0.54	0	0	0	0	0	0.03	0	0.04	0	0	0	2.42	0.04	0	0	0	0	0	0	0	0	0	0	0	0	0	0	0	0	0.03	0	0.05	0.04
36_Monoraphidium_neglectum	0	0	0	0	0	0	0.1	0.68	0.16	0	0	0	0	0	0	0.05	0	0	0.03	0	0	0	0	0	0	0	0	0.01	0	0	0	0	0	0	0	0	0	0	0	0	0	0	0	0	0	0	0	0	0
37_Raphidocelis_subcapitata	0	0	0	0	0	0	0	0.21	0.03	0	0	0	0	0	0	0	0	0	0	0	0	0	0	0	0	0	0	0.07	0	0	0	0	0	0	0	0	0	0	0	0	0	0	0	0	0	0	0	0	0
38_Desmodesmus_armatus	0.13	0	0	0	0	0	0.19	3.96	1.63	0	0.06	0	0	1.37	0	0.49	0.04	0	0	0	0	0.22	0	0	0	0	0	1.09	0.01	0	0	0	0	0	0	0	0	0	0	0	0	0	0	0	0.27	0.02	0	0.08	0.1
39_Scenedesmus	0.02	0	0	0	0	0	0	8.52	0.79	0	0	0	0	2.19	0	0.01	0	0	0.06	0	0	0.02	0	0	0	0.01	0	2.19	0.01	0	0	0	0	0	0	0	0	0	0	0	0	0	0	0	0	0	0	0.02	0
40_Scenedesmus_quadricauda	0	0	0	0	0	0	0	0.27	0	0	0	0	0	0	0	0	0	0	0	0	0	0.01	0	0	0	0	0	0	0	0	0	0	0	0	0	0	0	0	0	0	0	0	0	0	0.01	0	0	0	0
41_Scenedesmus_vacuolatus	0	0	0	0	0	0	0	5.31	0.14	0	0	0	0	1.05	0	0	0	0	0	0	0	0.03	0	0	0	0	0	1.31	0	0	0	0	0	0	0	0	0	0	0	0	0	0	0	0	0	0	0	0	0
42_Coelastrella	0	0	0	0	0	0	0.01	1.55	0.18	0	0	0	0	2.86	0.01	0.17	0	0	0	0	0	0.13	0	0	0	0	0	0.43	0	0	0	0	0	0	0	0	0	0	0	0	0	0	0	0	0	0.01	0	0	0
43_Tetradesmus_obliquus	0.03	0.02	0	0	0.01	0	0.05	8.05	0.92	0	0	0	0.01	4.63	0	0.11	0	0	0.07	0	0	0.17	0	0.03	0	0	0	0.43	0.06	0	0.05	0	0	0	0	0	0	0	0	0	0	0	0	0	0	0	0	0.01	0
44_Tetraselmis_striata	5.35	0.05	0	0.01	3.71	0	0.42	1.45	0.04	0.13	0.01	0	0	0.07	0	1.2	0	0	0.37	0	0	1.89	0	0.08	0	0.05	0	3.55	0.07	0	0.12	0	0	0	0	0	0	0	0	0	0	0.02	0	0	0	0.01	0	0.03	0.07
45_Picocystis	0.05	0	0	0	0	0	0	0.06	0.06	0.22	0	0	0	0.32	0	0	0	0	0	0	0	4.98	0	0	0	0.11	0	7.07	0.06	0	0	0	0	0	0	0	0	0	0	0	0	0	0	0	0	0.04	0	0.24	0.02
46_Ulva_mutabilis	0.04	0.04	0	0	5.95	0	0	0.48	0.24	0	0.15	0	0	0	0.76	0.1	0	0	0.03	0	0	13.63	0	0	0	0	0.03	2.28	0.19	0	0	0	0	0	0	0	0	0	0	0	0	0	0	0	0	0	0	0	0
47_Ulva_prolifera	0.07	0	0	0	1.47	0	0	0.15	0	0	0.03	0	0	0	0	0.04	0	0	0	0	0	3.93	0	0.12	0	0	0	1.08	0	0	0	0	0	0	0	0	0	0	0	0	0.03	0	0	0	0.09	0.02	0	0	0
48_Parachlorella_kessleri	0	0	0	0	0	0	0.04	0.2	0	0	0	0	0	0.02	0	0.24	0	0	0	0	0	0.02	0	0	0	0	0	0.06	0	0	0	0	0	0	0	0	0	0	0	0	0	0	0	0	0	0	0	0.01	0
49_Helicosporidium	0	0	0	0	0	0	0	0	0	0	0	0	0	0	0	0	0	0	0	0	0	0	0	0	0	0	0	0	0	0	0	0	0	0	0	0	0	0	0	0	0	0	0	0	0	0	0	0	0
51_Auxenochlorella_pyrenoidosa	0	0	0	0	0	0	0	0.03	0.02	0	0	0	0	0.02	0	0.04	0	0	0	0	0	0.02	0	0	0	0	0	0.01	0	0	0	0	0	0	0	0	0	0	0	0	0	0	0	0	0	0	0	0	0
52_Auxenochlorella_protothecoides	0	0	0	0	0	0	0	0.06	0	0	0	0	0	0	0	0	0	0	0	0	0	0	0	0	0	0	0	0	0	0	0	0	0	0	0	0	0	0	0	0	0	0	0	0	0	0	0	0	0
53_Micractinium_conductrix	0	0	0.06	0	0	0	0.11	2.03	0.18	0	0	0	0	0.54	0.02	1.1	0	0	0.01	0	0	0.89	0	0.06	0	0	0	0.56	0	0	0	0	0	0	0	0	0	0	0	0	0.03	0	0	0	0.06	0	0	0	0
54_Chlorella_sorokiniana	0	0	0	0	0	0	0.02	0.37	0.4	0	0	0	0	0	0.01	0.21	0	0	0	0	0	1.13	0	0	0	0	0	0.83	0	0	0	0	0	0	0	0	0	0	0	0	0.05	0	0	0	0	0	0	0	0
55_Chlorella_variabilis	0	0	0	0	0	0	0.09	0.1	0.1	0	0	0	0	0	0	0.75	0	0	0	0	0	0.31	0	0	0	0	0	0.14	0.01	0	0	0	0	0	0	0	0	0	0	0	0	0	0	0	0	0	0	0	0
56_Chlorella_vulgaris	0	0	0	0	0	0	0	0.35	0	0	0	0	0	0.08	0	0.09	0	0	0.11	0	0	0.06	0	0	0	0	0	0.02	0	0	0	0	0	0	0	0	0	0	0	0	0	0	0	0	0	0	0	0	0
57_Prototheca_bovis	0	0	0	0	0	0	0	0	0	0	0	0	0	0	0	0	0	0	0	0	0	0	0	0	0	0	0	0	0	0	0	0	0	0	0	0	0	0	0	0	0	0	0	0	0	0	0	0	0
58_Prototheca_ciferrii	0	0	0	0	0	0	0	0	0	0	0	0	0	0	0	0	0	0	0	0	0	0	0	0	0	0	0	0	0	0	0	0	0	0	0	0.27	0	0	0	0	0	0	0	0	0	0	0	0	0
59_Prototheca_cutis	0	0	0	0	0	0	0	0	0.46	0	0	0	0	0	0	0	0	0	0	0	0	0	0	0	0	0	0	0.01	0	0	0	0	0	0	0	0	0	0	0	0	0	0	0	0	0	0	0	0	0
60_Prototheca_stagnorum	0	0	0	0	0	0	0	0	0	0	0	0	0	0	0	0	0	0	0	0	0	0	0	0	0	0	0	0	0	0	0	0	0	0	0	0	0	0	0	0	0	0	0	0	0	0	0	0.02	0
61_Prototheca_wickerhamii	0	0	0	0	0	0	0	0.01	0	0	0	0	0	0	0	0	0	0	0	0	0	0.18	0	0	0	0	0	0.8	0	0	0	0	0	0	0	0.01	0	0	0	0	0	0	0	0	0	0	0	0	0
62_Prototheca_zopfii	0	0	0	0	0	0	0	0	0	0	0	0	0	0	0	0	0	0	0	0	0	0	0	0	0	0	0	0.19	0	0	0	0	0	0	0	0	0	0	0	0	0	0	0	0	0.02	0	0	0.02	0
63_Chloroidium	0	0	0	0	0	0	0	0	0	0	0	0	0	0	0	0.04	0	0	0	0	0	0	0	0	0	0	0	0	0	0	0	0	0	0	0	0	0	0	0	0	0	0	0	0	0	0	0	0	0
64_Chlorella	0	0	0	0	0	0	0.13	0	0.04	0	0	0	0	0	0	0.08	0	0	0	0	0	0	0	0	0	0	0	0.01	0	0	0	0	0	0	0	0	0	0	0	0	0	0	0	0	0	0	0	0	0
65_Picochlorum	0	0	0	0	0	0	0	0	0.11	0	0	0	0	0	0	0	0	0	0	0	0	0	0	0	0	0	0	0	0	0	0	0	0	0	0	0	0	0	0	0	0	0	0	0	0	0	0	0	0
66_Botryococcus_braunii	0.22	0	0	0.01	0.65	0	0.01	0.11	0.02	0.05	0.08	0	0	0.04	0.04	1.73	0	0	0.11	0	0	9.72	0	0.09	0	0	0	5.61	0	0	0.05	0	0	0	0	0	0	0	0	0	0	0	0	0	0	0	0	0.03	0
67_Coccomyxa	0	0	0	0	0	0	0	0	0.05	0	0	0	0	0.01	0	0.2	0	0	0	0	0	0	0	0	0	0	0	0.08	0	0	0	0	0	0	0	0	0	0	0	0	0	0	0	0	0	0	0	0	0
68_Coccomyxa_subellipsoidea_C-169	0	0	0	0	0	0	0.02	0	1.12	0	0	0	0	0	0	0.46	0	0	0	0	0	0	0	0	0	0	0	0.06	0	0	0	0	0	0	0	0	0	0	0	0	0	0	0	0	0	0	0	0	0
69_unclassified_Trebouxiophyceae	0.2	0	0	0	0	0	0.34	0.05	0.01	0	0	0	0	0	0	0.2	0	0	0.05	0	0	0	0	0	0	0	0	0.18	0.09	0	0	0	0	0	0	0	0	0	0	0	0	0	0	0	0	0	0	0	0
70_Trebouxia	0	0	0	0	0	0	0	0.17	0.08	0	0	0	0	0.14	0	0.74	0	0	0	0	0	0.02	0	0.04	0	0	0	0.67	0	0	0	0	0	0	0	0	0	0	0	0	0	0	0	0	0	0	0	0	0
71_Trebouxia_gelatinosa	0.04	0	0	0.02	0	0	0.01	0.07	0.07	0.06	0	0	0	0.1	0	0.16	0	0	0	0	0.01	0.12	0	0	0.01	0	0	0.17	0.05	0	0	0	0	0	0	0	0	0	0	0	0	0	0	0	0	0	0	0	0
72_Chlorokybus_atmophyticus	0.42	0.08	0	0.09	0.18	0	0	0.88	0.32	0.31	0	0	0	0.07	0	0	0	0	0	0	0	1.2	0	0	0	0	0	11.45	1.26	0	0.08	0	0	0	0	0	0	0	0	0	0	0	0	0	0	0.04	0	0.1	0
73_Mesostigma_viride	0.17	0.03	0	0.22	0.26	0	0	0	0.09	0	0.09	0	0	0	0.04	3.39	0	0	0.06	0	0	0.13	0	0	0	0	0	0.19	0.05	0	0.02	0	0	0	0	0	0	0	0	0	0	0	0	0	0	0	0	0	0.01
74_Klebsormidium_nitens	0.05	0.02	0	0	0	0	0	0.01	0	0	0	0	0	0.04	0.03	0.06	0	0	0	0	0	0.33	0	0	0	0	0	0.29	0.01	0	0	0	0	0	0	0	0	0	0	0	0	0	0	0	0	0	0	0	0
75_Chara_braunii	0.19	0.03	0	0	0	0	0	0.15	4.64	0.01	0.21	0	0	0.39	0	0.02	0	0	0	0	0	0.83	0	0.37	0	0.14	0	14.36	0.07	0	0.04	0	0	0	0	0	0	0	0	0	0	0	0	0.04	0.02	0.16	0	0.19	0.05
76_Mesotaenium_endlicherianum	0.43	0.01	0	0.06	0.04	0	0	0.19	0.06	0.06	0.01	0	0	0.03	0	0	0	0.01	0	0	0	1.91	0.02	0.02	0	0.07	0	17.63	0.02	0	0	0	0	0	0	0	0	0	0	0	0	0	0	0	0	0	0	0	0.03
78_Physcomitrella_patens	0	0	0	0	0	0	0	0.01	1.93	0.05	0	0	0	0	0	0	0	0	0	0	0	4.41	0	0	0	0	0	48.29	0	0	0	0	0	0	0	0	0	0	0	0	0	0	0	0	0	0	0	0	0
79_Pleurozium_schreberi	0.04	0	0	0	0	0	0.02	0	0.43	0.1	0.03	0	0	0	0	0	0	0	0	0	0	0.67	0	0.01	0	0	0	1.14	0	0	0	0	0	0	0	0	0	0	0	0	0	0.02	0	0	0	0	0	0	0.04
80_Marchantia_inflexa	0	0	0	0	0.04	0	0	0	0.09	0.01	0.03	0	0	0.04	0	0.21	0	0.02	0.09	0	0	2.33	0	0.01	0	0	0.02	7.94	0.04	0	0	0	0	0	0	0	0	0	0	0	0	0	0	0	0.01	0.01	0	0	0.03
81_Marchantia_polymorpha	0.02	0	0	0.01	0	0	0	0.49	0.16	0.18	0.02	0	0	0	0	0.74	0	0	0	0	0	3.57	0	0	0	0	0	5.36	0.04	0	0	0	0	0	0	0	0	0	0	0	0	0	0	0	0.01	0.02	0	0.05	0
82_Selaginella_kraussiana	0.01	0	0	0.01	0	0	0	0.02	2.34	0.15	0.09	0	0	0.02	0	1.03	0	0.01	0.03	0	0	1.14	0	0.05	0.01	0	0	3.36	0.03	0	0	0	0	0	0	0	0	0	0	0	0.03	0	0	0	0.01	0.13	0	0	0.02
83_Selaginella_moellendorffii	0	0	0	0.04	0	0	0	0.1	0.61	0	0.11	0	0	0.1	0.02	0.06	0	0	0.03	0.43	0	0.88	0	0.03	0	0.03	0	28.56	0	0	0.04	0	0	0	0	0	0	0	0	0	0.05	0	0	0	0.26	0	0	0.03	0.05
84_Selaginella_tamariscina	0.01	0.02	0	0.03	0	0	0	0.16	0.35	1.53	0.35	0	0	0	0	0.16	0	0	0	0	0	2.6	0	0.17	0.03	0.06	0	22.72	0.37	0	0	0	0	0	0	0	0	0	0	0	0	0	0	0.01	0.54	0	0	0.03	0.1
85_Adiantum_capillus_veneris	0	0	0	0	0	0	0	0.05	2.34	0.21	0.46	0	0	0	0	2.06	0	0.02	0	0.02	0.47	8.33	0	0.03	0	0.07	0	30.61	0.08	0	0.04	0	0	0	0	0	0	0	0	0	0	0	0	0	0.01	0	0	0	0.02
86_Azolla_filliculoides	0	0	0	0	0	0	0	0	3.34	1.01	0.11	0	0.01	0	0	2.25	0	0	0.1	0.02	0	17.08	0	0	0	0	0	27.54	0	0	0	0	0	0	0	0	0	0	0	0	0.03	0	0	0	1.03	0	0	0	0.03
87_Salvinia_cucullata	0	0	0	0.06	0	0	0	0.11	2.75	0.05	0	0	0	0	0.21	0.1	0	0	0	0.12	0	6.71	0	0.04	0	0.07	0	10.92	0	0	0	0	0	0	0	0	0	0	0	0	0	0	0	0	1.13	0.04	0	0	0.01
89_Gnetum_montanum	0	0	0	0.07	0	0	0	0.04	1.97	0.04	0.05	0	0	0.02	0	1.13	0	0	0	0.26	0.15	2.73	0	0	0	0	0	52.97	1.22	0	0.08	0	0	0	0	0	0	0	0	0	0	0	0	0	0	0.12	0	0	0.12
95_Sequoiadendron_giganteum	0	0	0	0.01	0	0	0	0.02	3.2	0.34	0.19	0	0	0	0	0.11	0.22	0	0	0.43	0.01	11.13	0	0.24	0	0.93	0	31.38	0.2	0	0.39	0	0	0.03	0	0	0	0	0	0	0.01	0	0	0	0	0	0	0.21	0.01
97_Amborella_trichopoda	0	0	0	0	0	0	0	0	3.34	0.02	0	0	0	0	0	1.27	0	0	0	0	2.33	6.75	0	0	0	0	0	22.31	0	0	0.26	0	0	0	0	0	0	0	0	0	0	0	0	0	0	0.06	0	0	0.02
98_Nymphaea_colorata	0.1	0	0	0	0	0	0	0	1.59	0.07	0.29	0	0	0	0	0	0.02	0	0	0	0.33	8.81	0	0	0	0.03	0	6.53	0.02	0	0.04	0	0	0	0	0	0	0	0	0	0	0	0	0	0.01	0	0	0.03	0.01
99_Cinnamomum_micranthum	0.01	0	0	0	0	0	0	0.03	1.8	0	0	0	0	0	0.01	1.31	0	0	0	0.15	0.14	6.59	0	0	0	0.01	0	10.95	0.04	0	0.15	0	0	0	0	0	0	0	0	0	0	0	0	0	0	0.22	0	0.02	0.01
100_Persea_americana	0	0	0	0.18	0	0	0	0.01	1.81	0.01	0.04	0	0	0	0	1.11	0	0	0	0.05	0.1	6.79	0	0.01	0	0.06	0	13.85	0	0	0.18	0	0	0	0	0	0	0	0	0	0	0	0	0	0	0.07	0	0.05	0.04
101_Liriodendron_chinense	0.01	0	0	0	0	0	0	0.24	1.38	0.05	0	0	0	0.04	0	0.48	0	0	0	0	1.12	10.49	0	2.04	0	0.11	0	30.2	0.02	0	0.06	0	0	0	0	0	0	0	0	0	0	0	0	0	0.01	0	0	0	0.13
102_Magnolia_ashei	0.02	0	0	0.07	0	0.01	0	0.01	3.36	0.15	0	0	0	0	0	0.85	0	0	0	0	0.1	5.2	0	0.07	0.03	0.03	0	8.13	0.03	0	0.01	0	0	0.1	0	0	0	0	0	0	0	0	0	0	0	0.02	0	0	0.02
103_Spirodela_polyrhiza	0	0	0	0	0	0	0	0	0.39	0	0.04	0	0	0	0	0	0	0	0	0	0	5.05	0	0	0	0.01	0	3.86	0.05	0	0	0	0	0	0	0	0	0	0	0	0	0	0	0	0	0	0	0	0
104_Zostera_marina	0	0	0	0.03	0	0	0	0.02	4.47	0.1	0.03	0	0	0	0	0	0	0	0	0	0	9.63	0	0.01	0	0	0	13.56	0.55	0	0	0	0	0	0	0	0	0	0	0	0	0	0	0	0.02	0	0	0	0
105_Dioscorea_alata	0.02	0	0	0.01	0	0	0	0	1.91	0.01	0.01	0	0	0.02	0	0.08	0	0	0	0.05	1.05	3.94	0	0.02	0	0	0	24.83	0	0	0.01	0	0	0	0	0	0	0	0	0	0	0	0	0	0	0.01	0	0.01	0
106_Dioscorea_rotundata	0.03	0	0	0.02	0	0	0	0.02	2.29	0.05	0.05	0	0	0	0	0.06	0	0	0	0	0.65	4.66	0	0.02	0	0	0	20.23	0	0	0	0	0	0	0	0	0	0	0	0	0	0	0	0	0.01	0.01	0	0.03	0
107_Trichopus_zeylanicus	0.08	0.01	0	0.02	0	0	0	0.09	0.34	0	0	0	0	0	0	0	0	0	0	0	0.66	6.04	0	0.18	0	0.1	0	10.46	1.19	0	0	0	0	0	0	0	0	0	0	0	0	0	0	0	0.02	0.03	0.28	0	0.31
108_Xerophyta_viscosa	0	0	0	0	0	0	0	0.04	0.64	0.24	0	0	0	0.03	0.01	0.56	0	0	0	0	0.06	2.41	0	0.01	0	0	0.02	6.7	0.01	0	0.02	0	0	0	0	0	0	0.05	0	0	0	0	0	0	0.02	0.1	0	0.02	0.13
109_Asparagus_officinalis	0	0	0	0	0.01	0	0	0	1.16	0.01	0.01	0	0	0	0.14	0.36	0	0	0	0.06	6.23	17.69	0	0	0	0	0	26.92	0.02	0	0.05	0	0	0	0	0	0	0	0	0	0	0	0	0	0	0	0	0.08	0.02
110_Apostasia_shenzhenica	0	0.02	0	0	0.11	0	0	0	0.92	0	0	0	0	0.01	0	3.19	0	0	0	0.99	0.3	3.61	0	0.02	0	0.01	0	6.1	0.04	0	0.2	0	0	0	0	0	0	0	0	0	0	0	0	0	0	0.03	0	0	0.04
111_Gastrodia_elata	0	0	0	0.41	0.03	0	0	0.07	2.23	0	0	0	0	0.02	0	1.75	0	0	0	0.65	0.04	4.83	0	0	0	0	0	35.2	0	0	0	0	0	0	0	0	0	0	0	0	0	0	0	0	0	0	0	0	0
112_Dendrobium_catenatum	0	0	0	0	0	0	0	0	4.98	0.04	0.02	0	0	0.02	0	0.77	0	0	0	0.1	0.04	17.25	0	0	0	0.02	0	6.66	0.01	0	0	0	0	0	0	0	0	0	0	0	0	0	0	0	0	0.16	0	0	0.01
113_Phalaenopsis_aphrodite	0.06	0	0	0	0	0	0	0	2.53	0	0	0	0	0	0	1.35	0	0	0	0.01	0.16	4.04	0	0.01	0	0.02	0	29.87	0.02	0	0.06	0	0	0	0	0	0	0	0	0	0	0	0	0	0	0	0	0	0
114_Phalaenopsis_equestris	0.04	0	0	0	0	0	0	0.01	2.36	0.12	0	0	0	0	0.02	1.43	0	0	0	0.03	0.14	3.8	0	0.01	0	0	0	30.78	0.02	0	0	0	0	0	0	0	0	0	0	0	0	0	0	0	0	0	0	0	0
116_Vanilla_planifolia	0	0	0	0	0	0	0	0	2.53	0	0.02	0	0	0	0	0.65	0	0	0	0.55	0.09	5.97	0	0	0	0	0	6.24	0.06	0	0	0	0	0	0	0	0	0	0	0	0	0	0	0	0.01	0.01	0	0	0
117_Cocos_nucifera	0	0	0	0	0	0	0	0.02	0.46	0.03	0	0	0	0	0	0.09	0	0	0	0.01	0.13	27.48	0	0.42	0	0	0	18.6	0.09	0	0.04	0	0	0	0	0	0	0	0	0	0	0	0	0	0	0.02	0	0.02	0.04
118_Elaeis_guineensis	0.05	0	0	0	0	0	0	0.05	0.66	0	0	0	0	0	0	0.09	0	0	0	0.01	0.21	19.36	0	0	0	0	0	7.68	0.02	0	0.05	0	0	0	0	0	0	0	0	0	0	0	0	0	0	0.02	0	0.03	0
119_Elaeis_oleifera	0	0	0	0	0	0	0	0.11	0.65	0.01	0	0	0	0	0.13	0.11	0	0	0	0	0.29	22.28	0	0.03	0	0	0	9.16	0.27	0	0.01	0	0	0	0	0	0	0	0	0	0	0	0	0	0	0.05	0	0.02	0.03
120_Calamus_simplicifolius	0	0.03	0	0	0	0	0	0	3.42	0.07	0.13	0	0	0	0	0.97	0	0	0	0	0.18	20.9	0	0.06	0	0	0	20.98	0	0	0.01	0	0	0	0	0	0	0	0	0	0.01	0	0	0	0	0.01	0	0.02	0
122_Ananas_comosus	0.35	0	0	0	0	0	0	0.05	0.89	0.04	0.01	0	0	0	0	0	0	0	0	0.27	0	3.62	0	0.99	0	0	0	14.06	0.05	0	0.39	0	0	0	0	0	0	0	0	0	0	0	0	0	0	0	0	0	0.06
123_Raddia_distichophylla	0	0	0	0	0	0	0	0.04	2.38	0	0.01	0	0	0	0	0.03	0	0	0.03	0.02	0	6.41	0	0	0	0	0	13.48	0	0	0.2	0.09	0.31	0	0	0	0	0	0	0	0	0	0	0	0	0.1	0.01	0	0.02
124_Leersia_perrieri	0	0	0	0.02	0	0	0	0.05	1.9	0	0	0	0	0	0	0	0	0	0	0.04	0.01	3.18	0	0	0	0	0	8.21	0	0	0.15	0.04	0.42	0	0	0	0	0	0	0	0	0	0	0	0.02	0.2	0.03	0	0
125_Oryza_barthii	0	0	0	0	0	0	0	0.03	1.5	0	0	0	0	0	0	0	0	0	0	0.05	0	2.52	0	0	0	0	0	9.78	0	0	0.15	0.03	0.35	0	0	0	0	0	0	0	0	0	0	0	0	0.24	0.09	0	0
126_Oryza_brachyantha	0	0	0	0	0	0	0	0	0.44	0	0	0	0	0	0	0	0	0	0	0.03	0	2.54	0	0	0	0.01	0	5.48	0	0	0.07	0	0.09	0	0	0	0	0	0	0	0	0	0	0	0.02	0.09	0.03	0	0
127_Oryza_glaberrima	0	0	0	0	0	0	0	0.03	1.4	0	0	0	0	0	0	0	0	0	0	0.06	0.02	3.31	0	0	0	0	0	11.32	0.02	0	0.11	0.01	0.38	0	0	0	0	0	0	0	0	0	0	0	0	0.14	0.08	0	0
128_Oryza_glumipatula	0	0	0	0	0	0	0	0	1.15	0	0	0	0	0	0	0	0	0	0	0.05	0	1.96	0	0	0	0	0	7.59	0.01	0	0.09	0.02	0.29	0	0	0	0	0	0	0	0	0	0	0	0	0.08	0.07	0.01	0
129_Oryza_longistaminata	0	0	0	0	0	0	0	0	1.37	0	0	0	0	0	0	0	0	0	0	0.04	0.03	2.61	0	0	0	0	0	10.52	0	0	0.11	0.01	0.25	0	0	0	0	0	0	0	0	0	0	0	0	0.29	0.07	0	0
130_Oryza_meridionalis	0	0	0	0	0	0	0	0.01	1.13	0.04	0	0	0	0	0	0	0	0	0	0.06	0	1.53	0	0	0	0	0	5.96	0	0	0.09	0.01	0.33	0	0	0	0	0	0	0	0	0	0	0	0	0.15	0.07	0.01	0
131_Oryza_meyeriana_var._granulata	0	0	0	0	0	0	0	0	0.37	0.07	0	0	0	0	0	0.07	0	0	0	0	0.22	4.91	0	0	0	0	0	49.64	0	0	0.09	0	0.03	0	0	0	0	0	0	0	0	0	0	0	0	0.01	0.03	0	0
132_Oryza_punctata	0	0	0	0	0	0	0	0	0.95	0.01	0	0	0	0	0	0	0	0	0	0.03	0.03	3.76	0	0	0	0	0	23.08	0	0	0.2	0.01	0.35	0	0	0	0	0	0	0	0	0	0	0	0	0.14	0.05	0	0
133_Oryza_rufipogon	0	0	0	0	0	0	0	0.01	1.33	0	0	0	0	0	0	0	0	0	0	0.06	0.03	2.77	0	0	0	0	0	11.56	0	0	0.12	0	0.36	0	0	0	0	0	0	0	0	0	0	0	0.01	0.1	0.08	0	0
134_Oryza_sativa	0	0	0	0	0	0	0	0	1.14	0.02	0	0	0	0	0	0	0	0	0	0.07	0.13	3.07	0	0	0	0	0	15.09	0	0	0.09	0.03	0.35	0	0	0	0	0	0	0	0	0	0	0	0.03	0.08	0.08	0	0
135_Oryza_sativa_f._spontanea	0.03	0	0	0	0	0	0	0.03	1.41	0	0	0	0	0	0	0	0	0	0	0.05	0	2.23	0	0	0	0	0	8.78	0	0	0.1	0.01	0.27	0	0	0	0	0	0	0	0	0	0	0	0	0.14	0.09	0	0
136_Zizania_latifolia	0	0	0	0.01	0	0	0	0.16	0.6	0	0	0	0	0	0	0.07	0	0	0	0.01	0	10.53	0	0.02	0	0	0	10.45	0.01	0	0.11	0	0.04	0	0	0	0	0	0	0	0	0	0	0	0.01	0.01	0.01	0	0
137_Brachypodium_distachyon	0.05	0	0	0	0	0	0	0.04	2.59	0	0.03	0	0.01	0	0	0	0	0	0	0.01	0.1	4.12	0	0	0	0	0	13.84	0.03	0	0.07	0	0.29	0	0	0	0	0	0	0	0	0	0	0	0	0.1	0.01	0.01	0
138_Dactylis_glomerata	0	0	0	0	0	0	0	0	3.29	0	0	0	0	0.02	0	0.03	0	0	0	0.04	0	4.92	0	0.03	0	0.31	0	24.89	0.01	0	0.17	0.25	0.36	0	0	0	0	0	0	0	0	0	0	0	0	0.04	0	0	0
139_Lolium_perenne	0	0	0	0	0	0	0	0.2	5.83	0	0	0	0	0.04	0	0.06	0	0	0	0.02	0	3.16	0	0	0	0	0	4.34	0.01	0	0.11	0.14	0.84	0	0	0	0	0	0	0	0	0	0	0	0	0.12	0	0	0
141_Hordeum_pubiflorum	0	0	0	0	0	0	0	0.07	2.78	0	0	0	0	0	0	0.08	0	0	0	0.04	0.02	8.21	0	0.01	0	0	0	34.82	0.09	0	0.14	0	0.5	0	0	0	0	0	0	0	0	0	0	0	0	0.13	0	0	0.01
142_Hordeum_vulgare	0	0	0	0	0	0	0	0.05	0.91	0.03	0	0	0	0.09	0	0.06	0	0	0	0.05	0	23.25	0	0	0	0	0	50.38	0	0	0.05	0.02	0.08	0	0	0	0	0	0	0	0	0	0	0	0	0.02	0	0	0
144_Aegilops_tauschii	0	0	0	0	0	0	0	0.11	1.42	0.01	0	0	0	0.09	0	0.08	0	0	0	0.09	0.01	16.46	0	0	0	0	0	41.54	0	0	0.03	0	0.08	0	0	0	0	0	0	0	0	0	0	0	0	0.01	0	0	0.06
145_Triticum_aestivum	0	0.02	0	0.04	0	0	0	0.16	1.19	0	0	0	0	0	0	0.07	0	0	0	0.03	0	15.31	0	0	0	0	0	46.2	0	0	0.04	0	0.08	0	0	0	0	0	0	0	0	0	0	0	0	0	0	0	0.03
146_Triticum_dicoccoides	0	0	0	0	0	0	0	0.11	1.11	0	0	0	0	0.08	0	0.14	0	0	0	0.02	0	15.73	0	0	0	0	0	46.72	0.02	0	0.06	0	0.13	0	0	0	0	0	0	0	0	0	0	0	0	0.08	0	0	0
147_Triticum_urartu	0	0	0	0	0	0	0	0.12	1.09	0.02	0.03	0	0	0.03	0	0.03	0	0	0	0.03	0	17.72	0	0	0	0	0	46.61	0	0	0.01	0.02	0.09	0	0	0	0	0	0	0	0	0	0	0	0	0.01	0	0	0.05
148_Eleusine_coracana	0	0	0	0	0	0	0	0.01	1.29	0	0	0	0	0	0	0.16	0	0	0	0.06	0.05	13.82	0	0	0	0	0	22.36	0	0	0.12	0.02	0.02	0	0	0	0	0	0	0	0	0	0	0	0	0.09	0	0	0
149_Eleusine_indica	0.02	0	0	0	0	0	0	0	1.73	0.01	0	0	0	0	0	0.1	0	0	0	0.08	0.01	11.61	0	0	0.03	0.01	0	17.2	0	0	0.11	0.01	0.05	0	0	0	0	0	0	0	0	0	0	0	0	0.12	0	0	0
150_Oropetium_thomaeum	0	0	0	0.07	0	0	0	0	1.31	0	0	0	0	0	0	0.16	0	0	0	0.18	0	2.71	0	0	0	0	0	19.49	0	0	0.04	0	0	0	0	0	0	0	0	0	0	0	0	0	0	0.15	0.01	0	0
151_Eragrostis_curvula	0	0	0	0	0	0	0	0	2.17	0	0.09	0	0	0	0	0.03	0	0	0	0.09	0.09	3.66	0	0.01	0	0	0	16.45	0.02	0	0.07	0	0.11	0	0	0	0	0	0	0	0	0	0	0	0	0.3	0	0	0
152_Eragrostis_tef	0	0	0	0.02	0	0	0	0	1.43	0	0	0	0	0	0	0.04	0	0	0	0.09	0	1.27	0	0	0	0	0	2.53	0.01	0	0.07	0.01	0.13	0	0	0	0	0	0	0	0	0	0	0	0.01	0.32	0	0	0
153_Sporobolus_alterniflorus	0	0	0	0	0	0	0	0	3.7	0	0	0	0	0	0	0.12	0	0	0	0.08	0	6.81	0	0	0	0	0	22.31	0	0	0.2	0.02	0.13	0	0	0	0	0	0	0	0	0	0	0	0	0.2	0	0	0
154_Zoysia_japonica	0	0	0	0	0	0	0	0	1.01	0	0	0	0	0	0	0.2	0	0	0	0.07	0.01	6.13	0	0	0	0	0	12.91	0.06	0	0.07	0	0.01	0	0	0	0	0	0	0	0	0	0	0	0	0.18	0	0	0
155_Zoysia_matrella	0	0	0	0	0	0	0	0.01	1.09	0	0	0	0	0	0	0.23	0	0	0	0	0.02	6.38	0	0	0.05	0	0	17.42	0	0	0.08	0	0.07	0	0	0	0	0	0	0	0	0	0	0	0	0.19	0	0	0.01
156_Zoysia_pacifica	0	0	0	0	0	0	0	0.01	1.07	0.15	0	0	0	0	0	0.25	0	0	0	0.08	0.02	6.75	0	0.03	0.06	0	0	15.31	0	0	0.07	0	0.02	0	0	0	0	0	0	0	0	0	0	0	0.01	0.18	0	0.01	0
157_Coix_aquatica	0	0	0	0	0	0	0	0	0.4	0	0	0	0	0	0	0.07	0	0	0	0.05	0	29.97	0	0.13	0	0	0	38.57	0	0	0.29	0	0.01	0	0	0	0	0	0	0	0	0	0	0	0	0.03	0	0	0
158_Miscanthus_sacchariflorus	0	0	0	0	0	0	0	0	0.81	0	0	0	0	0	0	0.1	0	0	0	0.01	0.02	5.06	0	0.02	0	0	0	19.6	0.01	0	0.02	0	0.08	0	0	0	0	0	0	0	0	0	0	0	0	0.09	0	0	0
159_Saccharum_hybrid_cultivar	0	0	0.3	0	0	0	0	0	1.97	0	0	0	0	0	0	0.15	0	0	0	0.03	0.03	14.07	0	0	0	0	0	20.24	0	0	0.04	0	0.08	0	0	0	0	0	0	0	0	0	0	0	0	0.2	0	0	0
160_Saccharum_spontaneum	0	0	0	0	0	0	0	0.01	1.89	0	0	0	0	0	0	0.1	0	0	0	0.02	0.03	14.59	0	0	0	0	0	25.23	0	0	0.06	0.02	0.14	0	0	0	0	0	0	0	0	0	0	0	0	0.17	0	0	0.03
161_Sorghum_bicolor	0	0.01	0	0	0	0	0	0	1.02	0	0	0	0	0	0	0	0	0	0	0.03	0	7.49	0	0	0	0	0	39.52	0	0	0.03	0.01	0	0	0	0	0	0	0	0	0	0	0	0	0	0.06	0	0	0
162_Zea_mays	0	0	0	0	0	0	0	0	0.58	0	0	0	0	0	0	0.11	0	0	0	0.07	0	23.79	0	0	0	0	0	44.93	0	0	0.02	0	0.01	0	0	0	0	0	0	0	0	0	0	0	0	0.06	0	0	0
163_Alloteropsis_semialata	0	0	0	0	0	0	0	0	1.74	0	0	0	0	0	0	0.05	0	0	0	0.07	0.04	5.17	0	0	0	0	0	31.66	0	0	0.03	0	0.07	0	0	0	0	0	0	0	0	0	0	0	0	0.16	0	0	0.01
164_Echinochloa_crus-galli	0	0	0	0	0	0	0	0	1.65	0	0	0	0	0	0	0.14	0	0	0.01	0.08	0	3.8	0	0	0	0	0	15.98	0	0	0.08	0.07	0.23	0	0	0	0	0	0	0	0	0	0	0	0	0.19	0	0	0.01
165_Cenchrus_americanus	0	0	0	0	0	0	0	0.44	0.65	0	0	0	0	0.26	0	0	0	0	0.02	0.01	0.03	16.63	0	0	0	0	0.08	38.19	0.01	0	0.05	0	0.06	0	0	0	0	0	0	0	0	0	0	0	0.04	0.08	0	0	0
166_Setaria_italica	0	0	0	0	0	0	0	0	1.45	0	0	0	0	0	0	0.06	0	0	0	0.01	0.06	6.47	0	0	0	0	0.02	19.4	0	0	0.05	0	0.27	0	0	0	0	0	0	0	0	0	0	0	0	0.13	0	0	0
167_Setaria_viridis	0	0	0	0	0	0	0	0	1.39	0	0.03	0	0	0	0	0.06	0	0	0	0.01	0.08	6.03	0	0.02	0	0	0	21.73	0	0	0.02	0	0.24	0	0	0	0	0	0	0	0	0	0	0	0	0.05	0	0	0
168_Dichanthelium_oligosanthes	0	0	0	0	0	0	0	0.01	0.56	0	0	0	0	0.01	0	0.01	0	0	0	0.03	0.01	7.19	0	0	0	0	0	21.43	0.24	0	0.08	0	0.01	0	0	0	0	0	0	0	0	0	0	0	0	0.06	0	0.01	0
169_Urochloa_ruziziensis	0	0	0	0	0	0	0	0	1.45	0	0	0	0	0	0	0.12	0	0	0	0.07	0.03	7.83	0	0	0	0	0	20.84	0.05	0	0.1	0	0.28	0	0	0	0	0	0	0	0	0	0	0	0	0.19	0	0	0
170_Panicum_miliaceum	0	0	0	0.01	0	0	0	0	0.8	0	0	0	0	0	0	0.26	0	0	0	0.05	0	3.48	0	0	0	0	0	33.2	0	0	0.06	0	0.11	0	0	0	0	0	0	0	0	0	0	0	0	0.11	0	0	0
171_Panicum_hallii	0	0	0	0	0	0	0	0	0.35	0	0	0	0	0	0	0.18	0	0	0	0.01	0.01	4.6	0	0	0	0.02	0	46.39	0	0	0.02	0	0.12	0	0	0	0	0	0	0	0	0	0	0	0	0.08	0	0	0
172_Eichhornia_paniculata	0.02	0	0	0	0	0	0	0	2.04	0.04	0	0	0	0	0	0.22	0	0	0.01	0	0	8.24	0	0.1	0	0	0	10.18	0	0	0.41	0	0	0	0	0	0	0	0	0	0	0	0	0	0	0	0.01	0	0.01
174_Musa_acuminata	0	0	0	0	0	0	0	0	0.4	0.21	0	0	0	0	0	0.35	0	0	0	0	0.02	17.24	0	0	0	0	0	10.25	0	0	0.01	0	0	0	0	0	0	0	0	0	0	0	0	0	0	0.05	0	0	0.04
175_Musa_balbisiana	0	0	0	0.03	0	0	0	0	0.51	0.14	0.18	0	0	0	0	0.36	0	0	0	0	0.13	27.82	0	0.02	0	0	0	10.92	0.02	0	0.18	0	0	0	0	0	0	0	0	0	0	0	0	0	0.08	0.07	0.06	0.02	0
176_Musa_itinerans	0	0	0	0	0	0	0	0.14	0.39	0	0	0	0	0	0	0.4	0	0	0	0	0.08	17.45	0	0	0	0	0	7.99	0	0	0.01	0	0	0	0	0	0	0	0	0	0	0	0	0	0.01	0.06	0	0	0
177_Musa_schizocarpa	0	0.06	0	0	0	0	0	0.13	1.3	0	0	0	0	0	0.01	0.34	0	0	0	0	0.03	32.89	0	0	0	0	0	13.91	0	0	0.01	0	0	0	0	0	0	0	0	0	0	0	0	0	0.02	0.06	0	0	0
178_Berberis_thunbergii	0	0.01	0	0.01	0	0	0	0.15	3.6	0.12	0	0	0	0.06	0	0.19	0	0	0	0	0.69	4.07	0	0.01	0	0.05	0	20.89	0	0	0.34	0	0	0	0	0	0	0	0	0	0.03	0	0	0	0.28	0	0	0.05	0
179_Eschscholzia_californica	0.1	0	0	0	0	0	0	0	3.47	0.03	0.05	0	0	0	0	0.03	0	0	0	0	0.1	9.63	0	0.56	0.03	0.01	0	5.75	0.01	0	0.49	0	0	0	0	0	0	0	0	0	0	0	0	0	0.03	0.39	0	0.01	0.13
180_Macleaya_cordata	0	0	0	0.01	0	0	0	0.01	1.87	0.01	0	0	0	0	0	0.04	0	0.04	0	0	0.04	8.7	0	0.14	0	0.01	0	7.72	0.08	0	0.23	0	0	0	0	0	0	0	0	0	0	0	0	0	0.01	0.06	0	0.08	0.06
181_Papaver_somniferum	0	0	0	0	0.36	0	0	0.48	3.59	0	0	0	0	0.21	0.03	0.03	0	0	0	0.06	0.01	21.93	0	0.15	0	0	0	19.31	0.01	0	0.02	0	0	0	0	0	0	0	0	0	0	0	0	0	0.04	0	0	0.03	0.05
182_Aquilegia_coerulea	0	0	0	0.01	0.89	0	0	0.06	1.9	0.06	0	0	0.01	0.01	0.15	0.06	0.01	0	0	0.12	0.28	7.2	0	0.02	0	0	0	10.7	0.01	0	0.02	0	0	0	0	0	0	0	0	0	0	0	0	0	0.08	0.16	0	0.01	0.01
183_Nelumbo_nucifera	0	0	0	0.07	0	0	0	0	5.67	0.09	0	0	0	0.01	0	0.56	0	0	0	0	0.06	11.02	0	0	0	0	0	11.39	0.03	0	0.01	0	0	0	0	0	0	0	0	0	0	0	0	0	0	0.15	0	0.03	0.01
184_Macadamia_integrifolia	0	0	0	0	0	0	0	0.06	4.55	0.02	0.02	0	0	0	0	1.14	0	0	0	0	0.84	6.55	0	0.04	0	0	0	20.95	0.01	0	0.12	0	0	0	0	0	0	0	0	0	0	0	0	0	0	0.36	0	0.01	0.13
185_Kalanchoe_fedtschenkoi	0	0	0	0	0	0	0	0	1.85	0	0	0	0	0	0	0	0	0	0	0.01	0.11	5.65	0	0.01	0	0	0	2.61	0.25	0	0.13	0	0	0	0	0	0	0	0	0	0	0.01	0	0	0	0	0	0	0
186_Sedum_album	0	0.01	0	0	0.11	0	0	0.04	1.42	0	0.07	0	0	0.02	0	0	0	0	0	0	0.07	6.39	0	0.03	0	0.01	0	10.48	0.03	0	0	0	0	0	0	0	0	0	0	0	0.02	0	0	0	0.05	0.02	0	0.03	0.01
188_Cissus_quadrangularis	0	0	0	0	0	0	0	0	1.84	0	0	0	0	0	0.01	0	0	0	0	0.01	0.2	4.65	0	0	0	0	0	4.24	0	0	0.29	0	0	0	0	0	0	0	0	0	0.01	0	0	0	0	0	0	0	0
189_Vitis_aestivalis	0	0	0	0	0	0	0	0	3.27	0	0	0	0	0	0	0.04	0	0	0	0	0.45	4.4	0	0	0	0	0	3.37	0	0	0.01	0	0	0	0	0	0	0	0	0	0	0	0	0	0	0	0	0	0
190_Vitis_cinerea_x_Vitis_riparia	0	0	0	0	0	0	0	0.04	4.37	0.01	0	0	0	0	0	0.06	0	0	0	0	0.38	9.61	0	0.01	0	0	0	8.14	0	0	0.37	0	0	0	0	0	0	0	0	0	0	0	0	0	0.05	0.01	0	0	0
191_Vitis_riparia	0.01	0	0	0.01	0	0	0	0.02	4.66	0.01	0.01	0	0	0	0	0.03	0	0	0	0.01	0.61	11.56	0	0	0	0	0	15.68	0.1	0	0.32	0	0	0	0	0	0	0	0	0	0	0	0	0	0	0.01	0	0	0.02
193_Vitis_vinifera	0.01	0	0	0	0	0	0	0	4.4	0.01	0	0	0	0	0	0.03	0	0	0	0	0.63	10.64	0	0.02	0	0	0.01	13.68	0.01	0	0.26	0	0	0	0	0	0	0	0	0	0	0	0	0	0.01	0.01	0	0	0
194_Vitis_x_labruscana_x_Vitis_vinifera	0.01	0	0	0.02	0	0	0	0	4.79	0	0	0	0	0	0	0.03	0	0	0	0	0.87	10.38	0	0	0	0	0	17.45	0	0	0.35	0	0	0	0	0	0	0	0	0	0	0	0	0	0	0.01	0	0	0
195_Aristotelia_chilensis	0	0	0	0	0	0	0	0	0.6	0	0	0	0	0	0	0.08	0	0	0	0	0	0.39	0	0	0	0	0	0.35	0	0	0.03	0	0	0.01	0	0	0	0	0	0	0	0	0	0	0	0	0	0	0
196_Cephalotus_follicularis	0	0	0	0	0.09	0	0	0.16	1.56	0.02	0.27	0	0	0	0	0.14	0	0.14	0	0.18	0.29	18.95	0	0.04	0	0	0.01	38.01	0	0	0.03	0	0	0	0	0	0	0	0	0	0	0	0	0	0	0.02	0	0.17	1.13
197_Populus_simonii	0	0	0	0	0	0	0	0.04	0.96	0.11	0	0	0	0	0.02	0.01	0	0	0	0.04	0.2	4.7	0	0.04	0	0	0	14.56	0	0	0	0	0	0	0	0	0	0	0	0	0	0	0	0	0.01	0.5	0.1	0	0
198_Salix_brachista	0	0	0	0	0	0	0	0.03	0.5	0	0	0	0	0	0	0.03	0	0	0	0.02	0.18	8.65	0	0	0	0	0	10.05	0	0	0	0	0	0	0	0	0	0	0	0	0	0	0	0	0.02	1.83	0.48	0.02	0
199_Caryocar_brasiliense	0	0	0	0	0	0	0	0.18	0.92	0	0.02	0	0	0.02	0.01	0.06	0	0	0	0.12	0.46	9.45	0	0	0	0	0	6.09	0	0	0.02	0	0	0	0	0	0	0	0	0	0	0	0	0	0	0	0	0.06	0
200_Ricinus_communis	0.07	0	0	0	0	0	0	0.1	0.09	0	0.02	0	0	0	0	0.02	0	0	0	0.15	2.32	3.87	0	0	0	0	0	20.67	0	0	0	0	0	0	0	0	0	0	0	0	0	0	0	0	0.05	0	0.03	0	0
201_Jatropha_curcas	0	0	0	0	0	0	0	0	1.84	0	0	0	0	0	0	0.11	0	0	0	0.15	0.64	5.39	0	0	0	0	0	12.7	0.07	0	0.04	0	0	0	0	0	0	0	0	0	0	0	0	0	0	0.01	0.01	0	0
202_Manihot_esculenta	0.33	0	0	0	0	0	0	0.01	0.91	0	0.01	0	0	0	0	0.04	0	0	0	0	0.48	4.53	0	0.64	0	0	0	28.61	0	0	0.08	0	0	0	0	0	0	0	0	0	0	0	0	0	0	0.01	0	0	0
203_Hevea_brasiliensis	0	0.02	0	0	0	0	0	0	0.17	0	0	0	0	0	0	0.54	0	0	0	0.13	0.54	9.63	0	0	0	0	0	55.24	0	0	0.22	0	0	0	0	0	0	0	0	0	0	0	0	0	0	0.01	0	0	0
205_Linum_usitatissimum	0	0	0	0.01	0	0	0	0.01	2.86	0.05	0.01	0	0	0	0	0.01	0	0	0	0.03	0	5.16	0	0.02	0	0	0	7.23	0.04	0	0.01	0	0	0	0	0	0	0	0	0	0	0	0	0	0.01	0	0	0.02	0
206_Passiflora_edulis	0	0	0	0	0	0	0	0	3.13	0.01	0	0	0	0	0	0	0	0	0	0	0.46	2.46	0	0	0	0	0	4.88	0.03	0	0	0	0	0	0	0	0	0	0	0	0	0	0	0	0.02	0.02	0	0	0
207_Rhizophora_apiculata	0.08	0.07	0	0.05	0	0	0	0	0.67	0.01	0	0	0	0	0	0.2	0	0	0	0.04	1.49	9.26	0	0.04	0	0.01	0	6.26	0.05	0	0.01	0	0	0	0	0	0	0	0	0	0	0	0	0	0.09	0.17	0	0	0
208_Populus_alba	0	0	0	0.02	0	0	0	0.05	1.02	0.05	0.02	0	0	0	0	0	0	0	0	0.01	0.11	4.73	0	0	0	0	0	15.72	0.01	0	0.03	0	0	0	0	0	0	0	0	0	0	0	0	0	0.04	0.47	0.06	0.01	0
209_Populus_euphratica	0.03	0	0	0	0	0	0	0	0.55	0	0	0	0	0	0	0.01	0	0	0	0	0.28	3.46	0	0	0	0	0	23.61	0	0	0.05	0	0	0	0	0	0	0	0	0	0	0	0	0	0	0.37	0.05	0	0.04
210_Populus_trichocarpa	0	0	0	0	0	0	0	0.07	0.79	0.08	0	0	0	0.02	0	0	0	0	0	0.03	0.15	3.9	0	0	0	0	0	14.3	0.02	0	0	0	0	0	0	0	0	0	0	0	0	0	0	0	0.05	0.5	0.03	0.02	0
212_Glycine_tomentella	0	0	0	0	0.01	0	0	0	0.86	0	0	0	0	0	0	0.61	0	0	0	0.1	0.27	12.28	0	0	0	0	0	16.68	0.04	0	0	0	0	0	0	0	0	0	0	0	0	0	0	0	0.09	0.13	0	0.45	0
213_Carpinus_fangiana	0	0	0	0	0	0	0	0	4.04	0.01	0.01	0	0	0	0	0.01	0	0	0	0.11	0.22	2.99	0	0.02	0	0.02	0	11.2	0.1	0	0.38	0	0	0	0	0	0	0	0	0	0	0	0	0	0	0.11	0	0	0.02
214_Chamaecrista_fasciculata	0	0	0	0	0	0	0	0	2.39	0.11	0.02	0	0	0	0	0.15	0	0	0	0	0.07	16.09	0	0.09	0	0	0	4.31	0.01	0	0	0	0	0	0	0	0	0	0	0	0	0	0	0	0	0.25	0	0	0
215_Vachellia_collinsii	0	0	0	0	0	0	0	0	1.4	0.06	0	0	0	0.04	0	0.83	0	0	0	0.06	0.26	5.83	0	0.01	0	0	0	5.65	0.14	0	0.18	0	0	0	0	0	0	0	0	0	0.01	0	0	0	0	0.06	0.01	0.02	0.03
216_Mimosa_pudica	0	0	0	0	0	0	0	0.06	1.1	0.01	0	0	0	0	0	0.57	0	0	0	0	0.16	5.98	0	0	0	0	0	3.51	0	0	0.11	0	0	0	0	0	0	0	0	0	0	0	0	0	0	0.44	0.03	0	0
217_Prosopis_alba	0.01	0	0	0	0	0	0	0	1.05	0.03	0	0	0	0	0	0.04	0	0	0	0.01	0.09	5.52	0	0	0	0	0	15.11	0	0	0	0	0	0	0	0	0	0	0	0	0	0	0	0	0.02	0.02	0	0	0
218_Cercis_canadensis	0.01	0	0	0	0	0	0	0.01	1.24	0.02	0.03	0	0	0	0	0	0	0.01	0	0.02	0.59	4.69	0	0.01	0	0	0.01	10.96	0.04	0	0.02	0	0	0	0	0	0	0	0	0	0	0	0	0	0	0.03	0	0	0
219_Nissolia_schottii	0	0	0	0	0	0	0	0	1.44	0.56	0	0	0	0	0	0.28	0	0	0	0.01	0.2	5.02	0	0.2	0	0.1	0	10.88	0.06	0	0.01	0	0	0	0	0	0	0	0	0	0	0	0	0	0	0.07	0	0.18	0.06
220_Arachis_duranensis	0	0	0	0.02	0	0	0	0.02	1.01	0	0	0	0	0	0	0.2	0	0	0	0.03	0.29	3.13	0	0.01	0	0	0	43.48	0.01	0	0.07	0	0	0	0	0	0	0	0	0	0	0	0	0	0	0.18	0	0	0.01
221_Arachis_hypogaea	0	0	0	0	0	0	0	0	1.04	0	0.03	0	0	0.03	0	0.21	0	0	0	0	0.38	3.46	0	0.1	0	0	0	54.31	0.06	0	0.05	0	0	0	0	0	0	0	0	0	0	0	0	0	0.02	0.14	0.01	0.01	0.01
222_Arachis_ipaensis	0	0	0	0	0	0	0	0.03	1.04	0	0	0	0	0.06	0	0.15	0	0	0	0.02	0.19	2.85	0	0	0	0	0	51.04	0	0	0.04	0	0	0	0	0	0	0	0	0	0	0	0	0	0	0.14	0	0	0
223_Arachis_monticola	0	0	0	0	0	0	0	0	1.11	0	0.01	0	0	0	0.01	0.22	0.06	0	0	0	0.27	3.01	0	0.01	0	0	0	48.8	0	0	0.04	0	0	0	0	0	0	0	0	0	0	0	0	0	0	0.11	0.01	0	0.16
224_Lupinus_angustifolius	0	0	0	0	0	0	0	0	1.83	0.07	0	0	0	0	0	0.5	0	0	0	0.05	0.06	19.32	0	0	0	0	0	8.12	0	0	0.07	0	0	0	0	0	0	0	0	0	0	0.03	0	0	0.01	0.22	0	0	0
225_Cicer_arietinum	0	0	0	0	0.04	0	0	0.02	0.89	0	0	0	0	0	0	0.08	0	0	0	0.01	0.34	12.65	0	0	0	0	0	12.19	0	0	0	0	0	0	0	0	0	0	0	0	0	0	0	0	0	0.01	0	0.03	0.02
226_Cicer_echinospermum	0	0	0	0	0	0	0	0.15	1.21	0	0	0	0	0	0.17	0.06	0	0	0	0.01	0.44	16.84	0	0	0	0	0	17.72	0.01	0	0.19	0	0	0	0	0	0	0	0	0	0	0	0	0	0	0.02	0	0.03	0.06
227_Cicer_reticulatum	0	0	0	0	0	0	0	0.05	3.15	0	0	0	0	0	0	0.1	0	0	0	0.01	0.17	12.04	0	0	0	0	0	8.64	0	0	0	0	0	0	0	0	0	0	0	0	0	0	0	0	0.02	0.01	0	0	0
229_Vicia_faba	0	0.07	0	0	0.05	0	0	0.02	0.84	0.02	0.01	0	0	0	0.04	0.41	0	0	0	0	0	2.31	0	0	0	0.08	0	2.39	0	0	0	0	0	0	0	0	0	0	0	0	0	0	0	0	0	0.07	0	0.04	0.04
230_Medicago_truncatula	0	0.09	0	0	0.03	0	0	0	3.87	0.01	0	0	0	0	0	0.38	0	0	0	0.05	0	4.88	0	0.02	0	0	0	7.77	0.01	0	1.46	0	0	0	0	0	0	0	0	0	0.14	0	0	0	0	0.31	0.01	0	0.03
233_Trifolium_subterraneum	0.01	0	0	0.01	0.09	0	0	0	2.75	0.01	0.02	0	0	0	0.01	0.04	0	0	0	0.01	0.01	10.47	0	0	0	0	0	6.64	0	0	0.07	0	0	0	0	0	0	0	0	0	0.05	0	0	0	0.01	0.26	0.01	0	0.01
234_Lotus_japonicus	0	0	0	0	0	0.04	0	0.04	2.94	0.07	0	0	0	0.02	0	0.23	0	0.04	0	0.09	0.21	7.03	0	0	0	0	0	7.09	0.11	0	0.05	0	0	0	0	0	0	0	0	0	0	0	0	0	0	0.19	0.02	0	0
235_Abrus_precatorius	0	0	0	0	0	0	0	0	1.23	0.45	0	0	0	0	0	0.34	0	0	0	0.04	0.98	3.29	0	0	0	0.03	0	12.73	0	0	0	0	0	0	0	0	0	0	0	0	0	0	0	0	0.06	0.01	0	0	0.03
236_Cajanus_cajan	0	0.13	0	0.06	0	0	0	0	0.67	0.15	0.39	0	0	0	0	0.06	0	0	0	0.2	0.57	6.81	0	0.23	0	0.07	0	12.23	0.1	0	0.23	0	0	0	0	0	0	0	0	0	0	0	0	0	0	0.03	0	0.1	0
237_Glycine_max	0	0	0	0.03	0	0	0	0	1.12	0	0	0	0	0	0.01	0.21	0	0	0	0.06	0.26	9.45	0	0.01	0	0	0	23.97	0	0	0	0	0	0	0	0	0	0	0	0	0	0	0	0	0.06	0.09	0.01	0.01	0
238_Glycine_soja	0	0.02	0	0	0	0	0	0	1.02	0.01	0	0	0	0	0	0.08	0	0	0	0.06	0.23	9.8	0	0	0	0	0	25	0	0	0	0	0	0	0	0	0	0	0	0	0	0	0	0	0.05	0.04	0	0.14	0
239_Mucuna_pruriens	0	0	0	0.05	0	0	0	0	0.41	0.01	0.04	0	0	0	0.02	0.22	0	0.01	0	0	0.2	3.96	0	0.12	0	0.01	0	12.08	0	0	0	0	0	0	0	0	0	0	0	0	0	0	0	0	0.06	0.03	0	0.05	0
241_Phaseolus_vulgaris	0.08	0	0	0	0	0	0	0	2.62	0	0	0	0	0	0	0.04	0	0	0	0.03	0.01	9.7	0	0.07	0	0	0	17.48	0	0	0	0	0	0	0	0	0	0	0	0	0	0	0	0	0	0	0	0	0
242_Spatholobus_suberectus	0	0	0	0.19	0	0	0	0	0.65	0.08	0.08	0	0	0	0.49	0.21	0	0	0	0.34	0.17	9.65	0	0.7	0	0.02	0	8.87	0	0	0.03	0	0	0	0	0	0.05	0	0	0	0	0	0	0	0	0.1	0	0.01	0
243_Vigna_angularis	0	0	0	0	0	0	0	0	0.59	0.01	0.01	0	0	0	0	0.04	0	0	0	0.09	0.01	7.24	0	0.01	0	0	0	9.45	0.16	0	0.05	0	0	0	0	0	0	0	0	0	0	0	0	0	0.02	0.01	0	0	0.02
244_Vigna_radiata	0	0	0	0	0	0	0	0	0.17	0	0	0	0	0	0	0.03	0	0	0	0.15	0.03	8.19	0	0	0	0	0	13.1	0.06	0	0.02	0	0	0	0	0	0	0	0	0	0	0	0	0	0	0.01	0	0	0
245_Vigna_unguiculata	0	0	0	0	0	0	0	0.03	0.34	0	0	0	0	0	0	0.04	0	0	0	0	0.16	7.81	0	0	0	0	0.3	16.75	0	0	0.01	0	0	0	0	0	0	0	0	0	0	0	0	0	0.01	0	0	0	0.08
246_Quillaja_saponaria	0	0.01	0	0	0	0	0	0	1.21	0	0	0	0	0	0	0.55	0	0	0	0	0.62	1.73	0	0	0	0	0	2.83	0.01	0	0	0	0	0	0	0	0	0	0	0	0	0	0	0	0.03	0	0	0	0.01
247_Cannabis_sativa	0.01	0	0	0	1.08	0	0	0	3.24	0.01	0	0	0	0	0	0	0	0	0	0.37	0.04	32.08	0	0	0	0.02	0	27.95	0	0	0.14	0	0	0	0	0	0	0	0	0	0	0	0	0	0.01	0	0	0.03	0.04
248_Humulus_lupulus	0	0	0	0	0	0	0	0.08	1.84	0	0.01	0	0	0	0	0	0	0	0	0.13	0.24	8.1	0	0	0	0	0.05	35.83	0	0	0	0	0	0	0	0	0	0	0.01	0	0	0	0	0	0.03	0	0	0	0.05
249_Parasponia_andersonii	0	0	0	0	0	0	0	0	0.69	0.01	0	0	0	0	0	0	0	0	0	0	0.06	9.41	0	0.12	0	0	0	20.69	0	0	0.02	0	0	0	0	0	0	0	0	0	0	0	0	0	0	0	0.01	0	0.04
250_Trema_orientale	0	0	0	0	0	0	0	0.01	0.85	0	0	0	0	0	0	0	0	0.04	0	0	0.03	9.09	0	0	0	0	0	10.52	0.01	0	0.01	0	0	0.01	0	0	0	0	0	0	0	0	0	0	0	0.01	0	0	0.14
251_Artocarpus_camansi	0	0	0	0	0	0	0	0	0.22	0.68	0.08	0	0	0	0	0	0	0	0	0	0.12	13.53	0	0.02	0	0	0	14.83	0	0	0.03	0	0	0	0	0	0	0	0	0	0	0	0	0	0	0	0.02	0	0
252_Ficus_carica	0	0	0	0	0	0	0	0	0.24	0	0.01	0	0	0	0	0	0	0	0	0.1	0.06	2.16	0	0.04	0	0	0	2.93	0	0	0	0	0	0	0	0	0	0	0	0	0	0	0	0	0	0.02	0	0	0.03
253_Ficus_erecta	0.02	0	0	0	0	0	0	0	0.56	0.33	0	0	0	0	0	0.01	0	0	0	0.2	0.16	4.8	0	0.19	0	0	0.05	12.11	0	0	0.06	0	0	0	0	0	0	0	0	0	0.15	0	0	0	0	0.04	0	0.07	0
254_Morus_notabilis	0	0	0	0.01	0	0	0	0	0.45	0.01	0.03	0	0	0	0	0.19	0.03	0	0	0.03	0.12	10.11	0	0.01	0	0.01	0	9.86	0	0	0.11	0	0	0	0	0	0	0	0	0	0	0	0	0	0.02	0.01	0	0.06	0.01
255_Ochetophila_trinervis	0	0	0	0	0	0	0	0.15	2.35	0.04	0.07	0	0	0	0	0.01	0	0	0	0.21	0.9	5.22	0	0	0	0	0	12.68	0	0	0	0	0	0	0	0	0	0	0	0	0	0	0	0	0	0	0	0	0.02
257_Ziziphus_jujuba	0	0	0	0	0	0	0	0.11	0.78	0.53	0.15	0	0	0	0	0	0	0	0	0.19	0.19	6.37	0	0.42	0	0	0	16.47	0.02	0	0.45	0	0.02	0	0	0	0	0	0	0	0	0	0	0	0.11	0	0	0.03	0.07
258_Prunus_avium	0.01	0	0	0	0	0	0	0.04	0.96	0.01	0.03	0	0	0.15	0	0.07	0	0	0	0.11	0.33	4.42	0	0	0	0	0	7.66	0.04	0	0.09	0	0.02	0	0	0	0	0	0	0	0	0	0	0	0.01	0.26	0	0	0.01
259_Prunus_dulcis	0	0	0	0	0	0	0	0.02	0.63	0.01	0	0	0	0	0	0.03	0	0	0	0.24	0.71	6.37	0	0.03	0	0	0	11.35	0	0	0.09	0.02	0	0	0	0	0.03	0	0	0	0.02	0	0	0	0.11	0.11	0	0	0
260_Prunus_mume	0	0	0	0	0	0	0	0.02	0.67	0.01	0	0	0	0	0.02	0.05	0	0	0	0.1	0.42	4.1	0	0.04	0	0.02	0	6.63	0.03	0	0.09	0	0	0	0	0	0	0	0.04	0	0	0	0	0	0.08	0.14	0	0.02	0.02
261_Prunus_persica	0	0	0	0.33	0	0	0	0.02	0.83	0.04	0	0	0	0	0	0	0	0	0	0.17	0.45	6.35	0	0.01	0	0.03	0	9.16	0.04	0	0.03	0	0	0	0	0	0	0	0	0	0.01	0	0	0	0.03	0.12	0	0.01	0
262_Prunus_yedoensis	0	0	0	0.01	0.01	0.01	0	0.06	1.13	0.06	0.01	0	0	0.01	0	0.1	0	0.01	0	0.12	0.39	5.61	0	0.01	0	0.05	0	9.35	0.01	0	0.1	0	0	0	0	0	0	0	0	0	0.07	0	0	0	0.14	0.14	0	0.01	0.04
263_Malus_baccata	0	0	0	0	0	0	0	0	0.7	0.05	0	0	0	0	0	2.19	0	0	0	0.4	0.25	8.77	0	0	0	0	0	20.27	0	0	0.49	0	0.06	0	0	0	0	0	0	0	0	0	0	0	0	0.52	0	0	0
264_Malus_domestica	0	0	0	0	0	0	0	0	0.33	0	0	0	0	0	0	1.04	0	0	0	0.17	0.16	3.49	0	0	0	0	0	7.4	0	0	0.18	0	0.02	0	0	0	0	0	0	0	0	0	0	0	0	0.23	0	0	0
265_Pyrus_betulifolia	0	0	0	0	0	0	0	0	0.87	0	0.04	0	0	0.02	0	0.26	0	0	0	0.66	0.33	8.38	0.04	0.04	0	0	0	17.55	0	0	0.36	0	0.08	0	0	0	0	0	0.01	0	0	0	0	0	0	0.6	0	0	0
266_Pyrus_x_bretschneideri	0.02	0	0	0	0	0	0	0	0.83	0.01	0	0	0	0	0	0.2	0	0	0	0.77	0.31	9.45	0	0	0	0	0	19.6	0.02	0	0.4	0	0.07	0	0	0	0	0	0.01	0	0	0	0	0	0	0.61	0	0	0
267_Pyrus_ussuriensis_x_Pyrus_communis	0	0	0	0	0	0	0	0.01	0.84	0.15	0	0	0.03	0	0	0.24	0	0.01	0	0.84	0.34	9.53	0	0	0	0	0	25.27	0	0	0.39	0	0.07	0	0	0	0.02	0	0	0	0	0	0	0	0	0.81	0	0	0
268_Dryas_drummondii	0	0	0	0.01	0	0	0	0	0.85	0.01	0	0	0	0	0	0.01	0.01	0	0	0.02	0.21	3.46	0	0.03	0	0	0	7.56	0.02	0	0.19	0	0	0	0	0	0	0	0	0	0	0	0	0	0.01	0.1	0	0.13	0.03
269_Purshia_tridentata	0	0	0	0	0	0	0	0	1.85	0.01	0	0	0	0	0	0.01	0	0	0.01	0	0.4	2.72	0	0.02	0	0.14	0	6.4	0	0	0.34	0	0	0	0	0	0	0	0	0	0	0	0	0	0	0.03	0	0.01	0.02
270_Geum_urbanum	0	0	0	0	0	0	0	0.03	2.01	0.03	0.03	0	0.01	0	0	0.04	0	0.09	0	0	0.85	7.28	0	0	0	0	0	27.46	0.04	0	0.04	0	0	0	0	0	0	0	0	0	0	0	0	0	0	0.01	0	0	0
273_Fragaria_nubicola	0.47	0	0	0	0	0	0	0.06	1.7	0	0	0	0	0	0	0	0	0	0	0.05	0.56	3.27	0	0.05	0	0	0	5.53	0.01	0	0.02	0	0.01	0	0	0	0	0	0	0	0	0	0	0.01	0	0.21	0	0	0
274_Fragaria_orientalis	0.71	0	0	0	0	0	0	0.08	1.69	0.02	0	0	0	0	0	0	0	0	0	0	0.54	3.29	0	0.01	0	0.03	0	5.35	0.02	0	0.2	0.02	0	0	0	0	0	0	0	0	0	0	0	0	0	0.22	0	0	0.08
275_Fragaria_vesca	0	0.01	0	0	0	0	0	0.01	1.46	0	0.04	0	0	0.02	0	0	0	0	0	0.06	0.45	3.7	0	0.03	0	0	0	5.68	0.02	0	0.11	0.01	0	0	0	0	0	0	0	0	0	0	0	0.01	0	0.19	0	0.23	0
276_Fragaria_x_ananassa	0.46	0	0	0	0	0	0	0.17	1.49	0.03	0	0	0	0	0	0	0	0	0	0.09	0.54	5.9	0	0	0	0	0	14.84	0	0	0	0	0	0	0	0	0	0	0	0	0	0	0	0	0	0.27	0	0.04	0
277_Rosa_chinensis	0.02	0	0	0	0	0	0	0	2.89	0.05	0	0	0	0	0.01	0	0	0	0	0.02	1.09	11.41	0	0	0	0.07	0.02	15.68	0.07	0	0.2	0	0	0	0	0	0	0	0	0	0	0	0	0	0	0.14	0	0	0.01
278_Rosa_lucieae	0	0.01	0	0	0	0	0	0.04	2.54	0.07	0.02	0	0	0	0.06	0	0	0	0	0.01	0.96	13.31	0	0	0	0.05	0	14.55	0.09	0	0.06	0	0	0	0	0	0	0	0	0	0	0	0	0	0	0.1	0	0	0.01
280_Rosa_x_damascena	0.01	0	0	0	0	0	0	0	3.38	0.03	0.04	0	0	0	0	0	0	0	0	0	1.07	10.79	0	0.04	0	0.02	0	14.24	0.02	0	0.2	0	0	0	0	0	0	0	0	0	0	0	0	0	0	0.17	0	0	0
281_Boehmeria_nivea	0	0	0	0	0	0	0	0	0.77	0.02	0	0	0	0	0	0	0	0	0	0.04	0.21	4.7	0	0.01	0	0	0	8.41	0	0	0.04	0	0	0	0	0	0	0	0	0	0	0	0	0	0	0.02	0	0	0
282_Begonia_fuchsioides	0	0	0	0	0	0	0	0.04	4.63	0	0	0	0	0	0	0	0	0	0	0.13	0.24	6.46	0	0	0	0	0	15.86	0	0	0.06	0	0	0	0	0	0	0	0	0	0	0	0	0	0	0	0	0	0
283_Benincasa_hispida	0	0	0	0	0.22	0	0	0	0.88	0.47	0	0	0	0	0	0.07	0	0	0	0.08	1.18	39.25	0	0	0	0	0	19.32	0	0	0.04	0	0	0	0	0	0	0	0	0	0	0	0	0	0.08	0.04	0	0	0.12
284_Citrullus_lanatus	0	0	0	0	0	0	0	0	1.47	0	0	0	0	0	0.04	0	0	0	0	0.09	0.33	9.1	0	0	0	0	0.02	8.07	0.01	0	0.15	0	0	0	0	0	0	0	0	0	0	0	0	0	0.01	0.2	0	0.14	0
285_Cucumis_melo	0.08	0	0	0	0	0	0	0	1	0.01	0	0	0	0	0	0	0	0	0	0.1	1.13	7.96	0	0	0	0	0	8.75	0	0	0	0	0	0	0	0	0	0	0	0	0	0	0	0	0	0.08	0	0	0.01
286_Cucumis_sativus	0	0	0	0	0	0	0	0	2.84	0.01	0.07	0	0	0.03	0	0	0	0	0	0.14	0.91	6.19	0	0.03	0	0	0	5.45	0.04	0	0.06	0	0	0	0	0	0	0	0	0	0	0	0	0	0.01	0.12	0	0	0.01
287_Lagenaria_siceraria	0	0	0	0	0	0	0	0.01	2	0	0	0	0	0	0	0.04	0	0	0	0.19	0.71	9.16	0	0	0	0	0	5.76	0	0	0.18	0	0	0	0	0	0	0	0	0	0	0	0	0	0	0.32	0	0	0
288_Cucurbita_argyrosperma	0	0	0	0	0	0	0	0	0.7	0.01	0	0	0	0	0	0.01	0	0.01	0	0.6	0.21	5.89	0	0	0	0.02	0	4.88	0.02	0	5.4	0	0	0.01	0	0	0	0	0	0	0.06	0	0	0	0.58	0.06	0.01	0	0
290_Cucurbita_moschata	0	0	0	0	0	0	0	0	0.8	0	0	0	0	0	0	0.02	0	0	0	0.58	0.75	9.4	0	0	0	0.02	0	7.97	0.02	0	5.01	0	0	0	0	0	0	0	0	0	0.32	0	0	0	1.65	0.02	0	0	0.11
292_Momordica_charantia	0	0.1	0	0	0	0	0	0	2.07	0	0	0	0	0	0	0	0	0	0	0	0.1	4.84	0	0	0	0	0	6.91	0.01	0	0	0	0	0	0	0	0	0	0.04	0	0	0	0	0	0.02	0	0.03	0	0
293_Datisca_glomerata	0	0	0	0	0	0	0	0.06	3.21	0.02	0	0	0	0	0	0.1	0	0.07	0.04	0	3.9	19.55	0	0	0	0.04	0	11.98	0	0	0.01	0	0	0	0	0	0	0	0	0	0	0	0	0	0.02	0.05	0	0.02	0.02
294_Alnus_glutinosa	0	0.01	0	0	0	0	0	0	3.88	0.1	0	0	0	0	0	0.01	0	0	0	0.17	0.25	7.08	0	0	0	0	0.02	6.41	0	0	0.1	0	0	0	0	0	0	0	0	0	0	0	0	0	0.01	0.09	0	0	0.09
295_Betula_nana	0	0	0	0	0.01	0	0	0	3.28	0.02	0	0	0	0	0	0.01	0	0	0	0.02	0.15	3.03	0	0.06	0	0.01	0	3.95	0.04	0	0.52	0	0	0.02	0	0	0	0.01	0	0.02	0	0	0	0	0	0	0	0	0
296_Betula_pendula	0.13	0	0	0	0.06	0	0	0.39	4.56	0.14	0.01	0	0	0	0	0.02	0.03	0	0	0.04	0.24	4.46	0	0.06	0	0	0	7.63	0.03	0	0.45	0	0	0.01	0	0	0	0	0	0	0	0	0	0	0	0.01	0	0	0.01
297_Casuarina_equisetifolia	0	0	0	0	0	0	0	0	2.29	0.04	0.05	0	0	0.01	0.02	0.02	0	0	0	0	0.2	10.03	0	0.01	0.01	0	0	5.96	0.1	0	0.07	0	0	0	0	0	0	0	0	0.01	0	0	0	0	0	0.01	0	0	0.13
298_Casuarina_glauca	0	0	0	0	0	0	0	0	2	0	0	0	0	0	0	0	0	0	0	0	0.16	7.08	0	0.01	0	0	0	2.67	0	0	0.01	0	0	0	0	0	0	0	0	0	0	0	0	0	0.01	0	0	0	0.01
299_Castanea_mollissima	0	0	0	0	0	0	0	0	2.91	0.06	0	0	0	0	0	0.16	0	0	0	0	0.79	7.52	0	0.03	0	0	0	13.05	0.07	0	0.24	0	0	0	0	0	0	0	0	0	0	0	0	0	0	0.08	0	0	0.04
300_Fagus_sylvatica	0	0.02	0	0	0	0	0	0.04	3.29	0.16	0.02	0	0	0	0	0.21	0	0	0	0.01	0.42	5.04	0	0	0	0.03	0	5.8	0	0	0.28	0	0	0	0	0	0	0	0	0	0	0	0	0	0.04	0.16	0.11	0	0.01
301_Quercus_lobata	0.01	0.01	0	0.13	0	0	0	0.04	3.35	0.2	0	0	0	0	0	0.16	0	0.02	0	0	0.49	6.53	0	0.13	0	0	0	9.38	0.07	0	0.24	0	0	0	0	0	0	0	0	0	0	0	0	0	0	0.03	0	2.14	0
302_Quercus_robur	0.01	0.15	0	0	0	0	0	0.02	3.46	0.02	0	0	0	0	0	0.18	0	0	0	0	0.47	9.89	0	0.02	0	0.05	0	8.74	0	0	0.52	0	0	0	0	0	0	0	0	0	0	0	0	0	0	0.04	0.01	0.83	0.01
303_Quercus_suber	0.15	0	0	0.01	0	0	0	0.67	3.21	0.01	0.03	0	0	0.02	0	0.16	0.03	0	0	0.02	0.36	9.16	0	0	0	0	0.01	9.52	0.02	0	0.37	0	0	0	0	0	0	0	0	0	0	0	0	0	0	0.11	0.07	0.45	0
304_Juglans_cathayensis	0	0	0	0	0	0	0	0	6.56	0.18	0	0	0	0	0.01	0.02	0	0	0	0.01	0.48	5.51	0	0	0.03	0	0	7.03	0	0	0	0	0	0	0	0	0	0	0	0	0	0	0	0	0	0.11	0	0.01	0.06
305_Juglans_hindsii	0	0.03	0	0.01	0	0	0	0	5.57	0.02	0.01	0	0	0	0	0	0	0	0	0	0.81	4.98	0	0.18	0	0	0	6.62	0	0	0.13	0	0	0	0	0	0	0	0	0	0	0	0	0	0.02	0.1	0	0.01	0
306_Juglans_mandshurica	0	0	0	0.07	0	0	0	0	6.56	0.17	0	0	0	0	0	0	0	0	0	0	0.47	5.23	0	0.03	0.04	0.06	0	7.83	0	0	0.12	0	0	0	0	0	0	0	0	0	0	0	0	0	0	0.1	0	0	0.06
307_Juglans_microcarpa	0	0	0	0	0	0	0	0	4.96	0.29	0	0	0	0	0	0	0	0	0	0.04	0.74	4.59	0	0	0.02	0	0	5.62	0.05	0	0.11	0	0	0	0	0	0	0	0	0	0	0	0	0	0	0.11	0	0	0.03
308_Juglans_microcarpa_x_Juglans_regia	0	0	0	0	0	0	0	0.01	7.66	0.6	0	0	0	0	0	0	0	0	0	0	0.45	5.39	0	0.02	0	0.01	0	7.76	0.02	0	0.08	0	0	0	0	0	0.02	0	0	0	0	0	0	0	0.01	0.13	0	0.03	0.09
309_Juglans_nigra	0	0.06	0	0	0	0	0	0	5.79	0.34	0.02	0	0	0	0	0	0	0	0	0.04	0.56	5	0	0.13	0	0	0	6.56	0	0	0.11	0	0	0	0	0	0	0	0	0	0	0	0	0	0	0.18	0	0	0.04
310_Juglans_regia	0	0	0	0.02	0.01	0	0	0	6.12	0.01	0	0	0	0	0	0	0	0	0	0	0.4	4.91	0	0	0.02	0.06	0.01	6.33	0.01	0	0.09	0	0	0	0	0	0	0	0	0	0	0	0	0	0	0.11	0	0	0.05
311_Juglans_sigillata	0	0	0	0	0	0	0	0	6.13	0.09	0	0	0	0.01	0.01	0	0	0	0	0	0.35	4.66	0	0.01	0	0.04	0	6.22	0	0	0.1	0	0	0	0	0	0	0	0	0	0	0	0	0	0	0.1	0	0	0
312_Pterocarya_stenoptera	0	0	0	0.01	0	0	0	0	6.23	0.01	0	0	0	0	0	0.01	0	0	0	0	0.37	5.12	0	0.2	0.02	0	0	5.36	0	0	0.24	0	0	0	0	0	0	0	0	0	0	0	0	0	0	0.15	0	0	0.05
313_Morella_rubra	0.02	0	0	0.02	0	0	0	0.01	1.95	0.01	0.05	0	0	0	0	0.01	0	0	0	0	0.47	7.16	0	0.07	0	0.01	0	3.61	0.07	0	0.05	0	0	0	0	0	0	0	0	0	0	0	0	0	0.04	0.09	0	0.04	0.03
314_Punica_granatum	0.02	0	0	0	0	0	0	0.02	0.95	0.07	0.02	0	0	0	0	0.01	0	0	0	0	0.41	4.72	0	0.04	0	0	0.01	9.74	0.02	0	0.01	0	0	0.01	0	0	0	0	0	0.06	0.04	0.02	0	0	0.02	0.1	0	0.03	0
316_Eucalyptus_grandis	0	0	0	0.02	0.01	0	0	0	2.15	0.09	0	0	0	0	0	0.04	0	0.01	0	0.01	0.55	9.57	0	0.01	0	0.02	0	10.24	0.03	0	0.16	0	0	0	0	0	0	0	0	0	0	0	0	0	0	0.12	0	0.01	0
317_Eucalyptus_melliodora	0	0	0	0	0	0	0	0	2.35	0.01	0	0	0	0	0.03	0.03	0	0	0	0.03	0.57	13.19	0	0.04	0	0.04	0	10.61	0.03	0	0.21	0	0	0.01	0	0	0	0	0	0	0	0	0	0	0	0.1	0	0.04	0.02
318_Eucalyptus_pauciflora	0	0	0	0	0	0	0	0.02	1.9	0.1	0	0	0	0.04	0	0.01	0	0	0	0.05	0.59	11.91	0	0.03	0	0	0	9.45	0.12	0	0.22	0	0	0	0	0	0	0	0	0	0	0	0	0.01	0.01	0.2	0	0.02	0.02
319_Gossypium_darwinii	0	0	0	0	0	0	0	0	1.14	0.06	0	0	0	0	0	0	0	0	0	0	0.21	5.92	0	0	0	0	0	56.71	0.17	0	0	0	0	0	0	0	0	0	0	0	0	0	0	0	0	0	0	0	0
320_Gossypium_mustelinum	0	0	0	0	0	0	0	0	1.07	0.03	0	0	0	0.01	0	0	0	0	0	0	0.2	5.22	0	0	0	0	0	60.13	0	0	0.04	0	0	0	0	0	0	0	0	0	0	0	0	0	0	0	0	0	0
321_Gossypium_tomentosum	0	0	0	0	0	0	0	0	1.26	0.13	0	0	0	0	0	0	0	0	0	0	0.27	5.78	0	0	0	0	0	58.23	0.02	0	0.03	0	0.01	0	0	0	0	0	0	0	0	0	0	0	0	0.01	0	0	0
322_Gossypium_turneri	0	0	0	0	0	0	0	0	1.57	0.14	0	0	0	0	0	0.04	0	0	0	0	0.42	8.34	0	0.03	0	0	0	43.31	0.01	0	0	0	0	0	0	0	0	0	0	0	0	0	0	0	0	0	0	0	0
323_Metrosideros_polymorpha	0.01	0	0	0.03	0	0	0	0.02	1.03	0.05	0	0	0	0.02	0	0.03	0	0	0	0.19	0.41	6.22	0	0.04	0	0.05	0	4.35	0.01	0	0.07	0.02	0	0.02	0	0	0	0	0	0	0	0.01	0	0	0	0.1	0.02	0	0.02
324_Rhodamnia_argentea	0	0	0	0	0	0	0	0	0.53	0	0	0	0	0	0.06	0.07	0.1	0	0	0.1	0.31	6.04	0	0.01	0	0	0.01	9.97	0	0	0.05	0	0	0	0	0	0	0	0	0	0	0	0	0	0.01	0.06	0.05	0	0
326_Psidium_guajava	0	0	0	0	0	0	0	0	0.93	1.26	0	0	0	0	0.02	0.41	0	0	0	0.57	0.22	10.83	0	0	0	0.01	0	11.1	0.13	0	0.11	0	0	0	0	0	0	0	0	0	0	0.01	0	0	0	0.1	0	0	0.06
327_Syzygium_oleosum	0.02	0	0	0	0	0	0	0.01	0.98	0.13	0.01	0	0	0	0	0.02	0	0	0	0.09	0.35	5.83	0	0.13	0	0	0	13.49	0.03	0	0.11	0	0	0	0	0	0	0	0	0	0	0	0	0	0.01	0.1	0	0	0
329_Azadirachta_indica	0	0	0	0.01	0	0	0	0.05	0.6	0.03	0.02	0	0	0.01	0	0	0	0	0	0	0.51	4.8	0	0	0	0	0	6.78	0.02	0	0.06	0	0	0	0	0	0	0	0	0	0	0	0	0	0.02	0	0	0	0
330_Atalantia_buxifolia	0	0	0	0	0	0	0	0.04	1.21	0.16	0.05	0	0	0	0.07	0.14	0	0	0	0	1.93	8.55	0	0.04	0	0	0	6.71	0.01	0	0.11	0	0	0	0	0	0	0	0	0	0	0	0	0	0.03	0.02	0	0.05	0.1
331_Citrus_cavaleriei	0	0	0	0	0	0	0	0.01	1.75	0.02	0	0	0	0	0.04	0	0	0	0	0.05	2.11	8.64	0	0	0	0.13	0	8.16	0	0	0.18	0	0	0	0	0	0	0	0	0	0	0	0	0	0	0.08	0	0	0.09
332_Citrus_clementina	0	0	0	0.21	0	0	0	0.03	1.46	0.06	0.01	0	0	0.01	0.03	0.03	0	0	0	0.01	2.71	7.97	0	0	0	0	0	12.31	0.07	0	0.17	0	0	0	0	0	0	0	0	0	0	0	0	0	0	0.02	0.02	0.05	0.11
333_Citrus_hindsii	0	0	0	0.04	0	0	0	0.06	1.5	0.06	0.06	0	0	0.01	0.02	0	0	0	0	0	3.02	10.15	0.02	0	0	0.01	0.02	9.24	0	0	0.08	0	0	0	0	0	0	0	0	0	0	0	0	0	0.03	0.06	0.01	0.01	0.16
334_Citrus_maxima	0	0	0	0.23	0	0	0	0.05	1.32	0.05	0.09	0	0	0.02	0	0	0	0	0	0	4.26	8.88	0	0.18	0	0	0	13.36	0.03	0	0.06	0	0	0	0	0	0	0	0	0	0	0	0	0	0.17	0.02	0	0.03	0.06
335_Citrus_medica	0.01	0	0	0	0	0	0	0.01	1.29	0.13	0	0	0	0	0	0	0	0	0	0.01	3.73	9.46	0	0.01	0	0	0	10.16	0	0	0.17	0	0	0	0	0	0	0	0	0	0	0	0	0	0	0.01	0.01	0.01	0.07
336_Citrus_reticulata	0	0.09	0	0	0	0	0	0	1.4	0.08	0	0	0	0	0	0	0	0	0	0	1.74	5.84	0	0.02	0	0	0	7.74	0	0	0.01	0	0	0	0	0	0	0	0	0	0	0	0	0	0	0	0	0	0
337_Citrus_sinensis	0.02	0	0	0.15	0	0	0	0.03	1.47	0	0.05	0	0	0	0.01	0	0	0	0	0	2.11	8.77	0	0	0.03	0	0	8.88	0.04	0	0.17	0	0	0	0	0	0	0	0	0	0	0	0	0	0	0.03	0	0.01	0.04
338_Citrus_unshiu	0	0	0	0.02	0	0	0	0.06	1.22	0.12	0	0	0	0	0	0	0	0	0	0	2.39	8.68	0	0	0	0	0	8.43	0	0	0.08	0	0	0.01	0	0	0	0	0	0	0	0	0	0	0	0.03	0	0	0.09
339_Citrus_x_paradisi_x_Citrus_trifoliata	0.03	0	0	0	0	0	0	0.04	2.11	0.03	0.01	0	0	0.03	0	0	0	0	0	0.01	1.22	7.28	0	0.02	0	0	0	7.18	0.01	0	0.14	0	0	0	0	0	0	0	0	0	0	0	0	0	0.01	0.02	0	0	0.01
340_Acer_yangbiense	0.02	0	0	0	0	0	0	0.07	2.48	0.02	0	0	0	0	0.09	0.07	0	0	0	0	0.87	28.12	0	0	0	0	0	11.43	0.02	0	0.03	0	0	0	0	0	0	0	0	0	0	0	0	0	0.1	0.01	0.01	0	0.05
341_Xanthoceras_sorbifolium	0	0	0	0	0	0	0	0.07	4.48	0.02	0.02	0	0	0	0	0	0	0	0	0	0.6	12.3	0	0	0	0	0	16.91	0.01	0	0.03	0	0	0	0	0	0	0	0	0	0	0	0	0	0.03	0.02	0	0	0.16
342_Herrania_umbratica	0	0	0	0	0	0	0	0	0.85	0.01	0.03	0	0	0	0	0.01	0	0	0	0	0.24	9.1	0	0	0	0	0	9.19	0	0	0.08	0	0	0	0	0	0	0	0	0	0	0	0	0	0	0	0	0	0
344_Corchorus_capsularis	0	0	0	0.01	0	0	0	0.02	2.75	0	0	0	0	0	0.03	0.01	0	0	0	0.01	0.21	4.27	0	0	0	0.02	0.02	18.12	0.01	0	0.15	0	0	0	0	0	0	0	0	0	0	0	0	0	0.01	0	0	0.04	0
345_Corchorus_olitorius	0	0	0	0	0	0	0	0	2.08	0.08	0	0	0	0	0	0	0	0.03	0	0	0.08	3.16	0	0.03	0	0	0	20.09	0	0	0.56	0	0	0	0	0	0	0	0	0	0	0	0	0.02	0	0	0	0	0.02
346_Durio_zibethinus	0	0	0	0	0	0	0	0.15	1.89	0	0	0	0	0.02	0	0.13	0	0	0	0	0.46	4.41	0	0	0	0	0	24.32	0	0	0.03	0	0	0	0	0	0	0	0	0	0	0	0	0	0	0	0	0	0.1
347_Gossypioides_kirkii	0.08	0	0	0	0	0	0	0	2.58	0.01	0	0	0	0.01	0	0	0	0	0	0	0.24	5.78	0	0	0	0.02	0	32.86	0	0	0.04	0	0	0	0	0	0	0	0	0	0	0	0	0	0.01	0	0	0	0.02
348_Gossypium_arboreum	0	0	0	0	0	0	0	0	0.75	0.03	0	0	0	0	0	0	0	0	0	0	0.09	3.13	0	0.01	0	0	0	58.36	0	0	0	0	0	0	0	0	0	0	0	0	0	0	0	0	0	0.01	0	0	0
349_Gossypium_barbadense	0	0	0	0.04	0	0	0	0	1	0	0	0	0	0	0	0	0	0	0	0	0.24	4.98	0	0	0	0	0	43	0	0	0	0	0	0	0	0	0	0	0	0	0	0	0	0	0	0	0	0	0.04
350_Gossypium_hirsutum	0	0	0	0.08	0	0	0	0	0.93	0.04	0	0	0	0	0	0	0	0	0	0	0.18	5.4	0	0	0	0	0	53.79	0	0	0	0	0	0	0	0	0	0	0	0	0	0	0	0	0.03	0	0	0.03	0.03
351_Gossypium_raimondii	0	0	0	0	0	0	0	0	1.59	0	0	0	0	0	0	0	0	0	0	0	0.26	7.24	0	0.03	0	0	0	38.26	0	0	0	0	0	0	0	0	0	0	0	0	0	0	0	0	0.01	0.1	0	0.01	0.03
352_Gossypium_thurberi	0	0	0	0	0	0	0	0	1.62	0	0	0	0	0	0	0	0	0	0	0	0.17	6.95	0	0.04	0	0	0	32.15	0.14	0	0.04	0	0	0	0	0	0	0	0	0	0	0	0	0	0.03	0.04	0	0	0
353_Hibiscus_syriacus	0	0.04	0	0	0	0	0	0	1.9	0.13	0	0	0	0	0	0.28	0	0	0	0.01	0	10.75	0	0	0	0	0	27.28	0	0	0	0	0	0	0	0	0	0	0	0	0	0	0	0	0	0.12	0	0.02	0.03
354_Kokia_drynarioides	0	0	0	0	0	0	0	0	2.53	0	0.02	0	0	0	0.01	0	0	0	0	0	0.21	5.57	0	0.02	0	0	0	32.19	0	0	0	0	0	0	0	0	0	0	0	0	0	0	0	0	0.01	0.03	0	0.01	0
355_Aquilaria_agallochum	0	0	0	0	0	0	0	0.12	1.71	0	0	0	0	0	0	0.1	0	0	0	0	0.67	6.32	0	0	0	0	0	24.62	0.07	0	0	0	0	0.07	0	0	0	0	0	0	0	0	0	0	0.01	0	0.01	0	0.18
356_Aquilaria_sinensis	0.04	0	0	0	0	0.01	0	0	1.4	0	0.02	0	0	0	0	0.12	0	0	0	0	0.49	8.57	0	0	0	0	0	26.65	0.03	0	0.03	0	0	0.04	0	0	0	0	0	0	0	0	0	0	0.01	0.01	0.01	0.01	0
357_Aethionema_arabicum	0	0	0	0.01	0	0	0	0	1.74	0	0.09	0	0	0	0	0	0	0	0	0.02	0.03	3.09	0	0.01	0	0	0.02	8.49	0.03	0	0	0	0	0	0	0	0	0	0	0	0	0	0	0	0	0.05	0	0.06	0.04
358_Arabis_alpina	0	0	0	0	0	0	0	0	3.62	0	0	0	0	0.04	0.01	0	0	0	0.02	0.1	0.08	6.08	0	0.03	0	0	0	19.1	0.22	0	0.03	0.05	0	0.11	0	0	0	0	0	0	0	0	0	0	0.01	0.21	0	0.02	0.03
360_Arabis_nordmanniana	0	0	0	0.01	0	0	0	0.04	2.32	0.01	0	0	0	0	0	0	0	0	0.01	0.04	0.07	2.37	0	0.03	0	0	0	7.42	0.06	0	0.07	0.03	0	0.13	0	0	0	0	0	0	0	0	0	0	0.01	0.24	0	0.01	0.05
361_Aurinia_saxatilis	0.06	0	0	0	0	0	0	0	5.93	0.01	0	0	0	0.01	0	0	0	0	0.03	0.09	0.17	4.73	0	0	0	0	0	19.16	0.22	0	0.05	0.04	0	0	0	0	0	0	0	0	0	0	0	0	0.02	0.15	0	0.01	0.01
362_Odontarrhena_argentea	0	0	0	0	0	0	0	0.03	2.65	0.02	0	0	0	0	0	0.03	0	0	0	0.12	0.09	2.35	0	0.01	0	0.01	0	3.28	0.02	0	0.12	0.03	0	0	0	0	0	0	0	0	0	0	0	0	0.01	0.16	0.02	0.04	0.05
363_Anastatica_hierochuntica	0	0	0	0.18	0	0	0	0.01	5.95	0	0.02	0	0	0.02	0.01	0	0	0	0.04	0.21	0.14	6.8	0	0.01	0	0.01	0	29.91	0	0	0.08	0.07	0	0.04	0	0	0	0	0	0	0	0	0	0	0	0.31	0	0.06	0
364_Biscutella_auriculata	0	0	0	0.07	0	0	0	0	3.54	0	0.11	0	0	0	0	0	0	0	0.08	0.04	0.05	5.03	0	0	0	0	0	14.35	0.03	0	0.15	0.1	0	0	0	0	0	0	0	0	0	0	0	0	0	0.08	0.01	0	0
365_Biscutella_laevigata	0	0	0	0	0	0	0	0	3.66	0	0	0	0	0	0	0	0	0	0.17	0	0.08	5.37	0	0	0	0	0	12.22	0	0	0.08	0.02	0	0	0	0	0	0	0	0	0	0	0	0	0	0.22	0.04	0	0
366_Boechera_puberula	0	0	0	0.02	0	0	0	0.04	1.89	0.03	0.02	0	0	0	0	0	0	0	0.02	0.05	0.32	4.72	0	0	0	0.01	0	5.92	0.01	0	0.08	0.01	0	0	0	0	0	0	0	0	0.02	0	0	0	0.01	0.09	0	0	0.04
367_Boechera_stricta	0	0	0	0.01	0	0	0	0.01	1.83	0.01	0	0	0	0	0	0.01	0	0	0.02	0.04	0.3	4.31	0	0	0	0	0	6.1	0.01	0	0.03	0	0	0	0	0	0	0	0	0	0	0	0	0	0.01	0.11	0	0.01	0.01
368_Schrenkiella_parvula	0	0	0	0	0	0	0	0.14	1.69	0.05	0	0	0	0.07	0	0	0	0	0.03	0.06	0	2.28	0	0.03	0	0	0	4.57	0.09	0	0.05	0.02	0	0	0	0	0	0	0	0	0	0	0	0	0.11	0.07	0.02	0.07	0.02
369_Brassica_cretica	0	0	0	0	0	0	0	0	3.81	0	0	0	0	0	0	0	0	0	0.05	0.1	0.1	5.87	0.01	0.05	0	0.03	0	11.99	0.07	0	0.01	0.01	0	0.03	0	0	0	0	0	0	0	0	0	0	0.03	0.31	0.01	0	0
370_Brassica_juncea	0	0.06	0	0	0	0	0	0.01	2.25	0	0.02	0	0	0	0	0	0	0	0.02	0.12	0.05	2.55	0	0	0	0	0	8.41	0.02	0	0.01	0	0	0	0	0	0	0	0	0	0	0	0	0	0.01	0.25	0	0.01	0.01
371_Brassica_napus	0	0	0	0.14	0	0	0	0	3.55	0.01	0.02	0	0	0	0	0.01	0	0	0.04	0.09	0.05	5.83	0	0.02	0	0.02	0	11.02	0	0	0.05	0.02	0	0	0	0	0	0	0	0	0	0	0	0	0.01	0.41	0	0	0.14
372_Brassica_nigra	0	0	0	0	0	0	0	0.03	2.48	0	0	0	0	0	0	0	0	0	0.02	0.12	0.05	4.06	0	0.01	0	0.01	0.02	10.06	0.01	0	0.02	0.01	0	0	0	0	0	0	0	0	0	0	0	0	0	0.17	0	0	0.02
373_Brassica_oleracea	0	0	0	0	0	0	0	0	3.82	0.01	0	0	0	0	0	0.05	0.02	0	0.07	0.13	0.05	5.11	0	0.02	0	0.01	0	9.31	0	0	0.05	0.01	0	0	0	0	0	0	0	0	0	0	0	0	0.01	0.26	0	0	0.01
374_Brassica_rapa	0.02	0	0	0.01	0	0	0	0.01	3.18	0.01	0	0	0	0.04	0	0	0	0	0.02	0.1	0	2.4	0	0	0	0	0	4.16	0	0	0.02	0.01	0	0.02	0	0	0	0	0	0	0	0	0	0	0.02	0.3	0	0	0
375_Erucastrum_elatum	0	0	0	0	0	0	0	0	3.51	0	0	0	0	0	0	0	0	0	0.02	0.07	0	3.24	0	0	0	0.12	0	3.86	0.01	0	0.09	0.06	0	0.19	0	0	0	0	0	0	0	0	0	0	0.01	0.55	0	0	0
376_Raphanus_raphanistrum	0.01	0	0	0.02	0	0	0	0	3.29	0.02	0.04	0	0	0	0	0	0	0	0.02	0.12	0.01	2.88	0	0	0	0	0	4.33	0.01	0	0.09	0.03	0	0	0	0	0	0	0	0	0	0	0	0	0.02	0.46	0	0	0
377_Raphanus_sativus	0	0	0	0	0	0	0	0.01	3.06	0.02	0	0	0	0	0.01	0	0	0	0.02	0.1	0.03	2.97	0	0	0	0	0	4.64	0.07	0	0.04	0.04	0	0	0	0	0	0	0	0	0	0	0	0	0.07	0.28	0	0	0.01
378_Arabidopsis_halleri	0	0	0	0	0	0	0	0	2.57	0	0.01	0	0	0.01	0	0.01	0	0	0.05	0.14	0.04	2.6	0	0	0	0	0	4.8	0.01	0	0.01	0.08	0	0.09	0	0	0	0	0	0	0	0	0	0	0.03	0.28	0	0	0
379_Arabidopsis_lyrata	0	0	0	0	0	0	0	0	2.28	0	0	0	0	0	0	0	0	0	0.02	0.1	0.1	3.55	0	0	0	0	0	6.45	0.01	0	0.01	0.07	0	0.06	0	0	0	0	0	0	0	0	0	0	0	0.24	0	0	0
380_Arabidopsis_thaliana	0	0	0	0	0	0	0	0	0.95	0	0.07	0	0	0	0	0	0	0	0	0.2	0	1.03	0	0.02	0	0	0	4.42	0	0	0	0.02	0	0.02	0	0	0	0	0	0	0	0	0	0	0.05	0.07	0	0	0
381_Camelina_sativa	0	0.01	0	0	0	0	0	0.01	3	0	0	0	0	0	0	0	0	0	0	0.35	0.02	3.77	0	0.02	0	0	0.01	10.46	0.02	0	0.02	0.03	0	0.04	0	0	0	0	0	0	0	0	0	0	0.03	0.07	0	0	0.01
382_Capsella_bursa-pastoris	0.02	0	0	0.01	0.02	0	0	0.02	1.43	0.04	0	0	0	0	0	0	0	0	0.01	0.17	0.02	1.62	0	0	0	0	0.02	3.16	0	0	0.01	0.03	0	0.02	0	0	0	0	0	0	0	0	0	0	0.03	0.1	0	0.01	0.01
383_Capsella_rubella	0.01	0	0	0.01	0	0	0	0	1.39	0.05	0	0	0	0	0	0	0	0	0.01	0.19	0.05	1.83	0	0	0	0	0	3.65	0	0	0.02	0.02	0	0.04	0	0	0	0	0	0	0	0	0	0	0.02	0.13	0	0	0
384_Barbarea_vulgaris	0	0	0	0	0	0	0	0.02	1.51	0.03	0	0	0	0	0	0	0	0	0.09	0.11	0.18	2.07	0	0.01	0	0	0	6.03	0	0	0.07	0.01	0	0.01	0	0	0	0	0	0	0	0	0	0	0.06	0.1	0.05	0.01	0.02
385_Leavenworthia_alabamica	0.09	0	0	0	0	0	0	0	1.63	0	0	0	0	0.01	0	0	0	0.02	0.01	0.26	0.02	2.22	0	0	0	0	0	7.45	0	0	0	0	0	0.01	0	0	0	0	0	0	0	0	0	0	0.08	0.27	0	0	0.02
386_Nasturtium_officinale	0	0	0	0	0	0	0	0.02	1.12	0	0	0	0	0	0	0	0	0	0.09	0.15	0.01	3.48	0	0	0	0	0	7.91	0	0	0.1	0	0	0	0	0	0	0	0	0	0	0	0	0	0	0.05	0	0	0
387_Noccaea_caerulescens	0.13	0	0	0	0	0	0	0	0.89	0	0	0	0	0	0	0	0	0	0.01	0.18	0.11	1.8	0	0	0	0	0	7.97	0.04	0	0	0	0	0	0	0	0	0	0	0	0	0	0	0	0	0.1	0.01	0	0
388_Noccaea_goesingensis	0	0	0	0.02	0	0	0	0	2.27	0.01	0.01	0	0	0	0.01	0	0	0	0.02	0.07	0	1.8	0	0.05	0	0	0	3.61	0.05	0	0.04	0.08	0	0	0	0	0	0	0	0	0	0	0	0	0.01	0.2	0.01	0.01	0.01
389_Raparia_bulbosa	0	0	0	0	0	0	0	0.03	1.55	0	0	0	0	0.01	0	0	0	0	0.03	0.1	0.06	1.94	0	0	0	0	0	7.82	0.01	0	0.09	0.08	0	0	0	0	0	0	0	0	0	0	0	0	0	0.18	0.01	0	0
390_Conringia_planisiliqua	0	0	0	0	0	0	0	0	1.42	0	0	0	0	0	0	0	0	0	0.01	0.32	0.01	4.67	0	0.01	0	0	0	11.7	0	0	0.01	0	0	0	0	0	0	0	0	0	0	0	0	0	0.01	0.22	0.01	0.04	0.01
391_Cochlearia_officinalis	0	0	0	0.01	0	0	0	0	1.36	0.02	0.03	0	0	0	0	0	0	0	0	0.17	0	2.82	0	0	0	0	0	3.4	0	0	0	0.02	0	0	0	0	0	0	0	0	0	0	0	0	0.02	0.19	0	0	0.01
392_Crucihimalaya_himalaica	0	0	0	0	0.13	0	0	0	2.53	0.34	0	0	0	0	0	0	0.01	0	0	0.1	0.4	5.93	0	0	0	0	0	16.43	0	0	0.05	0	0	0.01	0	0	0	0	0	0	0	0	0	0	0	0.07	0.01	0	0.14
393_Erysimum_cheiri	0	0	0	0.06	0	0	0	0	1.75	0.03	0	0	0	0	0.02	0	0	0	0.09	0.09	0.06	2.06	0	0	0	0	0	2.55	0	0	0.09	0.06	0	0.13	0	0	0	0	0	0	0	0	0	0	0.01	0.27	0.02	0	0
394_Erysimum_pusillum	0	0	0	0.01	0	0	0	0	1.58	0.03	0	0	0	0.01	0	0	0	0	0.06	0.03	0	1.56	0	0.01	0	0	0	2.73	0	0	0.02	0.01	0	0	0	0	0	0	0	0	0	0	0	0	0.02	0.12	0.06	0.04	0
395_Euclidium_syriacum	0	0	0	0.02	0	0	0	0.01	2.47	0.04	0	0	0	0	0	0	0	0	0.03	0.07	0.04	5.27	0	0	0	0.07	0	14.39	0.08	0	0.14	0	0	0	0	0	0	0	0	0	0	0	0	0	0.01	0.12	0.05	0.01	0
396_Eutrema_heterophyllum	0	0.03	0	0	0	0	0	0	2.51	0.01	0	0	0	0	0	0	0	0	0.05	0.1	0.26	4.48	0	0	0	0	0	20.61	0	0	0.07	0.05	0	0	0	0	0	0	0	0	0	0	0	0	0	0.14	0.01	0	0
397_Eutrema_salsugineum	0	0	0	0	0	0	0	0.06	1.99	0	0	0.02	0	0	0.01	0	0	0	0.03	0.07	0.16	4.55	0	0	0	0	0.02	25.84	0	0	0.02	0	0	0	0	0	0	0	0	0	0	0	0	0	0.02	0.09	0.01	0.06	0
398_Eutrema_yunnanense	0	0	0	0	0	0	0	0	2.58	0.02	0.02	0	0	0	0	0	0	0	0.08	0.11	0.3	4.13	0	0	0	0	0	28.14	0.06	0	0.07	0.03	0	0	0	0	0	0	0	0	0	0	0	0	0.02	0.21	0.03	0.01	0
400_Iberis_amara	0.02	0	0	0	0	0	0	0	6.18	0	0.02	0	0	0	0	0	0	0	0.02	0.07	0.06	6.63	0	0	0	0	0	6.05	0.05	0	0.24	0	0	0.03	0	0	0	0	0	0	0	0	0	0	0.01	0.24	0	0	0.01
401_Iberis_pinnata	0	0	0	0	0	0	0	0	6.35	0	0	0	0	0	0	0	0	0	0	0.03	0.12	9.78	0	0	0	0	0	23.49	0.02	0	0.08	0.04	0	0	0	0	0	0	0	0	0	0	0	0	0	0.31	0	0	0
402_Isatis_lusitanica	0	0	0	0	0	0	0	0	2.36	0	0	0	0	0	0	0	0	0	0.01	0.26	0.19	3.63	0	0	0	0	0	5.59	0	0	0.06	0.04	0	0	0	0	0	0	0	0	0	0	0	0	0.05	0.07	0.01	0.02	0
403_Isatis_tinctoria	0	0	0	0	0	0	0	0	3.94	0.02	0	0	0	0	0	0.02	0	0	0.01	0.19	0.14	4.83	0	0	0	0	0	4.73	0.05	0	0.05	0.05	0	0	0	0	0	0	0	0	0	0	0	0	0.01	0.21	0.03	0	0
404_Kernera_saxatilis	0	0	0	0	0	0	0	0.03	1.8	0	0	0	0	0	0	0	0	0	0.03	0.09	0.15	2.37	0	0.01	0	0	0	2.78	0	0	0.09	0.07	0	0	0	0	0	0	0	0	0	0	0	0	0.01	0.1	0	0.03	0
405_Lepidium_africanum	0	0	0	0	0	0	0	0	5.2	0	0	0	0	0	0	0	0	0	0.03	0.05	0.07	6.08	0	0	0	0	0	14.49	0	0	0.05	0	0	0	0	0	0	0	0	0	0	0	0	0	0	0.05	0	0	0
406_Lepidium_aucheri	0	0	0	0	0	0	0	0.06	5.63	0	0	0	0	0	0	0	0	0	0.01	0.11	0	8.55	0	0	0	0	0	20.19	0.07	0	0.13	0	0	0	0	0	0	0	0	0	0	0	0	0	0	0.04	0	0	0
410_Sisymbrium_altissimum	0	0	0	0	0	0	0	0	2.25	0	0	0	0	0	0	0	0	0	0	0.22	0.04	4.5	0	0	0	0	0	7.85	0.04	0	0.05	0.01	0	0	0	0	0	0	0	0	0	0	0	0	0	0.09	0.01	0	0
411_Sisymbrium_irio	0	0	0	0.01	0	0	0	0	2.04	0	0	0	0	0	0	0	0	0	0.01	0.17	0.04	3.84	0	0.03	0	0	0	7.57	0	0	0.02	0.01	0	0	0	0	0	0	0	0	0.01	0	0	0	0.02	0.04	0	0	0
412_Macropodium_nivale	0	0	0	0.01	0	0	0	0	2.11	0	0	0	0	0	0	0.02	0	0.01	0.03	0.02	0.13	3.46	0	0	0	0	0	11.12	0	0	0.02	0.12	0	0.11	0	0	0	0	0	0	0	0	0	0	0.02	0.06	0	0	0
413_Pseudoturritis_turrita	0	0	0	0.06	0	0	0	0	3.28	0.03	0	0	0	0	0	0	0	0	0.01	0.1	0.49	5.57	0	0	0	0	0	22.15	0	0	0.04	0.11	0	0.02	0	0	0	0	0	0	0	0	0	0	0.04	0.2	0	0.09	0
414_Turritis_glabra	0	0	0	0.02	0	0	0	0.04	2.31	0	0	0	0	0	0	0	0	0	0.02	0.15	0.3	3.56	0	0.01	0	0	0	8.34	0	0	0	0	0	0.02	0	0	0	0	0	0	0	0	0	0	0.01	0.06	0.01	0	0
415_Thlaspi_arvense	0.01	0	0	0.01	0	0	0	0	1.35	0	0	0	0	0	0	0	0	0	0.01	0.08	0.07	2.34	0	0.03	0	0	0	38.73	0	0	0.07	0.01	0	0	0	0	0	0	0	0	0	0	0	0	0.01	0.02	0	0.02	0
416_Carica_papaya	0	0	0	0	0	0	0	0	2.03	0.19	0.04	0	0	0.02	0	0	0	0	0	1.57	0	4.02	0	0	0	0	0	22.71	0	0	0.03	0	0	0	0	0	0	0	0	0	0	0	0	0	0	0	0	0	0.01
417_Tarenaya_hassleriana	0	0	0	0	0	0	0	0	0.48	0.12	0	0	0	0	0	0.11	0.01	0	0	0.2	0.1	14.69	0	0.02	0.02	0	0	9.45	0.08	0	0	0	0	0	0	0	0	0	0	0	0	0	0	0	0	0.1	0	0	0
418_Santalum_album	0.02	0	0	0	0.04	0	0	0.02	1.15	0.1	0	0	0	0.04	0	0.25	0	0	0	0	0.35	4.7	0	0.01	0	0	0	1.52	0	0	0.26	0	0	0	0	0	0	0	0	0	0	0	0	0	0.07	0.07	0	0	0
419_Amaranthus_hypochondriacus	0	0	0	0	0.06	0	0	0	0.93	0	0	0	0	0	0	0.57	0	0	0	0.04	0	1.31	0	0.01	0	0	0	0.66	0.01	0	0.05	0	0	0	0	0	0	0	0	0	0	0	0	0	0.07	0.02	0	0	0
421_Carnegiea_gigantea	0	0	0	0	0	0	0	0	2.53	0.01	0	0	0	0	0	1.06	0	0	0	0.41	3.8	5.9	0	0	0	0.08	0	28.43	0	0	0.09	0	0	0.03	0	0	0	0	0	0	0.03	0	0	0	0.03	0.15	0	0.04	0.03
422_Lophocereus_schottii	0.32	0.01	0	0	0	0	0	0	2.6	0.03	0	0	0	0	0	1.33	0	0	0	0.17	3.61	6.17	0	0.04	0	0.04	0	22.96	0	0	0.03	0	0	0	0	0	0	0	0	0	0.01	0	0	0	0.04	0.15	0	0	0
423_Pachycereus_pringlei	0	0	0	0	0	0	0	0	2.4	0.06	0	0	0	0	0	0.82	0	0	0	0.14	3.1	5.3	0	0	0	0.11	0	19.88	0.1	0	0.08	0	0	0	0	0	0	0	0	0	0.01	0	0	0	0.11	0.09	0	0	0.04
424_Stenocereus_thurberi	0.03	0	0	0	0	0	0	0.58	2.65	0.07	0	0	0	0	0	1.68	0	0	0	0.19	4.49	6.47	0	0.01	0	0	0	23.56	0	0	0.16	0	0	0	0	0	0	0	0	0	0.01	0	0	0	0.1	0.03	0	0	0.09
425_Pereskia_humboldtii	0	0.01	0	0	0	0	0	0	3.24	0	0	0	0	0	0	0.32	0	0	0	0	0.64	2.94	0	0.04	0	0.14	0	4.74	0	0	0.04	0	0	0	0	0	0	0	0	0	0	0	0	0	0.01	0.01	0	0	0
426_Dianthus_caryophyllus	0	0	0	0	0.16	0	0	0.15	1.37	0.05	0	0	0	0.08	0.01	0.03	0	0	0	0.16	0.08	5.03	0	0	0.09	0	0	10.6	0	0	0.19	0.02	0	0	0	0	0	0	0	0	0	0	0	0	0.01	0.13	0	0	0.08
427_Silene_latifolia	0	0	0	0.01	0.07	0	0	0	3.17	0.02	0	0	0	0.16	0	0.1	0	0	0	0.05	0	3.29	0	0	0	0	0	4.53	0	0	0.07	0	0	0	0	0	0	0	0	0	0	0	0	0	0	0.28	0	0	0.02
428_Beta_vulgaris	0	0.04	0	0	0	0.02	0	0.03	3.14	0.15	0.15	0	0	0	0	0.05	0	0	0	0.07	0.1	6.81	0	0.02	0	0	0	8.13	0.05	0	0.1	0	0	0	0	0	0	0	0	0	0	0	0	0	0	0.16	0.01	0.05	0.01
429_Beta_patula	0.01	0.01	0	0.02	0	0	0	0.03	2.9	0	0	0	0	0	0.02	0.08	0	0	0	0.04	0.04	3.14	0	0	0	0	0	4.91	0	0	0.02	0	0	0	0	0	0	0	0	0	0	0	0	0	0	0.13	0	0	0.03
430_Bassia_scoparia	0	0.01	0	0	0.22	0	0	0.42	1.72	0.3	0.05	0	0	0.24	0	0.36	0	0	0	0.02	0.09	6.29	0	0.01	0	0	0	14.31	0	0	0.08	0	0	0	0	0	0	0	0	0	0	0	0	0	0	0.01	0	0	0.08
431_Spinacia_oleracea	0	0	0	0	0.25	0	0	0.01	1.61	0	0	0	0	0	0	0.15	0	0	0	0.01	0	18.07	0	0.08	0	0	0	17.44	1.07	0	0.11	0	0	0	0	0	0	0	0	0	0	0	0	0	0.01	0.05	0	0.06	0.02
432_Chenopodium_pallidicaule	0	0	0	0.01	0.32	0	0	0.04	0.8	0.04	0.05	0	0	0.02	0	0.21	0	0	0	0.02	0.06	8.21	0	0.06	0	0	0	17.62	0	0	0.03	0	0	0	0	0	0	0	0	0	0	0	0	0	0.03	0.01	0	0	0.09
433_Chenopodium_quinoa	0	0	0	0	0.07	0	0	0.05	0.92	0.07	0.01	0	0	0.05	0.06	0.1	0	0	0	0.02	0	7.25	0	0.08	0	0	0	28.01	0	0	0.03	0	0	0	0	0	0	0	0	0	0	0	0	0	0	0.02	0	0.01	0
434_Chenopodium_suecicum	0	0.04	0	0	0.1	0	0	0.13	1.62	0.12	0.03	0	0	0.03	0.03	0.09	0	0	0	0.03	0.1	5.05	0	0.02	0	0	0	23.26	0.06	0	0.07	0	0	0	0	0	0	0	0	0	0	0	0	0	0.01	0	0	0.03	0.17
435_Drosera_capensis	0.1	0.01	0	0	0.01	0	0	0.04	0.81	0.01	0	0	0	0	0.02	0.23	0	0	0	0.09	0.03	12.69	0	0	0	0	0	3.06	0	0	0.05	0	0	0	0	0	0	0	0	0	0	0	0	0	0.01	0.11	0	0	0
436_Fagopyrum_esculentum	0	0	0	0	0.15	0	0	0	2.98	0.12	0.06	0	0	0	0	0	0	0	0	0.04	0.08	5.6	0	0	0	0	0	39.99	0.11	0	0.1	0	0	0	0.14	0	0	0	0	0	0	0	0	0	0.25	0	0	0.01	0
437_Fagopyrum_tataricum	0	0	0	0	0.59	0	0	0	3.8	0.05	0	0	0	0	0	0	0	0	0	0.2	0.22	3.62	0	0.04	0	0	0	27.3	0	0	0.14	0	0	0	0	0	0	0	0	0	0	0	0	0	0.09	0.01	0	0	0.03
438_Nyssa_sinensis	0	0	0	0	0	0	0	0	2.89	4.93	0	0	0	0.04	0	0.31	0	0	0	0.09	0.3	5.89	0	0.51	0	0	0	20.95	0	0	0.08	0	0	0	0	0	0	0	0	0	0	0	0	0	0	0.12	0	0.01	0.77
439_Actinidia_chinensis	0.01	0	0	0.02	0	0	0	0.02	0.45	0	0	0	0	0	0.02	0.26	0	0	0	0	0.22	6.04	0	0	0	0.03	0	6.31	0	0	0.07	0	0	0.03	0	0	0	0	0	0	0	0	0	0	0	0.27	0.14	0.01	0.01
440_Actinidia_eriantha	0.01	0	0	0.01	0	0	0	0	0.56	0.02	0	0	0	0.03	0	0.18	0	0	0	0	0.18	7.27	0	0	0	0	0	8.18	0	0	0.08	0	0	0	0	0	0	0	0	0	0	0	0	0	0.01	0.26	0	0	0.02
441_Diospyros_lotus	0	0	0	0	0	0	0	0	0	0	0	0	0	0	0	0	0	0	0	0.68	0	1.41	0	0	0	0	0	3.75	0	0	0	0	0	0	0	0	0	0	0	0	0	0	0	0	0	0	0	0	0
442_Monotropa_hypopitys	0	0	0	0	0	0	0	0	1.01	0	0	0	0	0.16	0	0.22	0	0	0	0.13	0	6.82	0	0.04	0	0.17	0	36.76	0	0	0.27	0	0	0	0	0	0	0	0	0	0	0	0	0	0	0.06	0	0	0
443_Vaccinium_macrocarpon	0	0	0	0	0	0	0	0.06	1.92	0.08	0.01	0	0	0.04	0	0.25	0	0	0	0.03	0.16	3.88	0	0.02	0	0	0	5.11	0	0	0.23	0	0	0	0	0	0	0	0	0	0	0	0	0	0	0.6	0	0.03	0
444_Embelia_ribes	0	0	0	0	0	0	0	0.05	0.54	0.16	0.07	0	0	0	0	0.5	0	0	0	0.06	0.42	6.02	0	0.01	0	0	0	13.76	0.02	0	0.02	0	0	0	0	0	0	0	0	0	0	0	0	0	0.06	0.21	0	0	0
445_Primula_veris	0	0	0	0	0.11	0	0	0	0.98	0.04	0.01	0	0	0	0	0.03	0	0	0	0.09	0.11	4.02	0	0.07	0	0	0	1.66	0	0	0.08	0	0	0	0	0	0	0	0	0	0.05	0	0	0	0.02	0.03	0	0.08	0
447_Argania_spinosa	0	0	0	0	0	0	0	0.04	1.36	0.29	0.11	0	0	0	0	1.45	0	0	0	0.08	0.53	5.69	0	0.03	0	0	0.05	7.72	0	0	0.28	0	0	0	0	0	0	0	0	0	0	0	0	0	0	0.2	0	0.01	0.13
448_Camellia_sinensis	0	0	0	0.04	0	0	0	0.01	1.04	0.02	0	0	0	0.02	0.08	0.19	0	0	0	0.02	0.83	6.31	0	0.48	0	0.81	0	30.6	0	0	0.02	0	0	0	0	0	0	0	0	0	0	0	0	0	0	0.04	0	0.03	0.04
450_Andrographis_paniculata	0	0	0	0.03	0	0	0	0	0.35	0.03	0	0	0	0	0	0	0	0	0	0.21	0.14	7.33	0	0	0	0	0.04	10.71	0.07	0	0.12	0	0	0	0	0	0	0	0	0	0	0	0	0	0.02	0.34	0	0	0.12
452_Handroanthus_impetiginosus	0	0	0	0.05	0	0	0	0	0.65	0.12	0	0	0	0	0.02	0	0	0	0	0	0.57	4.55	0	0	0	0	0	9.65	0.19	0	0.06	0	0	0	0	0	0	0	0	0	0	0	0	0	0	0.02	0	0	0.01
453_Dorcoceras_hygrometricum	0	0	0	0	0	0	0	0	0.04	0	0	0	0	0	0	0.06	0	0	0	0.29	0.47	21.3	0	0	0	0	0	38.24	0	0	0.01	0	0	0	0	0	0	0	0	0	0	0	0	0	0	0	0	0	0
454_Pogostemon_cablin	0	0	0	0	0	0	0	0.06	1.26	0	0.05	0	0	0	0	0	0	0	0	0.08	0.96	8.82	0	0	0	0	0	16.21	0.02	0	0.06	0	0	0	0	0	0	0	0	0	0	0	0	0	0	0	0	0.39	0.03
455_Scutellaria_baicalensis	0	0	0	0	0	0	0	0.01	0.42	0	0.31	0	0	0	0	0.02	0	0	0	0.06	1.91	11.9	0	0.07	0	0	0	4.78	0.08	0	0	0	0	0	0	0	0	0	0	0	0	0	0	0	0	0	0	0	0.01
456_Perilla_citriodora	0	0	0	0	0	0	0	0	0.67	0.11	0	0	0	0.05	0	0	0	0	0	0.07	0.13	12.69	0	0.12	0	0	0	14.19	0.25	0	0.15	0	0	0	0	0	0	0	0	0	0	0.08	0	0	0	0.25	0.02	0	0.23
458_Salvia_splendens	0.01	0	0	0.04	0	0	0	0.02	2.19	0.01	0.01	0	0	0	0.05	0.03	0	0	0	0.03	0.18	8.3	0	0.06	0	0.03	0	17.41	0.02	0	0.14	0	0	0	0	0	0	0	0	0	0	0	0	0	0.02	0	0	0	0
460_Genlisea_aurea	0	0	0	0	0	0	0	0	0.33	0	0	0	0	0	0	0	0	0	0	0.09	0	0.1	0	0	0	0	0	0.04	0	0	0	0	0	0	0	0	0	0	0	0	0	0	0	0	0	0	0	0.01	0
461_Utricularia_gibba	0	0	0	0	0	0	0	0	0	0	0.04	0	0.03	0	0	0.08	0	0	0	0.28	0	9.38	0	0	0	0	0	5.28	0	0	0.01	0	0	0	0	0	0	0	0	0	0	0	0	0	0	0	0	0.03	0
463_Lindernia_brevidens	0	0.01	0	0.01	0	0	0	0	4.04	0.01	0.01	0	0	0	0	0.02	0	0	0	0.07	0.4	25.55	0	0	0	0.16	0	4.16	0	0	0.55	0	0	0	0	0	0	0	0	0	0	0	0	0	0	0.09	0	0	0
465_Olea_europaea	0	0	0	0	0	0	0	0	0.47	0.01	0	0	0	0.17	0	0.07	0	0	0	0	1.27	12.67	0	0	0	0.02	0	14.18	0	0	0.15	0	0	0	0	0	0	0	0	0	0.02	0	0	0	0.01	0.04	0	0	0.04
466_Striga_asiatica	0.01	0	0	0	0	0	0	0	2.63	0	0	0	0	0	0	0.2	0	0	0	0	0.19	7.5	0	0.05	0	0	0	19.03	0.03	0	0.11	0	0	0	0	0	0	0	0	0	0.04	0	0	0	0	0.03	0	0	0
467_Sesamum_indicum	0.04	0	0	0	0	0	0	0.04	3.51	0	0.07	0	0	0.01	0	0.05	0	0	0	0	1.39	7.03	0	0.17	0	0	0	4.96	0.01	0	0.05	0	0	0	0	0	0	0	0	0	0	0	0	0	0.02	0	0	0	0
469_Penstemon_barbatus	0	0	0	0	0	0	0	1.11	0.79	0	0.38	0	0	0	0.01	0	0	0	0	0	0.51	21.45	0	0	0	0	0	10.79	0	0	0.11	0	0	0	0	0	0	0	0	0	0	0	0	0	0	0.05	0.02	0	0
472_Cuscuta_australis	0.12	0	0	0	0.01	0	0	0.02	1.27	0.09	0.07	0	0	0	0.03	1.31	0	0	0	0.28	0.02	15.42	0	0.18	0	0.02	0	10.01	0.02	0	0	0	0	0	0	0	0	0	0	0	0	0	0	0	0.02	0.01	0	0	0
473_Cuscuta_campestris	0	0	0	0	0.01	0	0	0	1.15	0.04	0.26	0	0	0	0	1.38	0	0	0	0.09	0.02	9.38	0	0.09	0	0	0	5.58	0.21	0	0.08	0	0	0	0	0	0	0	0	0	0	0	0	0	0	0.06	0	0	0.03
474_Ipomoea_batatas	0	0	0	0.01	0	0	0	0	2.14	0.14	0	0	0	0	0.11	0.01	0	0	0	0.07	0.04	4.72	0	0.08	0	0	0	3.74	0.07	0	0.15	0	0	0	0	0	0	0	0	0	0.01	0	0	0	0.05	0.66	0	0.01	0
475_Ipomoea_nil	0.14	0	0	0.01	0	0	0	0.36	3.3	0.05	0	0	0	0	0.03	0	0	0	0	0.03	0.02	13.29	0	0.01	0	0	0	14.56	0.11	0	1.71	0	0	0	0	0	0	0	0	0	0.03	0	0	0	0.44	0.48	0	0.05	0
476_Ipomoea_trifida	0.01	0	0	0.02	0.03	0	0	0.04	1.57	0.08	0	0	0	0.01	0.04	0	0	0	0	0.05	0.15	5.09	0	0	0	0.01	0	5.53	0.11	0	0.14	0	0	0	0	0	0	0.02	0	0	0.02	0	0	0	0.1	0.67	0	0	0.01
477_Ipomoea_triloba	0	0.03	0	0	0	0	0	0.02	1.65	0.26	0.01	0	0	0	0	0.01	0	0	0	0.05	0.26	9.11	0	0	0	0.44	0	7.69	0	0	0.27	0	0	0	0	0	0	0	0	0	0.03	0	0	0	0.14	0.65	0	0.1	0
478_Nicotiana_attenuata	0	0	0	0	0	0	0	0	1.06	0	0.11	0	0	0	0	0.52	0	0	0	0.01	0.04	5.37	0	0	0	0	0	53.25	0	0	0.04	0	0	0	0	0	0	0	0	0	0	0	0	0	0.01	0.18	0.03	0	0
479_Nicotiana_glauca	0	0	0	0	0	0	0	0	0.95	0.02	0	0	0	0	0.02	0.53	0	0	0	0.01	0.16	5	0	0	0	0.02	0	63.72	0	0	0.03	0	0	0	0	0	0	0	0	0	0	0	0	0	0.01	0.11	0.03	0	0
480_Nicotiana_knightiana	0	0	0	0	0	0	0	0	1.05	0	0	0	0	0	0	0.52	0	0	0	0	0.31	4.6	0	0	0	0	0	56.81	0	0	0.03	0	0	0.01	0	0	0	0	0	0	0	0	0	0	0.01	0.1	0.03	0.01	0
481_Nicotiana_obtusifolia	0	0	0	0	0	0	0	0.11	2.15	0	0.03	0	0	0	0	0.73	0	0	0	0.01	1.94	4.31	0	0.03	0	0	0	51.47	0	0	0.06	0	0	0.01	0	0	0	0	0	0	0	0	0	0	0.02	0.22	0.06	0.01	0
483_Nicotiana_paniculata	0	0	0	0	0	0	0	0	1.24	0.04	0	0	0	0	0	0.54	0	0	0	0.01	0.31	4.13	0	0	0	0	0	58.74	0.04	0	0.03	0	0	0.01	0	0	0	0	0	0	0	0	0	0	0.01	0.11	0.06	0	0
486_Nicotiana_tabacum	0	0	0	0	0	0	0	0.01	0.84	0	0.02	0	0	0	0	0.61	0	0	0	0	0.27	3.99	0	0	0	0	0	57.63	0	0	0.08	0	0	0	0	0	0	0	0	0	0	0	0	0	0.01	0.16	0.08	0	0
488_Nicotiana_undulata	0.03	0	0	0	0	0	0	0.01	1.1	0	0	0	0	0	0	0.72	0	0	0	0	0.11	5.69	0	0	0	0.01	0	58.22	0	0	0.02	0	0	0	0	0	0	0	0	0	0	0	0	0	0.01	0.14	0.07	0.06	0
489_Capsicum_annuum	0	0	0	0	0	0	0	0	0.95	0.02	0	0	0	0	0	1.17	0	0	0	0	1.46	4.89	0	0.02	0	0	0	57.36	0	0	0.2	0	0	0	0	0	0	0	0	0	0	0	0	0	0	0.19	0.08	0.06	0
490_Capsicum_baccatum	0	0	0	0	0	0	0	0	0.74	0.22	0	0	0	0	0.03	1.4	0	0	0	0	1.86	4.37	0	0.1	0	0	0	52.16	0.01	0	0.05	0	0	0.11	0	0	0	0	0	0	0	0	0	0	0	0.22	0.07	0	0
491_Capsicum_chinense	0	0.01	0	0	0	0	0	0	0.91	0.18	0	0	0	0	0	0.75	0	0	0	0.01	1.82	4.32	0	0.27	0	0	0	45.31	0.03	0	0.34	0	0	0.01	0	0	0	0	0	0	0	0	0	0	0	0.21	0.05	0	0.06
492_Jaltomata_sinuosa	0.02	0	0	0	0	0	0	0.03	1.08	0.03	0	0	0	0.01	0	0.72	0	0	0	0	1.62	2.28	0	0.02	0	0	0	55.32	0	0	0.25	0	0	0.01	0	0	0	0	0	0	0	0	0	0	0	0.24	0.08	0	0
493_Solanum_arcanum	0	0	0	0	0	0	0	0	1.25	0	0	0	0	0	0	0.56	0	0	0	0	0.43	5.05	0	0	0	0	0	34.71	0	0	0.01	0	0	0.48	0	0	0	0	0	0	0	0	0	0	0	0.22	0.08	0	0.01
494_Solanum_chilense	0	0	0	0	0	0	0	0	1.77	0	0	0	0	0	0	0.47	0	0	0	0	0.35	4.7	0	0	0	0	0	31.76	0	0	0.02	0	0	0.15	0	0	0	0	0	0	0	0	0	0	0	0.12	0.06	0	0
495_Solanum_habrochaites	0	0	0	0	0	0	0	0	1.21	0.03	0	0	0	0	0	0.45	0.02	0	0	0	0.59	5.25	0	0.05	0	0	0	38.28	0	0	0.07	0	0	0.51	0	0	0	0	0	0	0	0	0	0	0	0.16	0.06	0	0.01
496_Solanum_lycopersicum	0	0	0	0	0	0	0	0	1.07	0	0	0	0	0	0	0.48	0	0	0	0	0.59	5.88	0	0	0	0	0	37.18	0	0	0.01	0	0	0.4	0	0	0	0	0	0	0	0	0	0	0.01	0.16	0.04	0	0
497_Solanum_pennellii	0	0	0	0	0	0	0	0	1.35	0.03	0	0	0	0	0	0.48	0	0	0	0.01	0.5	6.33	0	0.7	0	0	0	40.37	0	0	0.04	0	0	0.4	0	0	0	0	0	0	0	0	0	0	0.01	0.34	0.05	0	0
500_Solanum_melongena	0	0	0	0	0	0	0	0	1.43	0.01	0	0	0	0	0	1.78	0	0	0	0.02	0.44	3.26	0	0.07	0	0	0	47.29	0.02	0	0.13	0	0	0.06	0	0	0	0	0	0	0	0	0	0	0	0.21	0.07	0	0
503_Asclepias_syriaca	0	0	0	0	0	0	0	0.04	2.04	0	0.15	0	0	0.01	0	0	0	0	0	0.34	0.87	9.77	0	0.05	0	0	0.02	21.38	0.01	0	0.09	0	0	0	0	0	0	0	0	0	0	0	0	0	0.08	0	0	0	0.02
504_Calotropis_procera	0	0	0	0	0	0	0	0.08	1.01	0.04	0	0	0	0.01	0	0	0	0	0	0.05	1.21	1.83	0	0	0	0	0	4.81	0	0	0.06	0	0	0	0	0	0	0	0	0	0	0	0	0	0	0	0	0	0
505_Rhazya_stricta	0	0	0	0.02	0	0	0	0.01	0.63	0.01	0.01	0	0	0	0	0.04	0	0	0	0.05	2.51	5.12	0	0	0	0	0	15.43	0	0	0.09	0	0	0	0	0	0	0	0	0	0	0	0	0	0.02	0.01	0	0	0.13
506_Catharanthus_roseus	0.01	0	0	0	0	0	0	0.05	2.21	0	0	0	0	0.04	0	0	0	0	0	0	0.74	12.21	0	0.01	0	0	0	12.18	0.08	0	0.03	0	0	0	0	0	0	0	0	0	0	0	0	0	0.03	0	0	0.24	0.11
507_Coffea_arabica	0.02	0	0	0	0	0	0	0	1.54	0	0	0	0	0.03	0	0	0	0	0	0.06	0.65	4.48	0	0	0	0	0	36.03	0.04	0	0.07	0	0	0	0	0	0	0	0	0	0	0	0	0	0	0.02	0.05	0.03	0.05
508_Coffea_canephora	0	0	0	0	0	0	0	0.04	1.36	0	0	0	0	0	0	0	0	0	0	0.01	0.48	3.64	0	0	0	0	0	21.69	0	0	0.05	0	0	0	0	0	0	0	0	0	0	0	0	0	0	0.04	0	0	0.04
509_Coffea_eugenioides	0.04	0	0	0	0	0	0	0	1.55	0.01	0	0	0	0	0	0.04	0	0	0	0.02	0.56	4.99	0	0.03	0	0	0	35.44	0	0	0.34	0	0	0	0	0	0	0	0	0	0	0	0	0	0	0.04	0.02	0	0
510_Echium_plantagineum	0	0	0	0.02	0	0	0	0	2.84	0	0	0	0	0	0	0.13	0	0.02	0	0.2	0.01	4.17	0	0.14	0	0	0	1.82	0.06	0	0.28	0	0	0	0	0	0	0	0	0	0.36	0	0	0	0.04	0.62	0	0.03	0.05
511_Mikania_micrantha	0.03	0	0	0.04	0.05	0	0	0	0.5	0.01	0	0	0	0	0	0.64	0	0	0	0.06	0.28	12.25	0	0.02	0	0.05	0	42.51	0.03	0	0.02	0	0	0	0	0	0	0	0	0	0	0	0	0	0	0.08	0	0.08	0.04
512_Artemisia_annua	0	0	0	0	0.28	0	0	0.17	1.7	0.07	0.09	0	0	0.18	0	0.05	0	0	0	0.01	0.54	12.15	0	0.15	0	0	0.07	16.56	0.01	0	0.06	0	0	0	0	0	0	0	0	0	0	0	0	0	0	0.03	0	0	0
514_Erigeron_canadensis	0	0	0	0.01	0.05	0.08	0	0	1.29	0.02	0	0	0	0	0	0.37	0	0	0	0.02	0.02	3.03	0	0.02	0	0.1	0	2.21	0.05	0	0	0	0	0	0	0	0	0	0	0	0.07	0	0	0	0.01	0.37	0	0	0
515_Helianthus_annuus	0.02	0	0	0	0.13	0	0	0.01	0.83	0.04	0.05	0	0	0.17	0	0.16	0	0.07	0	0.01	0	9.83	0	0.03	0	0.02	0	42.12	0.1	0	0.05	0	0	0	0	0	0	0	0	0	0	0	0	0	0	0.06	0	0.01	0
517_Cynara_cardunculus_var._scolymus	0.16	0	0	0	0	0	0	0.03	0.6	0.41	0.11	0	0	0.16	0	0.31	0	0	0	0	0.26	16.56	0	0.25	0	0	0.03	11.17	0	0	0.07	0	0	0	0	0	0	0	0	0	0	0	0	0	0	0.14	0	0.04	0.64
520_Lactuca_sativa	0	0	0	0	0.09	0	0	0	0.76	0.18	0	0	0	0	0	0.01	0	0	0	0.04	0.04	20.77	0	0.19	0	0	0	28.65	0.02	0	0.13	0	0	0	0	0	0	0	0	0	0	0	0	0	0.31	0.19	0	0.17	0.01
521_Codonopsis_pilosula	0	0.02	0	0.04	0	0	0	0.02	3.34	0.02	0	0	0	0.03	0.06	0.15	0	0.03	0	0	0.14	8.47	0	0	0	0	0	18.14	0.03	0	0.09	0	0	0	0	0	0	0	0	0	0	0	0	0	0.06	0.04	0	0.08	0.02
522_Platycodon_grandiflorus	0	0	0	0	0	0	0	0.01	2.29	0.16	0.09	0	0	0.12	0	0.31	0	0	0	0	0.22	10.15	0	0	0	0	0	13.51	0.02	0	0.21	0	0	0	0	0	0.02	0	0	0	0	0	0	0	0	0.06	0	0	0.01
524_Daucus_carota	0	0	0	0.02	0	0	0	0	0.8	0.03	0.04	0	0	0	0	0.09	0	0	0	0.04	0.05	8.04	0	0.06	0	0	0	4.67	0.05	0	0.03	0	0	0	0	0	0	0	0	0	0	0	0	0	0	0.04	0	0	0.01
[truncated: 38 more columns]

## Sheet: 3h average length
Supplementary Table 3h The average length of repeat in different plant genome
Calculation method: The actual length of each repeat sequence was list in Supplementary Table 3e, the actual number of each repeat sequence was list in Supplementary Table 3a, average length = the number of repeat / the length of repeat
Species	ClassI:DIRS-DIRS	ClassI:DIRS-Ngaro	ClassI:DIRS-Viper	ClassI:LINE-CR1	ClassI:LINE-CRE	ClassI:LINE-Dong	ClassI:LINE-Dualen	ClassI:LINE-I	ClassI:LINE-L1	ClassI:LINE-L2	ClassI:LINE-Penelope	ClassI:LINE-Proto1	ClassI:LINE-Proto2	ClassI:LINE-R1	ClassI:LINE-R2	ClassI:LINE-RTE	ClassI:LINE-Rex	ClassI:LINE-Tad1	ClassI:LINE-unknown	ClassI:LTR-Cassandra	ClassI:LTR-Caulimovirus	ClassI:LTR-Copia	ClassI:LTR-ERV	ClassI:LTR-ERV1	ClassI:LTR-ERV4	ClassI:LTR-ERVK	ClassI:LTR-ERVL	ClassI:LTR-Gypsy	ClassI:LTR-Pao	ClassI:LTR-TRIM	ClassI:LTR-unknown	ClassI:Retroposon/L1-dep	ClassI:Retroposon/L1-derived	ClassI:Retroposon_nonLTR	ClassI:Retroposon_nonLTR-SVA	ClassI:SINE-5S	ClassI:SINE-7SL	ClassI:SINE-Alu	ClassI:SINE-B2	ClassI:SINE-B4	ClassI:SINE-ID	ClassI:SINE-MIR	ClassI:SINE-RTE	ClassI:SINE-U	ClassI:SINE-like	ClassI:SINE-tRNA	ClassI:SINE-unknown	ClassII:Circular_dsDNA-Crypton	ClassII:DNA_Polymerase-Maverick
3_Chloropicon_primus	0	0	0	0	0	0	0	0	0	0	0	0	0	0	0	0	0	0	0	0	0	0	0	0	0	0	0	149.81	0	0	0	0	0	0	0	0	0	0	0	0	0	0	0	0	0	0	0	0	0
4_Edaphochlamys_debaryana	385.56	0	558.2	0	0	0	431.11	173.1	378.74	0	550.21	0	0	0	0	148.62	0	0	0	0	0	501.08	0	0	0	0	0	465.03	0	164.55	0	0	0	0	0	0	0	0	0	0	0	0	0	0	200.72	193.67	0	0	0
5_Bathycoccus_prasinos	0	0	0	0	0	0	0	0	0	0	531.62	0	0	0	0	0	0	0	0	0	0	0	0	0	0	0	0	102.96	0	0	0	0	0	0	0	0	0	0	0	0	0	0	0	0	0	0	0	0	719.64
6_Ostreococcus_tauri	0	0	0	0	0	0	0	0	113.5	0	0	0	0	0	0	0	0	0	0	0	0	0	0	0	0	0	0	0	0	0	0	0	0	0	0	0	0	0	0	0	0	0	0	0	0	0	0	0	0
7_Ostreococcus_sp._lucimarinus	1748.34	0	0	0	0	0	0	0	253.19	0	281.14	0	0	0	0	0	0	0	0	0	0	2024.81	0	0	0	0	0	1886.89	0	0	0	0	0	0	0	0	0	0	0	0	0	0	0	0	0	0	0	880.17	0
8_Micromonas	0	0	0	0	0	0	0	0	0	0	0	0	0	0	0	0	0	0	0	0	0	0	0	0	0	0	0	128.11	0	0	0	0	0	0	0	0	0	0	0	0	0	0	0	0	0	0	0	0	0
9_Micromonas_commoda	0	0	0	0	0	0	0	0	0	0	0	0	0	0	0	0	0	0	0	0	0	0	0	0	0	0	0	101.57	0	0	0	0	0	0	0	0	0	0	0	0	0	0	0	0	0	0	0	0	98.21
10_Micromonas_pusilla	0	0	0	0	0	0	0	0	0	0	0	0	0	0	0	0	0	0	0	0	0	276.17	0	0	0	0	0	224.67	0	0	0	0	0	0	0	0	0	0	0	0	0	0	0	0	0	0	0	75.71	0
11_Bathycoccus	0	119.58	0	0	0	0	0	399.03	105.11	0	160.7	0	0	0	0	0	0	0	0	0	0	549.88	0	0	0	0	0	115.12	0	0	0	0	0	0	0	0	0	0	0	0	0	0	0	0	0	95	0	306.16	111.64
12_unclassified_Mamiellophyceae	0	0	0	0	0	0	0	0	0	0	0	0	0	0	0	0	0	0	0	0	0	0	0	0	0	0	0	0	0	0	0	0	0	0	0	0	0	0	0	0	0	0	0	0	0	0	0	0	0
13_Cymbomonas_tetramitiformis	752.77	716.44	0	240.41	476.05	0	1015.75	336.66	279.71	420.45	384.77	0	0	663.52	233.86	521.28	0	0	707.07	0	0	447.02	0	0	0	0	0	410.82	190.66	0	0	0	0	0	0	0	0	0	0	0	188.65	0	0	0	238.16	140.76	0	187.26	582.66
14_Chlamydomonas	0	0	0	0	0	0	138.19	165.46	246	0	0	0	0	0	0	177.85	0	0	0	0	0	0	0	0	0	0	0	967.19	0	0	0	0	0	0	0	0	0	0	0	0	0	0	0	0	0	90.17	0	0	0
15_Chlamydomonas_applanata	278.35	0	0	0	0	0	287.57	147.71	395.55	0	0	0	0	169.1	0	154.17	0	0	118.94	0	0	294.89	0	0	0	0	0	428.32	121.66	0	0	0	0	0	0	0	0	0	0	0	0	0	0	0	0	0	0	140.32	0
16_Chlamydomonas_asymmetrica	0	89.92	0	0	0	0	287.35	179.06	363.41	0	498.42	0	0	284.81	0	239.51	0	0	412.58	0	0	525.25	0	0	0	0	0	296.26	1360.68	0	0	0	0	0	0	0	0	0	0	0	0	0	0	0	0	0	0	0	0
17_Chlamydomonas_debaryana	0	0	614.88	0	0	0	431.29	199.79	428.42	0	0	0	0	0	0	201.23	0	0	0	0	0	581.51	0	0	0	0	0	561.7	0	221.96	0	0	0	0	0	0	0	0	0	0	0	0	0	0	65.49	183.57	0	0	0
18_Chlamydomonas_eustigma	0	0	0	0	0	0	464.36	307.85	186.64	307.35	0	0	0	118.42	0	278.65	0	0	0	0	0	487.6	0	0	0	0	0	462.91	0	0	0	0	0	0	0	0	0	0	0	0	0	0	0	0	0	0	0	0	269.46
[truncated: 444 more rows]
[truncated: 36 more columns]
