# Supplementary material for: PlantRep: a database of plant repetitive elements
Source: Plant Cell Rep. 2022 Jan 3;41(4):1163–6. doi: 10.1007/s00299-021-02817-y (PMC9035001; doi:10.1007/s00299-021-02817-y)
Supplement: Supplementary file 5 — Supplementary file5 (XLS 137 kb) [file 299_2021_2817_MOESM5_ESM.xls]

## Sheet: Supplementary Table 5 average r
Supplementary Table 5 Repeat sequence ratio in different gene site of whole plant
Site_number	Gene bin	Gene site	DNA	LINE	LTR	Low complexity	Retroposon	Rolling Circle	SINE	Satellite	Simple repeat
1	9500-10000bp	5'upper_500bp	0.089	0.0246	0.1941	0.0054	0.0015	0.0119	0.0041	0.0014	0.0284
2	9000-9500bp	5'upper_500bp	0.0892	0.0247	0.1936	0.0056	0.0015	0.012	0.0041	0.0014	0.0284
3	8500-9000bp	5'upper_500bp	0.0897	0.0248	0.1931	0.0056	0.0016	0.0119	0.0041	0.0014	0.0283
4	8000-8500bp	5'upper_500bp	0.0901	0.025	0.1923	0.0056	0.0017	0.012	0.0043	0.0014	0.0284
5	7500-8000bp	5'upper_500bp	0.0906	0.0249	0.1914	0.0056	0.0016	0.0122	0.0042	0.0014	0.0286
6	7000-7500bp	5'upper_500bp	0.0911	0.025	0.1908	0.0055	0.0015	0.0121	0.0043	0.0014	0.0288
7	6500-7000bp	5'upper_500bp	0.0914	0.0251	0.19	0.0055	0.0017	0.0122	0.0043	0.0014	0.0287
8	6000-6500bp	5'upper_500bp	0.092	0.0251	0.1889	0.0056	0.0017	0.0124	0.0043	0.0014	0.0285
9	5500-6000bp	5'upper_500bp	0.0926	0.0252	0.1876	0.0056	0.0018	0.0126	0.0044	0.0014	0.0287
10	5000-5500bp	5'upper_500bp	0.0932	0.0253	0.1861	0.0057	0.0016	0.0126	0.0044	0.0015	0.0286
11	4500-5000bp	5'upper_500bp	0.0947	0.0257	0.1837	0.0057	0.0017	0.0129	0.0045	0.0014	0.0286
12	4000-4500bp	5'upper_500bp	0.0962	0.0257	0.1804	0.0056	0.0018	0.013	0.0045	0.0014	0.0287
13	3500-4000bp	5'upper_500bp	0.0984	0.0257	0.1767	0.0056	0.0018	0.0134	0.0047	0.0015	0.0289
14	3000-3500bp	5'upper_500bp	0.1013	0.0259	0.1722	0.0057	0.0019	0.0139	0.0049	0.0015	0.0291
15	2500-3000bp	5'upper_500bp	0.1046	0.0259	0.1664	0.0058	0.002	0.0144	0.0051	0.0015	0.0294
16	2000-2500bp	5'upper_500bp	0.1094	0.0258	0.1582	0.0059	0.0023	0.0153	0.0053	0.0015	0.03
17	1500-2000bp	5'upper_500bp	0.1156	0.0258	0.1474	0.0062	0.0026	0.0161	0.0056	0.0016	0.031
18	1000-1500bp	5'upper_500bp	0.1227	0.0255	0.1317	0.0066	0.0026	0.0167	0.0062	0.0015	0.0326
19	500-1000bp	5'upper_500bp	0.1293	0.0237	0.1111	0.0075	0.0023	0.0163	0.0071	0.0015	0.0354
20	0-500bp	5'upper_500bp	0.0837	0.0173	0.0799	0.0106	0.0015	0.0114	0.0065	0.0013	0.0438
21	0-500bp	500bp_5gene3	0.0386	0.0135	0.062	0.0113	0.0007	0.0076	0.0051	0.0009	0.0461
22	500-1000bp	500bp_5gene3	0.0478	0.0171	0.0605	0.0072	0.0007	0.0088	0.004	0.0003	0.0344
23	1000-1500bp	500bp_5gene3	0.0528	0.0184	0.0582	0.0052	0.0007	0.0091	0.0042	0.0003	0.027
24	1500-2000bp	500bp_5gene3	0.0516	0.0199	0.0603	0.0048	0.0007	0.0096	0.0039	0.0003	0.0253
25	2000-2500bp	500bp_5gene3	0.0505	0.022	0.0643	0.0046	0.0005	0.0091	0.0039	0.0003	0.0247
26	2500-3000bp	500bp_5gene3	0.0499	0.0241	0.0683	0.0047	0.0006	0.009	0.0039	0.0004	0.0245
27	3000-3500bp	500bp_5gene3	0.0504	0.0258	0.0733	0.0047	0.0006	0.0086	0.004	0.0004	0.0249
28	3500-4000bp	500bp_5gene3	0.0512	0.0274	0.08	0.0046	0.0007	0.0086	0.004	0.0004	0.025
29	4000-4500bp	500bp_5gene3	0.0523	0.0291	0.0888	0.0047	0.0005	0.0084	0.004	0.0005	0.0246
30	4500-5000bp	500bp_5gene3	0.0533	0.0307	0.0978	0.0047	0.0006	0.0083	0.004	0.0004	0.0246
31	5000-5500bp	500bp_5gene3	0.0542	0.0319	0.1078	0.0047	0.0007	0.0082	0.0038	0.0005	0.0249
32	5500-6000bp	500bp_5gene3	0.0553	0.0331	0.1167	0.0046	0.0008	0.0084	0.0038	0.0005	0.0247
33	6000-6500bp	500bp_5gene3	0.0559	0.0338	0.1247	0.0045	0.0008	0.0083	0.0035	0.0005	0.0255
34	6500-7000bp	500bp_5gene3	0.0571	0.0351	0.1326	0.0046	0.0007	0.0083	0.0036	0.0006	0.0255
35	7000-7500bp	500bp_5gene3	0.0581	0.0364	0.1409	0.0049	0.0008	0.0083	0.0039	0.0006	0.0247
36	7500-8000bp	500bp_5gene3	0.0595	0.0376	0.1477	0.0047	0.0008	0.0085	0.0039	0.0006	0.0244
37	8000-8500bp	500bp_5gene3	0.0601	0.0383	0.1543	0.0047	0.0007	0.0088	0.0038	0.0006	0.0241
38	8500-9000bp	500bp_5gene3	0.0613	0.039	0.1615	0.0048	0.0007	0.0087	0.0038	0.0006	0.025
39	9000-9500bp	500bp_5gene3	0.0616	0.0398	0.1667	0.0048	0.0008	0.0088	0.0037	0.0007	0.025
40	9500-10000bp	500bp_5gene3	0.0626	0.0402	0.1725	0.0045	0.0008	0.009	0.0035	0.0007	0.0243
41	9500-10000bp	500bp_3gene5	0.0656	0.0403	0.1691	0.0066	0.0007	0.0103	0.0041	0.0008	0.0311
42	9000-9500bp	500bp_3gene5	0.0651	0.0398	0.1644	0.0067	0.0008	0.0105	0.0039	0.0007	0.0308
43	8500-9000bp	500bp_3gene5	0.0649	0.0389	0.1582	0.007	0.0007	0.0106	0.0041	0.0007	0.0308
44	8000-8500bp	500bp_3gene5	0.0636	0.0377	0.1521	0.0072	0.0009	0.0106	0.0041	0.0006	0.0328
45	7500-8000bp	500bp_3gene5	0.0625	0.0366	0.1456	0.0074	0.0008	0.0103	0.0042	0.0006	0.0333
46	7000-7500bp	500bp_3gene5	0.0617	0.0358	0.139	0.0073	0.0008	0.0099	0.0042	0.0006	0.0341
47	6500-7000bp	500bp_3gene5	0.0608	0.0348	0.1323	0.0076	0.0008	0.0098	0.0042	0.0006	0.0344
48	6000-6500bp	500bp_3gene5	0.0601	0.0337	0.1236	0.0077	0.0007	0.0098	0.0042	0.0006	0.0342
49	5500-6000bp	500bp_3gene5	0.0587	0.0322	0.116	0.008	0.0006	0.0098	0.0043	0.0006	0.034
50	5000-5500bp	500bp_3gene5	0.0574	0.0313	0.1074	0.0078	0.0007	0.01	0.0045	0.0006	0.034
51	4500-5000bp	500bp_3gene5	0.0566	0.0297	0.0981	0.0079	0.0006	0.0103	0.0045	0.0006	0.0339
52	4000-4500bp	500bp_3gene5	0.0557	0.0284	0.0882	0.0078	0.0007	0.0107	0.0044	0.0005	0.0351
53	3500-4000bp	500bp_3gene5	0.0541	0.0268	0.0795	0.0078	0.0007	0.0106	0.0043	0.0004	0.0349
54	3000-3500bp	500bp_3gene5	0.0525	0.025	0.0723	0.0075	0.0006	0.0104	0.0042	0.0004	0.0336
55	2500-3000bp	500bp_3gene5	0.0517	0.0229	0.0662	0.0072	0.0005	0.0101	0.0041	0.0004	0.0325
56	2000-2500bp	500bp_3gene5	0.0517	0.0204	0.0613	0.0067	0.0005	0.0096	0.004	0.0004	0.0311
57	1500-2000bp	500bp_3gene5	0.0512	0.0185	0.0584	0.006	0.0005	0.009	0.0038	0.0003	0.0297
58	1000-1500bp	500bp_3gene5	0.0511	0.0171	0.06	0.0053	0.0005	0.0082	0.0035	0.0003	0.0283
59	500-1000bp	500bp_3gene5	0.0465	0.0161	0.0639	0.0047	0.0006	0.0073	0.0029	0.0003	0.0277
60	0-500bp	500bp_3gene5	0.0423	0.0146	0.0688	0.0056	0.0009	0.007	0.005	0.0009	0.0291
61	0-500bp	500bp_3end	0.0709	0.0188	0.0845	0.0061	0.0014	0.009	0.0064	0.0012	0.029
62	500-1000bp	500bp_3end	0.1039	0.0241	0.1141	0.0063	0.002	0.0118	0.006	0.0013	0.0306
63	1000-1500bp	500bp_3end	0.1029	0.0256	0.1318	0.0062	0.0023	0.0121	0.0052	0.0014	0.0308
64	1500-2000bp	500bp_3end	0.0994	0.0264	0.1448	0.006	0.0021	0.0119	0.005	0.0015	0.0303
65	2000-2500bp	500bp_3end	0.0961	0.0266	0.1537	0.0058	0.002	0.0117	0.0048	0.0014	0.0299
66	2500-3000bp	500bp_3end	0.0938	0.0268	0.1608	0.0058	0.0018	0.0114	0.0047	0.0014	0.0298
67	3000-3500bp	500bp_3end	0.0923	0.0268	0.1664	0.0058	0.0017	0.0113	0.0046	0.0014	0.0297
68	3500-4000bp	500bp_3end	0.0916	0.0269	0.1708	0.0058	0.0016	0.0111	0.0046	0.0014	0.0297
69	4000-4500bp	500bp_3end	0.0911	0.0268	0.1744	0.0058	0.0016	0.0111	0.0045	0.0014	0.0297
70	4500-5000bp	500bp_3end	0.0908	0.0263	0.1779	0.0058	0.0016	0.0112	0.0044	0.0014	0.0297
71	5000-5500bp	500bp_3end	0.0907	0.0262	0.1809	0.0058	0.0016	0.0111	0.0045	0.0015	0.0295
72	5500-6000bp	500bp_3end	0.0907	0.0262	0.1832	0.0057	0.0016	0.011	0.0044	0.0015	0.0294
73	6000-6500bp	500bp_3end	0.0905	0.0265	0.1852	0.0057	0.0015	0.0111	0.0043	0.0014	0.0294
74	6500-7000bp	500bp_3end	0.0906	0.0263	0.1872	0.0058	0.0016	0.0112	0.0043	0.0014	0.0294
75	7000-7500bp	500bp_3end	0.0908	0.0262	0.189	0.0058	0.0015	0.0111	0.0043	0.0014	0.0293
76	7500-8000bp	500bp_3end	0.0905	0.0261	0.1909	0.0057	0.0016	0.0111	0.0042	0.0014	0.0293
77	8000-8500bp	500bp_3end	0.0904	0.026	0.1923	0.0057	0.0014	0.0111	0.0042	0.0014	0.0292
78	8500-9000bp	500bp_3end	0.0903	0.0258	0.1937	0.0057	0.0015	0.0111	0.0043	0.0014	0.0292
79	9000-9500bp	500bp_3end	0.0902	0.0259	0.1946	0.0056	0.0015	0.011	0.0042	0.0014	0.0292
80	9500-10000bp	500bp_3end	0.0901	0.0259	0.1955	0.0057	0.0014	0.0111	0.0042	0.0014	0.0291
